# Supplementary material for: Halogen-bonded co-crystal containing 1,3-di­iodo­perchloro­benzene and the photoproduct rtct-tetra­kis­(pyridin-4-yl)cyclo­butane resulting in a zigzag topology
Source: Acta Crystallogr E Crystallogr Commun. 2023 Feb 21;79(Pt 3):212–5. doi: 10.1107/S2056989023001408 (PMC9993924; doi:10.1107/S2056989023001408)
Supplement: Supplementary file 1 [file e-79-00212-sup1.cif]

##############################################################################
#                                                                            #
# This CIF contains the data in a paper accepted for publication in          #
# Acta Crystallographica Section E. It conforms to the requirements of       #
# Notes for Authors for Acta Crystallographica Section E, and has been       #
# peer reviewed under the auspices of the IUCr Commission on Journals.       #
#                                                                            #
# Full details of the Crystallographic Information File format               #
# are given in the paper "The Crystallographic Information File (CIF):       #
# a New Standard Archive File for Crystallography" by S. R. Hall, F. H.      #
# Allen and I. D. Brown [Acta Cryst. (1991), A47, 655-685].                  #
#                                                                            #
# The current version of the core CIF dictionary is obtainable from          #
# ftp://ftp.iucr.org/pub/cif_core.dic.                                       #
#                                                                            #
# Software is freely available for graphical display of the structure(s)     #
# in this CIF. For information consult the CIF software page                 #
# http://www.iucr.org/resources/cif/software.                                #
#                                                                            #
# This file may be used for bona fide research purposes within the           #
# scientific community so long as proper attribution is given to the journal # 
# article from which it was obtained.                                        #
#                                                                            #
##############################################################################
data_I
_audit_creation_method
;
Olex2 1.3-ac4
(compiled 2020.03.28 svn.rd84adfe8 for Rigaku Oxford Diffraction, GUI svn.r6032)
;
_journal_date_recd_electronic     2023-02-03
_journal_date_accepted     2023-02-15
_journal_name_full     'Acta Crystallographica, Section E'
_journal_year     2023
_journal_volume     79
_journal_issue      3
_journal_page_first     0
_journal_page_last     0
_journal_paper_category     GO
_journal_paper_doi     10.1107/S2056989023001408
_journal_coeditor_code     ZL5042
_publ_contact_author_name     'Ryan H. Groeneman'
_publ_contact_author_address
;
Department of Biological Sciences,
Webster University,
St. Louis, MO 63119, U.S.A.
;
_publ_contact_author_email     'ryangroeneman19@webster.edu'
_publ_contact_author_fax     ?
_publ_contact_author_phone     ?
_publ_section_title
;
Halogen-bonded co-crystal containing 1,3-diiodoperchlorobenzene and the
photoproduct <i>rtct</i>-tetrakis(pyridin-4-yl)cyclobutane resulting in a
zigzag topology
;
loop_
    _publ_author_name
    _publ_author_address
    'Bosch, Eric'
;
Missouri State University
Department of Chemistry and Biochemistry
Springfield, MO 65897, USA
;
    'Unruh, Daniel K.'
;
Texas Tech University
Department of Chemistry and Biochemistry
Lubbock, TX 79409, USA
;
    'Santana, Carlos L.'
;
Webster University
Department of Biological Sciences
St. Louis, MO 63119, USA
;
    'Groeneman, Ryan H.'
;
Webster University
Department of Biological Sciences
St. Louis, MO 63119, USA
;
_publ_section_synopsis
;
The formation of a co-crystal with a zigzag topology sustained by halogen bonds
involving the photoproduct <i>rtct</i>-tetrakis(pyridin-4-yl)cyclobutane
acting as a two connecting node is reported.
;
_chemical_name_systematic
;\
1,3-Diiodo-2,4,5,6-tetrachlorobenzene--\
<i>rtct</i>-1,2,3,4-tetrakis(pyridin-4-yl)cyclobutane
;
_chemical_name_common
;\
1,3-Diiodoperchlorobenzene--\
<i>rtct</i>-1,2,3,4-tetrakis(pyridin-4-yl)cyclobutane
;
_chemical_formula_moiety     'C24 H20 N4, C6 Cl4 I2'
_chemical_formula_sum     'C30 H20 Cl4 I2 N4'
_chemical_formula_iupac     'C24 H20 N4, C6 Cl4 I2'
_chemical_formula_weight     832.10
_chemical_melting_point     ?
_space_group_crystal_system     monoclinic
_space_group_name_H-M_alt     'P 1 21/c 1'
_space_group_name_Hall     '-P 2ybc'
loop_
    _space_group_symop_operation_xyz
    'x, y, z'
    '-x, y+1/2, -z+1/2'
    '-x, -y, -z'
    'x, -y-1/2, z-1/2'
_cell_length_a     10.07790(10)
_cell_length_b     31.1307(3)
_cell_length_c     9.33600(10)
_cell_angle_alpha     90
_cell_angle_beta     90.9860(10)
_cell_angle_gamma     90
_cell_volume     2928.57(5)
_cell_formula_units_Z     4
_cell_measurement_reflns_used     33737
_cell_measurement_theta_min     2.8200
_cell_measurement_theta_max     77.2430
_cell_measurement_temperature     100.0(2)
_exptl_crystal_description     irregular
_exptl_crystal_colour     'clear colourless'
_exptl_crystal_size_max     0.199
_exptl_crystal_size_mid     0.135
_exptl_crystal_size_min     0.135
_exptl_crystal_density_diffrn     1.887
_exptl_crystal_density_meas     ?
_exptl_crystal_density_method     ?
_exptl_crystal_F_000     1608
loop_
    _exptl_crystal_face_index_h
    _exptl_crystal_face_index_k
    _exptl_crystal_face_index_l
    _exptl_crystal_face_perp_dist
    -4 -15 1 0.0629
    0 -20 -1 0.0629
    6 6 -3 0.0437
    -5 11 3 0.0770
    1 8 5 0.0643
    -4 15 -2 0.0864
    -3 0 -5 0.0812
    -1 -11 -5 0.0635
    3 -18 0 0.0733
_exptl_absorpt_coefficient_mu     20.455
_exptl_absorpt_correction_type     gaussian
_exptl_absorpt_process_details
;
(CrysAlisPro; Rigaku OD, 2021)
;
_exptl_absorpt_correction_T_min     0.077
_exptl_absorpt_correction_T_max     0.552
_diffrn_ambient_temperature     100.0(2)
_diffrn_source     'micro-focus sealed X-ray tube'
_diffrn_radiation_type     'Cu K\a'
_diffrn_radiation_wavelength     1.54184
_diffrn_radiation_monochromator     mirror
_diffrn_measurement_device_type     'XtaLAB Synergy, Dualflex, HyPix'
_diffrn_measurement_device     'four-circle diffractometer'
_diffrn_measurement_method     '\w scans'
_diffrn_detector     'Hybrid Pixel Array Detector'
_diffrn_detector_area_resol_mean     10.0000
_diffrn_reflns_number     41005
_diffrn_reflns_av_R_equivalents     0.0647
_diffrn_reflns_av_unetI/netI     0.0311
_diffrn_reflns_theta_min     2.839
_diffrn_reflns_theta_max     77.514
_diffrn_reflns_theta_full     67.684
_diffrn_measured_fraction_theta_max     0.977
_diffrn_measured_fraction_theta_full     0.998
_diffrn_reflns_limit_h_min     -12
_diffrn_reflns_limit_h_max     12
_diffrn_reflns_limit_k_min     -39
_diffrn_reflns_limit_k_max     37
_diffrn_reflns_limit_l_min     -11
_diffrn_reflns_limit_l_max     11
_diffrn_radiation_probe     x-ray
_refine_special_details     ?
_reflns_number_total     6078
_reflns_number_gt     5833
_reflns_threshold_expression     'I > 2\s(I)'
_refine_ls_structure_factor_coef     Fsqd
_refine_ls_matrix_type     full
_refine_ls_R_factor_all     0.0446
_refine_ls_R_factor_gt     0.0433
_refine_ls_wR_factor_gt     0.1136
_refine_ls_wR_factor_ref     0.1146
_refine_ls_goodness_of_fit_ref     1.055
_refine_ls_restrained_S_all     1.055
_refine_ls_number_reflns     6078
_refine_ls_number_parameters     361
_refine_ls_number_restraints     0
_refine_ls_hydrogen_treatment     constr
_refine_ls_weighting_scheme     calc
_refine_ls_weighting_details
             'w=1/[\s^2^(Fo^2^)+(0.0613P)^2^+12.1190P] where P=(Fo^2^+2Fc^2^)/3'
_atom_sites_solution_hydrogens     geom
_atom_sites_solution_primary     dual
_atom_sites_solution_secondary     ?
_refine_ls_shift/su_max     0.001
_refine_ls_shift/su_mean     0.000
_refine_diff_density_max     1.288
_refine_diff_density_min     -1.588
_refine_ls_extinction_method     none
_refine_ls_extinction_coef     .
loop_
    _atom_type_symbol
    _atom_type_description
    _atom_type_scat_dispersion_real
    _atom_type_scat_dispersion_imag
    _atom_type_scat_source
    'C' 'C' 0.0181 0.0091
                         'International Tables Vol C Tables 4.2.6.8 and 6.1.1.4'
    'H' 'H' 0.0000 0.0000
                         'International Tables Vol C Tables 4.2.6.8 and 6.1.1.4'
    'Cl' 'Cl' 0.3639 0.7018
                         'International Tables Vol C Tables 4.2.6.8 and 6.1.1.4'
    'I' 'I' -0.3257 6.8362
                         'International Tables Vol C Tables 4.2.6.8 and 6.1.1.4'
    'N' 'N' 0.0311 0.0180
                         'International Tables Vol C Tables 4.2.6.8 and 6.1.1.4'
_computing_data_collection
;
CrysAlisPro 1.171.41.99a (Rigaku OD, 2021)
;
_computing_cell_refinement
;
CrysAlisPro 1.171.41.99a (Rigaku OD, 2021)
;
_computing_data_reduction
;
CrysAlisPro 1.171.41.99a (Rigaku OD, 2021)
;
_computing_structure_solution
;
<i>SHELXT2018/2</i> (Sheldrick, 2015a)
;
_computing_structure_refinement
;
<i>SHELXL2018/3</i> (Sheldrick, 2015b)
;
_computing_molecular_graphics
;
Olex2 1.3-ac4 (Dolomanov <i>et al.</i>,  2009)
;
_computing_publication_material
;
Olex2 1.3-ac4 (Dolomanov <i>et al.</i>,  2009)
;
loop_
    _atom_site_type_symbol
    _atom_site_label
    _atom_site_fract_x
    _atom_site_fract_y
    _atom_site_fract_z
    _atom_site_U_iso_or_equiv
    _atom_site_adp_type
    _atom_site_calc_flag
    _atom_site_occupancy
    _atom_site_disorder_assembly
    _atom_site_disorder_group
    I I1 0.76302(3) 0.50879(2) 0.21577(3) 0.02318(10) Uani d 1 . .
    I I2 1.14818(3) 0.64897(2) 0.04465(4) 0.02936(11) Uani d 1 . .
    Cl Cl1 0.98841(11) 0.58501(4) 0.27061(12) 0.0250(2) Uani d 1 . .
    Cl Cl2 0.73773(12) 0.49167(4) -0.14080(13) 0.0281(2) Uani d 1 . .
    Cl Cl3 0.88684(12) 0.54236(4) -0.37433(12) 0.0290(2) Uani d 1 . .
    Cl Cl4 1.07924(13) 0.61572(4) -0.28903(13) 0.0327(3) Uani d 1 . .
    C C1 0.8680(4) 0.54128(15) 0.0555(5) 0.0204(9) Uani d 1 . .
    C C2 0.9583(4) 0.57339(15) 0.0918(5) 0.0209(9) Uani d 1 . .
    C C3 1.0255(5) 0.59739(15) -0.0116(5) 0.0217(9) Uani d 1 . .
    C C4 1.0010(5) 0.58722(16) -0.1554(5) 0.0247(10) Uani d 1 . .
    C C5 0.9136(5) 0.55427(16) -0.1959(5) 0.0236(9) Uani d 1 . .
    C C6 0.8470(5) 0.53186(16) -0.0900(5) 0.0225(9) Uani d 1 . .
    N N1 0.6291(5) 0.61957(16) -0.2002(5) 0.0330(10) Uani d 1 . .
    N N2 1.0786(4) 0.73533(15) 0.3749(5) 0.0307(9) Uani d 1 . .
    N N3 0.3362(4) 0.78121(14) 0.5891(5) 0.0273(9) Uani d 1 . .
    N N4 0.3606(4) 0.53628(13) 0.5702(4) 0.0236(8) Uani d 1 . .
    C C7 0.7200(5) 0.64543(17) -0.1411(6) 0.0281(10) Uani d 1 . .
    H H7 0.780112 0.659565 -0.202606 0.034 Uiso calc 1 . .
    C C8 0.7319(5) 0.65292(16) 0.0056(5) 0.0237(9) Uani d 1 . .
    H H8 0.798244 0.671855 0.042088 0.028 Uiso calc 1 . .
    C C9 0.6457(5) 0.63240(15) 0.0980(5) 0.0218(9) Uani d 1 . .
    C C10 0.5535(5) 0.60444(16) 0.0385(6) 0.0263(10) Uani d 1 . .
    H H10 0.494626 0.588964 0.097843 0.032 Uiso calc 1 . .
    C C11 0.5480(6) 0.59925(18) -0.1101(6) 0.0307(11) Uani d 1 . .
    H H11 0.483249 0.580267 -0.149585 0.037 Uiso calc 1 . .
    C C12 0.6517(4) 0.64127(14) 0.2565(5) 0.0198(9) Uani d 1 . .
    H H12 0.714761 0.620999 0.305369 0.024 Uiso calc 1 . .
    C C13 0.6797(5) 0.68819(15) 0.3058(5) 0.0207(9) Uani d 1 . .
    H H13 0.633720 0.708195 0.237435 0.025 Uiso calc 1 . .
    C C14 0.5868(4) 0.67970(15) 0.4330(5) 0.0202(9) Uani d 1 . .
    H H14 0.638296 0.666329 0.513896 0.024 Uiso calc 1 . .
    C C15 0.5189(4) 0.64356(15) 0.3393(5) 0.0191(9) Uani d 1 . .
    H H15 0.448070 0.656435 0.276453 0.023 Uiso calc 1 . .
    C C16 0.8187(5) 0.70430(15) 0.3320(5) 0.0209(9) Uani d 1 . .
    C C17 0.8615(5) 0.74167(17) 0.2657(6) 0.0280(10) Uani d 1 . .
    H H17 0.803580 0.757245 0.203397 0.034 Uiso calc 1 . .
    C C18 0.9901(6) 0.75586(18) 0.2917(6) 0.0315(11) Uani d 1 . .
    H H18 1.016950 0.781868 0.247481 0.038 Uiso calc 1 . .
    C C19 1.0362(5) 0.69957(17) 0.4377(5) 0.0264(10) Uani d 1 . .
    H H19 1.097139 0.684339 0.497523 0.032 Uiso calc 1 . .
    C C20 0.9090(5) 0.68310(16) 0.4216(5) 0.0241(9) Uani d 1 . .
    H H20 0.883834 0.657762 0.470998 0.029 Uiso calc 1 . .
    C C21 0.5012(4) 0.71508(15) 0.4889(5) 0.0220(9) Uani d 1 . .
    C C22 0.5111(5) 0.75683(16) 0.4375(6) 0.0255(10) Uani d 1 . .
    H H22 0.574784 0.763737 0.367313 0.031 Uiso calc 1 . .
    C C23 0.4277(5) 0.78824(16) 0.4892(6) 0.0281(10) Uani d 1 . .
    H H23 0.435614 0.816476 0.451741 0.034 Uiso calc 1 . .
    C C24 0.3279(5) 0.74149(18) 0.6397(6) 0.0296(11) Uani d 1 . .
    H H24 0.264454 0.735785 0.711315 0.036 Uiso calc 1 . .
    C C25 0.4073(5) 0.70759(16) 0.5935(5) 0.0253(10) Uani d 1 . .
    H H25 0.397271 0.679697 0.633192 0.030 Uiso calc 1 . .
    C C26 0.4656(5) 0.60485(15) 0.4143(5) 0.0197(9) Uani d 1 . .
    C C27 0.5467(5) 0.57869(15) 0.5005(5) 0.0215(9) Uani d 1 . .
    H H27 0.639630 0.583583 0.506637 0.026 Uiso calc 1 . .
    C C28 0.4896(5) 0.54561(15) 0.5768(5) 0.0222(9) Uani d 1 . .
    H H28 0.545384 0.528619 0.637202 0.027 Uiso calc 1 . .
    C C29 0.2839(5) 0.56031(16) 0.4856(5) 0.0250(10) Uani d 1 . .
    H H29 0.192019 0.553694 0.478941 0.030 Uiso calc 1 . .
    C C30 0.3309(5) 0.59454(16) 0.4064(5) 0.0227(9) Uani d 1 . .
    H H30 0.271976 0.610824 0.347239 0.027 Uiso calc 1 . .
loop_
    _atom_site_aniso_label
    _atom_site_aniso_U_11
    _atom_site_aniso_U_22
    _atom_site_aniso_U_33
    _atom_site_aniso_U_12
    _atom_site_aniso_U_13
    _atom_site_aniso_U_23
    I1 0.02362(16) 0.02170(16) 0.02419(17) -0.00011(10) -0.00097(11) 0.00065(10)
    I2 0.02659(17) 0.02932(18) 0.03203(18) -0.00289(12) -0.00289(13) 0.00211(12)
    Cl1 0.0244(5) 0.0292(6) 0.0214(5) -0.0035(4) -0.0020(4) -0.0017(4)
    Cl2 0.0307(6) 0.0270(6) 0.0265(6) -0.0042(4) -0.0058(5) -0.0025(4)
    Cl3 0.0320(6) 0.0358(6) 0.0192(5) 0.0029(5) -0.0026(4) -0.0009(4)
    Cl4 0.0387(7) 0.0331(6) 0.0266(6) -0.0027(5) 0.0065(5) 0.0064(5)
    C1 0.020(2) 0.022(2) 0.019(2) 0.0017(17) 0.0051(17) 0.0050(17)
    C2 0.017(2) 0.023(2) 0.023(2) 0.0023(17) -0.0003(17) 0.0022(17)
    C3 0.020(2) 0.019(2) 0.026(2) -0.0025(16) -0.0021(18) -0.0001(17)
    C4 0.025(2) 0.024(2) 0.025(2) 0.0029(18) 0.0005(19) 0.0030(18)
    C5 0.022(2) 0.027(2) 0.022(2) 0.0053(18) -0.0003(18) 0.0024(18)
    C6 0.022(2) 0.025(2) 0.021(2) 0.0045(17) -0.0042(17) 0.0017(18)
    N1 0.038(2) 0.037(3) 0.023(2) 0.005(2) -0.0017(18) -0.0079(18)
    N2 0.027(2) 0.036(2) 0.030(2) -0.0076(18) -0.0003(18) 0.0024(18)
    N3 0.0214(19) 0.028(2) 0.032(2) 0.0048(16) -0.0061(17) -0.0074(17)
    N4 0.028(2) 0.022(2) 0.0208(19) 0.0000(16) 0.0049(16) -0.0003(15)
    C7 0.032(3) 0.028(3) 0.024(2) 0.005(2) 0.002(2) -0.0005(19)
    C8 0.022(2) 0.026(2) 0.023(2) 0.0006(18) 0.0019(18) -0.0057(18)
    C9 0.023(2) 0.020(2) 0.023(2) 0.0046(17) -0.0008(18) -0.0027(17)
    C10 0.025(2) 0.027(2) 0.027(2) -0.0009(19) -0.0014(19) -0.0063(19)
    C11 0.033(3) 0.031(3) 0.028(3) -0.001(2) -0.002(2) -0.006(2)
    C12 0.019(2) 0.018(2) 0.023(2) 0.0008(16) -0.0005(17) -0.0028(17)
    C13 0.023(2) 0.018(2) 0.021(2) -0.0014(17) -0.0016(17) 0.0011(17)
    C14 0.020(2) 0.019(2) 0.022(2) -0.0003(16) -0.0013(17) -0.0009(17)
    C15 0.017(2) 0.021(2) 0.020(2) 0.0015(16) -0.0003(17) -0.0016(17)
    C16 0.021(2) 0.024(2) 0.018(2) -0.0017(17) 0.0014(17) -0.0050(17)
    C17 0.027(2) 0.026(2) 0.032(3) -0.0012(19) 0.001(2) 0.004(2)
    C18 0.034(3) 0.029(3) 0.031(3) -0.006(2) 0.001(2) 0.004(2)
    C19 0.023(2) 0.030(3) 0.026(2) -0.0026(19) -0.0021(19) -0.0007(19)
    C20 0.025(2) 0.025(2) 0.022(2) -0.0043(18) 0.0001(18) 0.0004(18)
    C21 0.019(2) 0.025(2) 0.022(2) 0.0010(17) -0.0064(17) -0.0031(18)
    C22 0.026(2) 0.022(2) 0.029(2) -0.0006(18) 0.0001(19) -0.0024(19)
    C23 0.027(2) 0.020(2) 0.036(3) -0.0011(18) -0.004(2) -0.001(2)
    C24 0.025(2) 0.033(3) 0.030(3) 0.005(2) 0.001(2) -0.006(2)
    C25 0.026(2) 0.025(2) 0.024(2) 0.0030(19) 0.0011(19) -0.0022(18)
    C26 0.021(2) 0.021(2) 0.018(2) 0.0007(17) 0.0014(17) -0.0038(16)
    C27 0.022(2) 0.023(2) 0.020(2) 0.0022(17) -0.0022(17) -0.0026(17)
    C28 0.025(2) 0.021(2) 0.021(2) 0.0011(17) 0.0006(18) -0.0026(17)
    C29 0.023(2) 0.024(2) 0.028(2) -0.0020(18) 0.0007(19) -0.0029(19)
    C30 0.022(2) 0.023(2) 0.023(2) 0.0022(17) -0.0024(18) 0.0005(18)
_geom_special_details
;
 All esds (except the esd in the dihedral angle between two l.s. planes)
 are estimated using the full covariance matrix.  The cell esds are taken
 into account individually in the estimation of esds in distances, angles
 and torsion angles; correlations between esds in cell parameters are only
 used when they are defined by crystal symmetry.  An approximate (isotropic)
 treatment of cell esds is used for estimating esds involving l.s. planes.
;
loop_
    _geom_bond_atom_site_label_1
    _geom_bond_atom_site_label_2
    _geom_bond_site_symmetry_2
    _geom_bond_distance
    _geom_bond_publ_flag
    I1 C1 . 2.106(4) ?
    I1 N4 3_666 2.757(4) ?
    I2 C3 . 2.088(5) ?
    I2 N3 4_675 2.909(4) ?
    Cl1 C2 . 1.730(5) ?
    Cl2 C6 . 1.728(5) ?
    Cl3 C5 . 1.724(5) ?
    Cl4 C4 . 1.732(5) ?
    C1 C2 . 1.390(7) ?
    C1 C6 . 1.402(7) ?
    C2 C3 . 1.404(7) ?
    C3 C4 . 1.397(7) ?
    C4 C5 . 1.400(7) ?
    C5 C6 . 1.391(7) ?
    N1 C7 . 1.332(7) ?
    N1 C11 . 1.341(8) ?
    N2 C18 . 1.336(7) ?
    N2 C19 . 1.332(7) ?
    N3 C23 . 1.340(7) ?
    N3 C24 . 1.327(7) ?
    N4 C28 . 1.333(6) ?
    N4 C29 . 1.327(7) ?
    C7 H7 . 0.9500 ?
    C7 C8 . 1.392(7) ?
    C8 H8 . 0.9500 ?
    C8 C9 . 1.391(7) ?
    C9 C10 . 1.383(7) ?
    C9 C12 . 1.506(6) ?
    C10 H10 . 0.9500 ?
    C10 C11 . 1.397(7) ?
    C11 H11 . 0.9500 ?
    C12 H12 . 1.0000 ?
    C12 C13 . 1.556(6) ?
    C12 C15 . 1.558(6) ?
    C13 H13 . 1.0000 ?
    C13 C14 . 1.548(6) ?
    C13 C16 . 1.504(6) ?
    C14 H14 . 1.0000 ?
    C14 C15 . 1.574(6) ?
    C14 C21 . 1.498(6) ?
    C15 H15 . 1.0000 ?
    C15 C26 . 1.498(6) ?
    C16 C17 . 1.390(7) ?
    C16 C20 . 1.392(7) ?
    C17 H17 . 0.9500 ?
    C17 C18 . 1.386(8) ?
    C18 H18 . 0.9500 ?
    C19 H19 . 0.9500 ?
    C19 C20 . 1.386(7) ?
    C20 H20 . 0.9500 ?
    C21 C22 . 1.390(7) ?
    C21 C25 . 1.391(7) ?
    C22 H22 . 0.9500 ?
    C22 C23 . 1.382(7) ?
    C23 H23 . 0.9500 ?
    C24 H24 . 0.9500 ?
    C24 C25 . 1.397(7) ?
    C25 H25 . 0.9500 ?
    C26 C27 . 1.398(7) ?
    C26 C30 . 1.397(7) ?
    C27 H27 . 0.9500 ?
    C27 C28 . 1.383(7) ?
    C28 H28 . 0.9500 ?
    C29 H29 . 0.9500 ?
    C29 C30 . 1.385(7) ?
    C30 H30 . 0.9500 ?
loop_
    _geom_angle_atom_site_label_1
    _geom_angle_atom_site_label_2
    _geom_angle_atom_site_label_3
    _geom_angle_site_symmetry_1
    _geom_angle_site_symmetry_3
    _geom_angle
    _geom_angle_publ_flag
    C1 I1 N4 . 3_666 176.58(15) ?
    C3 I2 N3 . 4_675 172.73(16) ?
    C2 C1 I1 . . 120.5(3) ?
    C2 C1 C6 . . 118.3(4) ?
    C6 C1 I1 . . 121.2(4) ?
    C1 C2 Cl1 . . 119.3(4) ?
    C1 C2 C3 . . 122.5(4) ?
    C3 C2 Cl1 . . 118.3(4) ?
    C2 C3 I2 . . 121.8(4) ?
    C4 C3 I2 . . 120.7(4) ?
    C4 C3 C2 . . 117.4(4) ?
    C3 C4 Cl4 . . 120.1(4) ?
    C3 C4 C5 . . 121.7(4) ?
    C5 C4 Cl4 . . 118.2(4) ?
    C4 C5 Cl3 . . 120.4(4) ?
    C6 C5 Cl3 . . 120.6(4) ?
    C6 C5 C4 . . 119.0(5) ?
    C1 C6 Cl2 . . 120.1(4) ?
    C5 C6 Cl2 . . 118.7(4) ?
    C5 C6 C1 . . 121.1(5) ?
    C7 N1 C11 . . 116.6(5) ?
    C19 N2 C18 . . 116.1(5) ?
    C24 N3 C23 . . 116.6(4) ?
    C29 N4 C28 . . 117.5(4) ?
    N1 C7 H7 . . 118.1 ?
    N1 C7 C8 . . 123.8(5) ?
    C8 C7 H7 . . 118.1 ?
    C7 C8 H8 . . 120.4 ?
    C9 C8 C7 . . 119.3(5) ?
    C9 C8 H8 . . 120.4 ?
    C8 C9 C12 . . 120.7(4) ?
    C10 C9 C8 . . 117.5(5) ?
    C10 C9 C12 . . 121.7(4) ?
    C9 C10 H10 . . 120.4 ?
    C9 C10 C11 . . 119.1(5) ?
    C11 C10 H10 . . 120.4 ?
    N1 C11 C10 . . 123.6(5) ?
    N1 C11 H11 . . 118.2 ?
    C10 C11 H11 . . 118.2 ?
    C9 C12 H12 . . 110.3 ?
    C9 C12 C13 . . 117.8(4) ?
    C9 C12 C15 . . 118.4(4) ?
    C13 C12 H12 . . 110.3 ?
    C13 C12 C15 . . 87.9(3) ?
    C15 C12 H12 . . 110.3 ?
    C12 C13 H13 . . 108.4 ?
    C14 C13 C12 . . 87.6(3) ?
    C14 C13 H13 . . 108.4 ?
    C16 C13 C12 . . 121.7(4) ?
    C16 C13 H13 . . 108.4 ?
    C16 C13 C14 . . 120.4(4) ?
    C13 C14 H14 . . 109.7 ?
    C13 C14 C15 . . 87.6(3) ?
    C15 C14 H14 . . 109.7 ?
    C21 C14 C13 . . 120.1(4) ?
    C21 C14 H14 . . 109.7 ?
    C21 C14 C15 . . 118.1(4) ?
    C12 C15 C14 . . 86.5(3) ?
    C12 C15 H15 . . 109.8 ?
    C14 C15 H15 . . 109.8 ?
    C26 C15 C12 . . 120.9(4) ?
    C26 C15 C14 . . 118.1(4) ?
    C26 C15 H15 . . 109.8 ?
    C17 C16 C13 . . 120.1(4) ?
    C17 C16 C20 . . 117.4(4) ?
    C20 C16 C13 . . 122.5(4) ?
    C16 C17 H17 . . 120.5 ?
    C18 C17 C16 . . 119.0(5) ?
    C18 C17 H17 . . 120.5 ?
    N2 C18 C17 . . 124.2(5) ?
    N2 C18 H18 . . 117.9 ?
    C17 C18 H18 . . 117.9 ?
    N2 C19 H19 . . 117.8 ?
    N2 C19 C20 . . 124.4(5) ?
    C20 C19 H19 . . 117.8 ?
    C16 C20 H20 . . 120.6 ?
    C19 C20 C16 . . 118.9(5) ?
    C19 C20 H20 . . 120.6 ?
    C22 C21 C14 . . 121.5(4) ?
    C22 C21 C25 . . 116.9(4) ?
    C25 C21 C14 . . 121.6(4) ?
    C21 C22 H22 . . 120.2 ?
    C23 C22 C21 . . 119.6(5) ?
    C23 C22 H22 . . 120.2 ?
    N3 C23 C22 . . 123.9(5) ?
    N3 C23 H23 . . 118.1 ?
    C22 C23 H23 . . 118.1 ?
    N3 C24 H24 . . 118.2 ?
    N3 C24 C25 . . 123.7(5) ?
    C25 C24 H24 . . 118.2 ?
    C21 C25 C24 . . 119.3(5) ?
    C21 C25 H25 . . 120.3 ?
    C24 C25 H25 . . 120.3 ?
    C27 C26 C15 . . 121.8(4) ?
    C30 C26 C15 . . 121.1(4) ?
    C30 C26 C27 . . 117.0(4) ?
    C26 C27 H27 . . 120.4 ?
    C28 C27 C26 . . 119.1(4) ?
    C28 C27 H27 . . 120.4 ?
    N4 C28 C27 . . 123.5(4) ?
    N4 C28 H28 . . 118.2 ?
    C27 C28 H28 . . 118.2 ?
    N4 C29 H29 . . 118.3 ?
    N4 C29 C30 . . 123.5(5) ?
    C30 C29 H29 . . 118.3 ?
    C26 C30 H30 . . 120.4 ?
    C29 C30 C26 . . 119.3(4) ?
    C29 C30 H30 . . 120.4 ?
loop_
    _geom_torsion_atom_site_label_1
    _geom_torsion_atom_site_label_2
    _geom_torsion_atom_site_label_3
    _geom_torsion_atom_site_label_4
    _geom_torsion_site_symmetry_1
    _geom_torsion_site_symmetry_2
    _geom_torsion_site_symmetry_3
    _geom_torsion_site_symmetry_4
    _geom_torsion
    _geom_torsion_publ_flag
    I1 C1 C2 Cl1 . . . . 2.5(5) ?
    I1 C1 C2 C3 . . . . -176.7(3) ?
    I1 C1 C6 Cl2 . . . . -2.3(5) ?
    I1 C1 C6 C5 . . . . 178.0(3) ?
    I2 C3 C4 Cl4 . . . . 3.3(6) ?
    I2 C3 C4 C5 . . . . -176.5(4) ?
    Cl1 C2 C3 I2 . . . . -4.6(5) ?
    Cl1 C2 C3 C4 . . . . 179.3(4) ?
    Cl3 C5 C6 Cl2 . . . . 0.3(6) ?
    Cl3 C5 C6 C1 . . . . -180.0(4) ?
    Cl4 C4 C5 Cl3 . . . . 0.7(6) ?
    Cl4 C4 C5 C6 . . . . -178.2(4) ?
    C1 C2 C3 I2 . . . . 174.6(3) ?
    C1 C2 C3 C4 . . . . -1.5(7) ?
    C2 C1 C6 Cl2 . . . . 179.0(4) ?
    C2 C1 C6 C5 . . . . -0.7(7) ?
    C2 C3 C4 Cl4 . . . . 179.5(4) ?
    C2 C3 C4 C5 . . . . -0.4(7) ?
    C3 C4 C5 Cl3 . . . . -179.5(4) ?
    C3 C4 C5 C6 . . . . 1.6(7) ?
    C4 C5 C6 Cl2 . . . . 179.2(4) ?
    C4 C5 C6 C1 . . . . -1.1(7) ?
    C6 C1 C2 Cl1 . . . . -178.8(3) ?
    C6 C1 C2 C3 . . . . 2.0(7) ?
    N1 C7 C8 C9 . . . . 0.4(8) ?
    N2 C19 C20 C16 . . . . 1.4(8) ?
    N3 C24 C25 C21 . . . . 0.1(8) ?
    N4 C29 C30 C26 . . . . 0.0(8) ?
    C7 N1 C11 C10 . . . . 1.0(8) ?
    C7 C8 C9 C10 . . . . 1.5(7) ?
    C7 C8 C9 C12 . . . . -177.2(4) ?
    C8 C9 C10 C11 . . . . -2.2(7) ?
    C8 C9 C12 C13 . . . . 38.1(6) ?
    C8 C9 C12 C15 . . . . 141.9(5) ?
    C9 C10 C11 N1 . . . . 0.9(8) ?
    C9 C12 C13 C14 . . . . 145.5(4) ?
    C9 C12 C13 C16 . . . . -89.8(5) ?
    C9 C12 C15 C14 . . . . -144.6(4) ?
    C9 C12 C15 C26 . . . . 94.5(5) ?
    C10 C9 C12 C13 . . . . -140.6(5) ?
    C10 C9 C12 C15 . . . . -36.8(6) ?
    C11 N1 C7 C8 . . . . -1.7(8) ?
    C12 C9 C10 C11 . . . . 176.6(5) ?
    C12 C13 C14 C15 . . . . -24.0(3) ?
    C12 C13 C14 C21 . . . . -145.4(4) ?
    C12 C13 C16 C17 . . . . 127.3(5) ?
    C12 C13 C16 C20 . . . . -52.6(6) ?
    C12 C15 C26 C27 . . . . 45.7(6) ?
    C12 C15 C26 C30 . . . . -137.4(5) ?
    C13 C12 C15 C14 . . . . -23.8(3) ?
    C13 C12 C15 C26 . . . . -144.7(4) ?
    C13 C14 C15 C12 . . . . 24.0(3) ?
    C13 C14 C15 C26 . . . . 147.4(4) ?
    C13 C14 C21 C22 . . . . -5.7(7) ?
    C13 C14 C21 C25 . . . . 173.7(4) ?
    C13 C16 C17 C18 . . . . 179.9(5) ?
    C13 C16 C20 C19 . . . . 178.6(4) ?
    C14 C13 C16 C17 . . . . -125.0(5) ?
    C14 C13 C16 C20 . . . . 55.1(6) ?
    C14 C15 C26 C27 . . . . -58.1(6) ?
    C14 C15 C26 C30 . . . . 118.8(5) ?
    C14 C21 C22 C23 . . . . 178.2(4) ?
    C14 C21 C25 C24 . . . . -178.6(4) ?
    C15 C12 C13 C14 . . . . 24.3(3) ?
    C15 C12 C13 C16 . . . . 149.0(4) ?
    C15 C14 C21 C22 . . . . -110.5(5) ?
    C15 C14 C21 C25 . . . . 68.9(6) ?
    C15 C26 C27 C28 . . . . 174.5(4) ?
    C15 C26 C30 C29 . . . . -175.3(4) ?
    C16 C13 C14 C15 . . . . -149.8(4) ?
    C16 C13 C14 C21 . . . . 88.8(5) ?
    C16 C17 C18 N2 . . . . 1.7(9) ?
    C17 C16 C20 C19 . . . . -1.3(7) ?
    C18 N2 C19 C20 . . . . 0.0(8) ?
    C19 N2 C18 C17 . . . . -1.6(8) ?
    C20 C16 C17 C18 . . . . -0.1(7) ?
    C21 C14 C15 C12 . . . . 147.1(4) ?
    C21 C14 C15 C26 . . . . -89.5(5) ?
    C21 C22 C23 N3 . . . . 0.7(8) ?
    C22 C21 C25 C24 . . . . 0.8(7) ?
    C23 N3 C24 C25 . . . . -0.6(8) ?
    C24 N3 C23 C22 . . . . 0.2(8) ?
    C25 C21 C22 C23 . . . . -1.2(7) ?
    C26 C27 C28 N4 . . . . 1.8(7) ?
    C27 C26 C30 C29 . . . . 1.7(7) ?
    C28 N4 C29 C30 . . . . -0.9(7) ?
    C29 N4 C28 C27 . . . . -0.1(7) ?
    C30 C26 C27 C28 . . . . -2.6(6) ?
_shelx_space_group_comment
;
The symmetry employed for this shelxl refinement is uniquely defined
by the following loop, which should always be used as a source of
symmetry information in preference to the above space-group names.
They are only intended as comments.
;
_shelx_estimated_absorpt_T_min     0.106
_shelx_estimated_absorpt_T_max     0.169
_shelx_hkl_file
;
   0   0  -1    5.85    2.12
   0   0  -1    7.80    2.55
   0   0  -2    7.02    3.26
   0   0  -2   11.75    4.34
   0   0  -3    1.12    2.44
   0   0  -4  745.02   42.43
   0   0  -4  678.95   35.79
   0   0   4  783.20   48.91
   0   0  -5    1.21    3.23
   0   0   5    3.07    7.51
   0   0  -5   -0.97    2.97
   0   0   6  405.76   43.21
   0   0  -6  331.25   20.59
   0   0  -6  321.30   34.42
   0   0  -6  363.35   17.83
   0   0   7    4.27    5.70
   0   0  -7    1.52    2.53
   0   0  -7    7.92    4.33
   0   0  -8   30.89    6.90
   0   0  -8   30.37    7.00
   0   0  -8   23.72    9.64
   0   0  -8   40.30   11.14
   0   0   8   43.08   15.93
   0   0   8   29.12    7.12
   0   0  -8   28.16   12.86
   0   0  -8   30.20    5.47
   0   0  -8   32.85    6.83
   0   0  -9    4.32    2.89
   0   0  -9    2.02    3.06
   0   0   9    2.48    3.43
   0   0   9   -2.13    3.24
   0   0  -9   -0.51    2.63
   0   0  -9    1.86    2.77
   0   0  10    3.12    2.75
   0   0 -10   -0.40    2.37
   0   0 -10    7.99    3.15
   0   0 -10    1.34    2.99
   0   1  -1  751.23   20.87
   0   1  -1  803.33   21.42
   0   1  -2   13.98    4.91
   0  -1  -2   31.64    5.69
   0   1  -2   18.88    5.22
   0  -1  -3   59.10   10.81
   0   1  -3   86.48   12.64
   0   1  -3   94.88   12.15
   0  -1  -3   55.92    9.32
   0  -1  -4  893.03   47.08
   0   1   4  802.29   49.90
   0  -1  -4  855.63   39.75
   0   1  -4  722.32   37.99
   0  -1   4  866.88   53.18
   0  -1  -5  656.86   39.21
   0  -1   5  612.68   49.81
   0   1  -5  466.28   34.05
   0   1   5  625.88   49.87
   0  -1  -5  730.79   22.45
   0   1  -5  512.93   19.27
   0  -1  -5  617.28   43.53
   0   1  -5  477.70   37.63
   0   1  -6  155.80   21.75
   0  -1  -6  133.12   20.12
   0  -1   6  169.88   28.71
   0   1   6  158.11   27.07
   0   1  -6  169.09   14.66
   0   1  -6  169.03   25.24
   0  -1  -6  109.67   20.24
   0   1  -7  228.51   30.62
   0  -1  -7  226.80   30.45
   0   1  -7  245.98   18.58
   0  -1   7  262.62   37.98
   0  -1  -7  229.72   27.86
   0   1  -7  286.39   32.16
   0   1   7  229.06   35.18
   0   1  -7  224.40   13.59
   0   1  -7  213.43   16.75
   0  -1  -7  218.83   16.11
   0   1  -8   63.92   15.74
   0   1   8   75.04   10.37
   0  -1   8   70.90   10.32
   0   1  -8   52.77   12.98
   0  -1  -8   59.53   13.28
   0   1   8   51.42   17.48
   0   1  -8   53.73    8.71
   0  -1  -8   64.67    9.18
   0   1  -8   77.44   20.86
   0  -1  -8   74.00   20.02
   0   1  -8   71.88    7.88
   0  -1  -8   54.49    8.83
   0   1  -8   66.88   10.14
   0   1  -8   62.73    9.44
   0  -1  -9    4.27    2.74
   0   1  -9    4.55    3.13
   0   1  -9    2.01    4.30
   0  -1   9    3.50    3.54
   0   1   9    1.96    3.39
   0   1   9   -2.11    3.20
   0   1  -9    0.47    2.52
   0  -1  -9    2.74    2.97
   0   1  -9   -0.51    1.93
   0   1  10   25.45    5.31
   0  -1  10   18.39    4.71
   0   1 -10   15.34    4.79
   0  -1 -10   20.03    4.40
   0   1 -10   27.52    5.33
   0  -1 -10   20.49    4.28
   0  -1 -10   24.55    5.86
   0   2   0 1342.07   16.61
   0   2  -1  359.51   15.58
   0  -2  -1  386.81   18.67
   0   2  -1  398.94   16.14
   0  -2  -2 1999.18   42.83
   0   2  -2 2018.50   49.64
   0  -2  -3  899.51   35.27
   0   2  -3  948.59   38.05
   0   2  -3  925.32   41.01
   0  -2  -3  850.23   40.72
   0  -2  -4   36.01   10.12
   0   2  -4   11.29    3.05
   0   2  -4   13.08    6.05
   0   2   4   22.38    8.73
   0   2  -4   13.39    7.24
   0  -2  -4   32.37    8.25
   0  -2  -5 2073.84   38.17
   0   2  -5 1981.07   38.05
   0   2  -5 1826.58   73.38
   0  -2  -5 2019.55   78.10
   0   2   5 2039.94   86.85
   0   2  -5 1844.35   69.38
   0  -2  -5 2036.56   68.85
   0   2   6   40.96   14.29
   0   2  -6   69.63   14.83
   0   2  -6   65.49   15.50
   0   2  -6   48.32    7.97
   0   2  -7  221.91   15.09
   0  -2  -7  173.67   14.85
   0   2  -7  221.46   17.77
   0   2   7  191.77   31.61
   0  -2  -7  168.40   23.25
   0  -2  -7  204.23   28.92
   0   2  -7  217.52   29.84
   0  -2  -7  188.60   14.54
   0   2  -7  213.40   17.71
   0  -2  -8   58.80   15.35
   0   2  -8   43.23   12.86
   0   2   8   49.21    8.52
   0   2  -8   44.08    8.09
   0   2  -8   44.36    8.52
   0  -2  -8   55.73    8.61
   0   2  -8   47.25   12.48
   0   2   8   46.16   16.51
   0  -2  -8   58.89    7.62
   0   2  -8   44.79   16.01
   0   2  -8   41.23    8.04
   0   2   9   79.84   10.25
   0   2  -9   58.64    9.24
   0  -2  -9   87.11   10.13
   0   2  -9   66.66    9.19
   0   2   9   81.07   19.70
   0   2  -9   62.74    7.79
   0   2  -9   57.75   16.26
   0   2  -9   62.15    9.12
   0   2  10   77.86    8.82
   0  -2 -10   70.72    7.73
   0   2 -10   78.65    8.71
   0   2 -10   86.15    9.62
   0  -2 -10   72.40    9.30
   0  -2 -10   83.58    8.16
   0   2 -10   83.07    7.42
   0   2 -11   29.76    4.45
   0   2 -11   21.47    3.50
   0   3   0    2.10    1.13
   0   3  -1  383.61   17.43
   0  -3  -1  409.05   20.27
   0   3  -1  368.43   16.98
   0   3  -2  411.19   22.82
   0   3  -2  424.70   23.48
   0   3  -3 3787.70   83.93
   0   3  -3 4052.86   86.00
   0  -3  -3 3928.37   73.95
   0   3  -3 3985.68   80.09
   0  -3   4  232.43   16.64
   0  -3  -4  260.37   26.12
   0   3  -4  233.27   11.96
   0  -3  -4  218.84   20.03
   0   3  -4  226.98   22.42
   0   3   4  285.59   28.56
   0   3  -4  210.16   23.50
   0   3  -5  638.10   22.07
   0  -3  -5  614.02   43.38
   0  -3   5  593.35   16.00
   0   3  -5  653.79   45.89
   0   3  -5  633.22   41.21
   0   3   5  685.01   49.78
   0   3  -6  214.16   26.90
   0   3   6  223.28   31.64
   0  -3  -6  173.87   21.97
   0   3  -6  158.92   23.92
   0   3  -6  199.77   15.52
   0  -3  -6  172.20   15.06
   0   3  -7  466.06   21.67
   0   3  -7  471.67   42.51
   0  -3  -7  428.95   36.57
   0   3   7  418.37   46.69
   0  -3  -7  392.86   21.67
   0  -3  -7  400.24   24.18
   0   3  -7  434.32   24.40
   0   3  -7  398.77   40.24
   0  -3  -7  372.68   39.70
   0   3  -7  430.83   25.57
   0  -3  -7  385.23   20.23
   0   3  -8    8.23    5.58
   0  -3  -8   24.39    9.93
   0  -3  -8   18.52    5.10
   0   3  -8    7.76    4.75
   0  -3  -8   12.10    5.32
   0   3  -8   16.24    5.06
   0   3   8    9.76    4.35
   0  -3   8   30.30   12.88
   0   3   8   25.88   12.37
   0   3  -8    8.43    6.46
   0  -3  -8   17.50   10.05
   0  -3  -8   21.33    5.06
   0   3  -8   13.17    5.39
   0   3   9  440.46   46.58
   0   3  -9  469.34   24.62
   0   3  -9  459.50   23.51
   0  -3  -9  483.07   22.66
   0   3   9  488.95   24.38
   0   3  -9  436.23   23.29
   0   3  10   17.66    4.31
   0   3 -10   15.32    4.51
   0   3 -10   13.09    4.04
   0  -3 -10   21.60    4.13
   0  -3 -10   20.97    4.57
   0  -3 -10   18.91    5.09
   0  -3  11    0.24    0.96
   0   3  11    0.23    1.06
   0   3 -11    1.70    1.82
   0   3 -11    0.40    1.61
   0   4   0   23.69    3.41
   0  -4   1  346.21   16.83
   0   4  -1  342.23   17.68
   0  -4  -2 2295.36   47.75
   0   4  -2 2217.15   55.35
   0   4  -2 2128.40   53.44
   0   4  -3 1373.07   48.49
   0   4  -3 1365.04   51.48
   0   4  -3 1335.27   50.99
   0  -4   3 1450.26   41.75
   0  -4  -4  289.66   23.11
   0  -4   4  220.94   27.08
   0   4  -4  201.83   23.14
   0   4   4  286.00   28.72
   0   4  -4  218.98   22.33
   0   4  -4  226.43   12.20
   0   4  -4  229.95   24.56
   0  -4   4  228.07   17.07
   0  -4  -4  287.35   27.27
   0   4   5    9.91    7.57
   0  -4  -5    8.24    4.87
   0  -4   5   34.79   12.79
   0   4  -5   23.70    9.37
   0   4  -5   34.92   11.48
   0  -4   5   16.18    2.88
   0   4  -5   25.45    4.81
   0   4  -6    4.87    3.20
   0   4  -6    4.09    5.14
   0  -4  -6   13.20    6.31
   0  -4   6    5.96    7.51
   0   4   6   15.42    9.16
   0  -4  -6   20.62    8.79
   0   4  -6   10.26    7.47
   0  -4   6    8.94    2.38
   0  -4  -6   22.04    5.93
   0   4  -6    4.43    3.25
   0   4  -7  114.32   21.62
   0   4  -7  179.49   15.80
   0  -4  -7  177.67   16.18
   0  -4  -7  169.34   14.13
   0   4  -7  213.43   28.98
   0  -4   7  191.42   33.61
   0   4   7  158.23   28.24
   0  -4  -7  178.17   13.29
   0   4  -7  177.80   17.07
   0  -4  -8   75.55   17.54
   0   4   8   88.48   10.95
   0  -4   8   92.94   11.81
   0   4   8  101.28   23.74
   0   4  -8   84.95   17.99
   0  -4   8   70.37   20.63
   0   4  -8   93.44   11.83
   0  -4  -8   72.39   10.72
   0   4  -8   95.22   11.81
   0  -4  -8   77.35    9.84
   0   4  -8   97.81   22.75
   0  -4  -8   80.89   20.90
   0  -4  -8   68.60    8.48
   0   4  -8   98.48   12.48
   0  -4  -9    9.36    4.75
   0  -4  -9    0.83    2.36
   0   4  -9   13.43    4.85
   0   4  -9   11.30    4.74
   0  -4  -9    4.56    3.99
   0  -4   9   10.01    4.44
   0   4   9    7.42    4.05
   0  -4  -9    1.43    2.51
   0   4  -9   10.56    4.49
   0   4  10  101.19    9.58
   0  -4  10   94.50    9.80
   0   4 -10   90.43    9.33
   0  -4 -10  107.63   10.63
   0   4 -10  108.39   10.34
   0  -4 -10  110.16    9.52
   0  -4 -10  106.93   11.17
   0  -4  11    2.07    1.44
   0   4  11    0.67    1.27
   0   4 -11    1.68    1.76
   0   4 -11    0.80    1.63
   0   5   0   10.64    2.97
   0   5  -1   22.63    5.98
   0  -5   1   34.23    6.17
   0   5  -1   31.09    6.42
   0   5  -2   70.49   10.73
   0  -5  -2   48.12    9.70
   0  -5   2   62.72    8.77
   0   5  -2   72.25   10.66
   0   5  -3  614.43   36.48
   0  -5  -3  828.28   34.88
   0   5  -3  663.64   36.47
   0  -5   3  775.70   32.70
   0   5   4  625.65   42.17
   0  -5   4  701.75   48.24
   0  -5  -4  545.30   31.88
   0   5  -4  700.61   43.34
   0   5  -4  702.58   21.61
   0   5  -4  665.66   21.29
   0   5  -4  677.35   41.44
   0  -5   4  644.11   30.07
   0   5  -5 1327.17   33.31
   0   5  -5 1172.90   62.51
   0  -5   5 1261.22   73.56
   0   5   5  904.83   55.90
   0  -5  -5  978.95   47.08
   0   5  -5 1181.97   59.02
   0  -5  -5  868.76   53.35
   0  -5   5 1015.60   23.01
   0   5  -6  775.10   52.95
   0  -5  -6  888.72   57.91
   0   5  -6  982.23   30.70
   0   5   6 1092.95   67.13
   0  -5  -6 1003.24   51.43
   0  -5   6 1156.29   76.30
   0   5  -6  986.18   59.14
   0   5  -6 1061.29   65.58
   0  -5   6  932.67   23.19
   0   5  -6  904.74   32.79
   0  -5  -6  960.64   35.38
   0   5  -6  954.49   36.48
   0   5  -7  513.21   45.82
   0  -5  -7  540.31   47.64
   0  -5  -7  598.80   25.52
   0  -5  -7  596.25   29.38
   0   5  -7  515.76   26.32
   0  -5   7  640.58   60.65
   0   5   7  641.79   55.73
   0   5  -7  596.62   49.72
   0  -5  -7  578.62   24.28
   0   5  -7  552.49   29.90
   0  -5   8  215.92   17.63
   0   5   8  204.91   16.27
   0   5  -8  186.08   13.94
   0  -5  -8  180.27   14.01
   0  -5  -8  162.43   15.63
   0   5  -8  186.63   16.09
   0   5  -8  178.56   15.88
   0   5   8  167.40   29.66
   0   5  -8  187.69   26.65
   0  -5   8  175.29   32.81
   0  -5  -8  156.57   29.18
   0   5  -8  151.87   28.07
   0   5  -8  176.65   16.70
   0  -5  -9  513.98   27.10
   0   5   9  522.44   24.31
   0  -5   9  563.05   26.66
   0   5  -9  514.50   24.99
   0  -5  -9  486.15   24.92
   0   5  -9  506.61   24.90
   0  -5  -9  488.20   21.81
   0  -5  -9  494.74   21.38
   0   5  -9  454.14   24.37
   0   5 -10   12.00    3.93
   0   5 -10   15.89    4.32
   0  -5 -10   14.48    4.48
   0   5  10   17.55    4.33
   0  -5  10   13.71    4.10
   0  -5 -10   17.72    4.24
   0  -5 -10   11.04    4.21
   0   5  11  138.97    8.67
   0   5 -11  160.63    9.77
   0   5 -11  169.41    9.32
   0   6   0 1080.95   27.12
   0   6  -1   87.92    9.01
   0  -6   1   93.73    8.64
   0   6  -1   75.26    9.92
   0   6  -1   74.88   10.15
   0   6   1  104.06    8.06
   0   6  -2    4.98    4.17
   0  -6  -2    6.20    4.47
   0  -6   2    0.53    1.99
   0   6  -2    3.23    3.98
   0   6  -3 1769.35   59.66
   0  -6   3 1908.93   54.36
   0   6   3 1873.89   61.42
   0  -6   3 1937.07   70.79
   0   6  -3 1805.42   62.09
   0   6  -4  228.11   12.97
   0   6  -4  244.82   13.23
   0  -6   4  244.32   29.45
   0   6  -4  232.03   24.60
   0   6   4  215.16   24.05
   0   6  -4  239.38   26.07
   0   6  -4  233.01   12.84
   0  -6  -4  165.39   21.61
   0  -6   4  234.40   19.11
   0   6  -4  215.88   23.91
   0   6  -5  102.54   18.28
   0   6  -5   90.56   18.24
   0  -6   5  118.25   22.90
   0   6   5   82.57   17.10
   0  -6  -5   56.09   14.09
   0   6  -6    2.33    2.98
   0   6  -6   -1.67    4.46
   0   6   6    8.20    6.19
   0  -6   6    2.05    4.47
   0   6  -6   -1.48    2.28
   0   6  -6    1.18    3.22
   0  -6  -6    5.79    6.65
   0   6  -6    5.24    5.39
   0   6  -6    2.90    2.74
   0  -6  -6    8.56    4.05
   0   6  -7   10.51    5.31
   0   6  -7    6.53    4.98
   0  -6  -7   23.76   10.74
   0   6  -7    4.71    3.84
   0  -6  -7   19.28    4.78
   0  -6  -7   24.58    6.36
   0   6  -7    9.77    7.96
   0  -6   7    9.26   10.06
   0   6   7    9.46    7.12
   0   6  -7    3.34    5.73
   0  -6  -7   16.84    4.90
   0  -6   7   11.22    2.92
   0   6  -8  167.63   16.56
   0  -6  -8  159.72   16.00
   0  -6   8  185.53   16.55
   0   6  -8  145.75   12.76
   0   6   8  186.85   15.32
   0   6  -8  183.14   15.81
   0  -6  -8  175.07   16.14
   0  -6  -8  180.78   13.75
   0  -6   8  181.07   32.96
   0   6   8  185.00   30.58
   0  -6  -8  133.62   27.15
   0   6  -8  175.60   30.05
   0   6  -8  158.75   13.15
   0  -6  -9   72.92   10.53
   0   6  -9   83.50   10.47
   0  -6  -9   76.61    8.25
   0   6  -9   73.63    9.59
   0  -6  -9   85.03   10.74
   0  -6   9   94.73   11.10
   0   6   9   85.78    9.91
   0  -6  -9   75.10    8.58
   0   6  -9   74.64   10.28
   0  -6  10   50.86    7.09
   0   6  10   57.56    7.09
   0   6 -10   53.35    7.35
   0  -6 -10   53.26    7.74
   0  -6 -10   56.25    7.07
   0  -6 -11    4.62    2.10
   0   6 -11    8.45    2.72
   0   7   0   15.87    3.99
   0  -7   1 4511.08   78.52
   0   7   1 4427.61   50.71
   0   7  -1 4764.61   83.56
   0  -7   1 4302.08   55.94
   0   7  -1 4639.73   79.38
   0   7  -2 1062.79   42.28
   0  -7   2 1139.91   41.47
   0  -7  -2 1169.15   49.02
   0   7   2 1080.60   37.00
   0  -7   2 1085.31   42.69
   0   7  -3   21.08    7.79
   0  -7   3   24.41    6.97
   0   7   3   20.54    7.19
   0  -7   3   22.48    8.61
   0   7  -4   19.82    4.55
   0   7  -4   18.76    4.23
   0   7  -4   20.25    4.53
   0   7   4   29.78    9.56
   0  -7   4   27.67   10.22
   0   7  -4   20.41    9.11
   0   7  -4   11.55    7.07
   0   7  -4   14.51    3.88
   0  -7   4   25.07    6.78
   0   7  -4   20.17    8.51
   0   7  -5  756.40   52.38
   0   7   5  741.92   50.55
   0  -7   5  858.41   60.86
   0   7  -5  749.89   49.28
   0  -7  -6    4.65    4.77
   0   7  -6    9.88    3.80
   0   7  -6   13.52    4.45
   0  -7  -6   11.67    4.61
   0  -7   6    8.39    7.91
   0   7  -6   20.08   10.09
   0   7   6    8.02    6.54
   0   7  -6   11.95    7.90
   0   7  -6   20.94    9.69
   0  -7  -6   11.50    8.35
   0   7  -6    5.41    4.08
   0   7  -7  370.49   25.04
   0  -7  -7  318.19   37.15
   0   7  -7  378.18   37.83
   0   7  -7  417.23   21.22
   0  -7   7  465.07   25.69
   0   7   7  369.99   20.53
   0  -7  -7  326.42   21.55
   0   7  -7  359.45   21.56
   0  -7  -7  318.73   17.57
   0   7   7  366.65   41.59
   0   7  -7  426.30   43.04
   0  -7   7  417.49   49.24
   0   7  -7  416.07   45.41
   0  -7  -7  284.78   38.84
   0   7  -7  361.07   42.01
   0  -7   7  344.78   15.45
   0   7  -8   14.70    4.45
   0   7  -8   21.69    7.06
   0   7  -8   12.34    6.56
   0  -7  -8   26.97   10.60
   0   7  -8   15.18    4.74
   0   7  -8   12.32    4.80
   0  -7  -8   24.35    5.00
   0  -7  -8   24.83    6.57
   0  -7   8   15.81    5.57
   0   7  -8   14.51    7.34
   0   7   8   19.52   10.74
   0  -7   8   21.56   12.12
   0   7   8   19.88    5.33
   0   7  -8    8.44    8.54
   0  -7  -8   23.31   11.19
   0   7  -8   13.77    9.00
   0  -7  -8   18.07    6.18
   0  -7  -9   72.69   10.32
   0  -7  -9   64.42    9.25
   0   7  -9   75.10    9.54
   0  -7   9   69.95    9.33
   0   7   9   75.28    9.17
   0  -7  -9   74.40    8.68
   0   7  -9   76.88   10.43
   0   7  10   98.58    9.00
   0  -7  10   86.10    8.75
   0   7 -10  126.63   10.78
   0  -7 -10   97.23   10.04
   0  -7 -10   98.59    9.20
   0   7 -11  356.61   14.00
   0   7 -11  401.93   13.90
   0   8   0 3320.74   55.46
   0  -8  -1  162.29   11.21
   0   8  -1  163.14    9.84
   0  -8   1  131.44    9.43
   0   8   1  127.06    8.55
   0   8  -1  148.82   15.76
   0   8  -1  130.54   14.47
   0   8  -2 2293.37   65.02
   0  -8  -2 2314.85   72.55
   0  -8   2 2182.22   59.67
   0   8  -2 2298.57   66.65
   0   8   2 2182.62   51.77
   0   8  -3   15.08    6.83
   0  -8   3   17.05    5.91
   0  -8  -3   12.55    6.04
   0   8  -3   13.20    7.42
   0   8   3   13.16    5.83
   0  -8   3    8.25    5.71
   0   8  -4  307.90   15.70
   0   8  -4  297.90   14.93
   0   8  -4  288.39   28.23
   0   8  -4  306.25   15.41
   0   8   4  366.94   31.08
   0   8  -4  264.91   27.25
   0   8  -4  266.75   28.36
   0  -8   4  325.06   34.78
   0   8  -5  615.69   24.22
   0   8  -5  602.26   23.24
   0   8   5  569.48   43.11
   0  -8   5  634.25   52.77
   0   8  -5  568.51   46.12
   0   8  -5  553.26   43.42
   0   8  -5  560.59   43.42
   0  -8  -5  551.58   43.98
   0  -8  -6    6.32    5.96
   0   8  -6   21.38    5.04
   0   8  -6   15.03    4.70
   0  -8  -6    4.70    3.26
   0   8  -6   27.73   11.66
   0  -8   6   23.50   10.90
   0   8  -6   14.45    8.20
   0   8   6   14.15    9.05
   0   8  -6   22.72   11.09
   0  -8  -6   13.25    8.24
   0   8  -6   10.39    4.92
   0   8  -7  622.29   32.32
   0   8  -7  596.21   48.91
   0   8   7  698.67   27.62
   0  -8   7  776.23   33.35
   0   8  -7  783.90   28.93
   0  -8  -7  550.78   27.62
   0   8  -7  673.48   29.28
   0   8  -7  748.57   61.01
   0   8  -7  727.64   56.17
   0   8   7  647.13   53.97
   0  -8   7  809.99   70.00
   0  -8  -7  550.84   52.74
   0   8  -7  627.23   54.05
   0  -8  -7  601.87   29.70
   0  -8   7  639.93   21.63
   0   8  -8    7.70    3.73
   0   8  -8    7.13    5.08
   0  -8  -8    5.44    4.78
   0   8  -8   11.51    4.55
   0  -8  -8    4.31    3.61
   0   8  -8    7.04    3.92
   0   8  -8    8.43    8.53
   0  -8   8    1.67    2.84
   0   8  -8   11.47    6.58
   0  -8   8    9.48    8.07
   0   8   8    5.37    3.51
   0   8   8    3.80    5.02
   0   8  -8    7.72    6.57
   0  -8  -8    4.16    4.48
   0  -8  -8    2.38    3.28
   0  -8   9   36.04    6.73
   0   8   9   26.94    5.62
   0  -8  -9   34.29    7.09
   0   8  -9   29.83    6.94
   0  -8  -9   34.56    6.82
   0   8  -9   30.90    6.29
   0   8  10    2.36    2.38
   0  -8  10    0.32    1.48
   0  -8 -10    2.57    2.57
   0  -8 -10    4.83    2.98
   0   8 -11   12.11    3.07
   0   8 -11   17.33    3.19
   0   9   0    2.11    2.58
   0  -9  -1   94.40    7.89
   0   9  -1   83.77    6.63
   0   9  -1   65.85    8.76
   0   9  -1   64.06   11.18
   0  -9   1   70.78    6.44
   0   9   1   62.20    5.75
   0   9  -1   67.78   11.36
   0   9  -2 2355.30   68.64
   0  -9   2 2357.92   65.93
   0  -9  -2 2219.86   73.91
   0  -9   2 2058.66   57.20
   0   9  -2 2395.67   70.84
   0   9   2 2068.59   49.47
   0   9  -3  715.46   21.50
   0   9  -3  698.99   40.71
   0   9  -3  755.16   21.90
   0   9  -3  670.74   41.20
   0   9   3  700.07   36.39
   0  -9   3  712.53   43.81
   0   9  -4  145.63   10.85
   0   9  -4  150.96   11.35
   0   9  -4  169.20   11.97
   0   9  -4  151.73   20.86
   0  -9   4  165.42   18.11
   0   9  -4  156.76   11.34
   0   9   4  147.33   19.79
   0  -9   4  162.36   24.69
   0   9  -4  144.66   21.42
   0   9  -5   77.25    8.57
   0   9  -5   86.08    9.57
   0   9  -5   81.36   18.00
   0  -9   5  132.26   24.78
   0   9   5   84.91   16.68
   0   9  -5   90.11   17.72
   0  -9  -5  103.23   19.53
   0   9  -6 1012.13   32.23
   0  -9  -6  828.53   32.16
   0   9  -6 1001.10   34.55
   0   9  -6  991.10   66.87
   0   9  -6 1045.60   66.14
   0   9   6  889.36   58.61
   0  -9   6 1015.78   73.82
   0  -9  -6  818.65   33.01
   0  -9   6  897.38   32.95
   0   9  -7   15.49    6.45
   0   9  -7   25.67    9.75
   0  -9  -7    5.32    6.09
   0   9  -7   16.92    4.92
   0   9  -7   15.97    9.21
   0   9   7   12.78    4.39
   0   9  -7   17.88    9.88
   0  -9   7   11.05    4.73
   0  -9   7   24.19   13.36
   0   9   7   14.09    8.53
   0  -9  -7   14.73    5.24
   0  -9  -7    2.02    6.91
   0   9  -7   14.92    9.47
   0  -9  -7    8.09    4.11
   0   9  -7   14.96    5.11
   0   9  -8    5.25    5.04
   0  -9  -8    3.65    3.93
   0   9  -8    0.97    2.69
   0   9  -8   -1.61    2.87
   0  -9  -8    5.23    3.41
   0   9   8    1.83    2.78
   0   9   8    3.00    2.95
   0  -9   8    1.61    2.73
   0   9  -8    8.43    6.44
   0  -9   8    4.57    4.91
   0   9  -8    3.32    3.57
   0   9  -8    1.88    2.85
   0  -9  -8    4.05    4.35
   0  -9  -8    1.76    3.24
   0   9   9  241.74   15.34
   0  -9   9  271.13   17.32
   0   9  -9  262.08   18.55
   0   9  -9  257.64   16.57
   0   9  -9  263.70   17.59
   0  -9  -9  275.31   17.78
   0  -9  -9  251.51   18.16
   0   9  -9  242.61   14.28
   0   9 -10  184.40   12.89
   0  -9 -10  190.41   12.61
   0   9  10  150.42   10.30
   0  -9  10  148.13   10.74
   0   9 -11   18.23    3.41
   0   9 -11   12.29    2.18
   0   9 -11   19.16    3.15
   0  10   0   35.59    6.78
   0 -10   0   27.31    7.60
   0  10  -1   13.48    2.53
   0  10  -1   14.27    4.76
   0 -10  -1   26.09    3.64
   0  10  -1   13.67    6.07
   0 -10   1   16.61    2.81
   0  10   1   12.19    2.38
   0  10  -1    6.96    5.05
   0 -10  -2 3046.34   70.44
   0  10  -2 2970.34   82.06
   0  10   2 2936.68   57.96
   0 -10   2 2872.85   65.35
   0  10  -2 3096.23   85.47
   0  10  -3   41.99    5.69
   0  10  -3   40.36   11.24
   0  10  -3   46.12    5.84
   0 -10  -3   66.42   14.29
   0 -10   3   65.64   12.32
   0 -10   3   57.17   12.55
   0  10  -3   41.57   11.87
   0  10   3   60.53   10.93
   0  10  -4   92.45    8.99
   0  10  -4   88.35    8.76
   0  10  -4   97.46    9.29
   0  10  -4   66.06   14.40
   0  10  -4   89.35    8.99
   0  10  -4   90.01    8.46
   0 -10   4   93.03   19.08
   0  10  -4   78.72   16.76
   0  10   4   71.88   13.65
   0  10  -5   22.76    5.31
   0  10  -5   37.16    6.63
   0  10  -5   36.64   12.70
   0  10   5   26.76    9.59
   0 -10   5   14.80    9.43
   0 -10  -5   20.22    9.26
   0  10  -5   41.52   12.45
   0  10  -5   33.38   11.33
   0  10  -5   30.56    6.01
   0 -10   6   13.56    4.52
   0 -10  -6    9.90    6.73
   0  10  -6    8.42    3.95
   0 -10  -6    6.94    3.59
   0  10  -6    6.67    3.60
   0 -10   6    8.85    8.31
   0 -10   6    4.90    3.82
   0  10  -6    1.80    6.21
   0  10  -6    5.08    6.90
   0  10   6    4.55    5.21
   0 -10  -6    9.09    7.89
   0 -10  -6    2.21    2.64
   0 -10   7   17.37    5.04
   0  10  -7   15.58    6.15
   0 -10  -7   14.42    8.75
   0  10  -7    7.95    5.39
   0  10  -7   11.88    4.55
   0  10  -7   13.19    4.77
   0 -10  -7   14.17    4.80
   0 -10   7   17.37    5.51
   0  10   7    8.62    6.46
   0  10   7    8.72    3.66
   0  10  -7   16.14   10.28
   0 -10   7   18.76   10.75
   0  10  -7   12.51    7.75
   0 -10  -7    9.87    6.74
   0  10  -7   16.49    9.28
   0 -10  -7   16.55    5.55
   0 -10  -8   19.20    5.42
   0  10  -8   18.75    5.38
   0  10  -8   26.54    6.45
   0  10  -8   19.14    6.74
   0 -10   8   20.66    5.44
   0  10   8   28.33    5.68
   0  10   8   33.28   11.57
   0  10  -8   19.93    8.73
   0 -10   8   24.31   11.10
   0  10  -8   23.68    9.95
   0 -10  -8   29.43   11.51
   0 -10  -8   19.75    6.22
   0 -10  -9   21.22    5.85
   0 -10  -9   31.96    6.29
   0  10  -9   17.45    4.95
   0  10  -9   10.75    4.54
   0  10  -9   24.66    6.44
   0 -10   9   23.71    5.47
   0  10   9   23.58    4.99
   0 -10  -9   43.53    7.40
   0  10  -9   14.93    3.91
   0  10 -10  345.19   17.27
   0 -10 -10  376.78   17.43
   0  10 -10  344.44   17.03
   0  10 -11    1.71    1.10
   0  10 -11    2.18    1.66
   0  11   0   -0.51    2.04
   0 -11   0    0.80    3.48
   0  11   1   86.76   11.46
   0  11  -1   86.76   14.32
   0  11  -1   81.55   13.64
   0  11  -2  106.36   16.26
   0  11  -2   90.88   15.49
   0 -11   2   55.94    9.04
   0  11   2   79.84    9.69
   0  11  -3 1464.15   31.33
   0  11  -3 1517.72   31.34
   0  11  -3 1609.57   65.59
   0  11  -3 1628.18   57.03
   0 -11  -3 1650.50   62.39
   0 -11  -3 1702.74   74.55
   0  11  -3 1548.35   31.70
   0  11  -3 1592.58   67.29
   0 -11   3 1705.14   64.60
   0  11   3 1678.72   55.18
   0  11  -4 1784.19   38.42
   0  11  -4 1729.52   37.71
   0  11  -4 1711.73   36.38
   0  11  -4 1635.57   69.70
   0  11  -4 1624.14   66.98
   0  11  -4 1767.20   38.26
   0  11  -4 1709.19   36.81
   0  11  -4 1757.34   76.68
   0  11   4 1551.70   61.96
   0 -11   4 1709.41   79.84
   0  11  -5  103.68   10.46
   0 -11   5   90.14   21.17
   0  11  -5  125.97   21.83
   0  11   5   78.90   16.20
   0  11  -5  107.44   21.55
   0  11  -5   73.94   16.52
   0  11  -5  108.25   10.82
   0 -11   6    6.95    3.53
   0 -11  -6   -1.69    2.61
   0  11  -6   10.94    3.77
   0 -11  -6   11.95    3.95
   0  11   6    7.47    6.06
   0 -11   6   10.87    8.15
   0 -11   6    8.51    4.45
   0  11  -6   14.72    9.83
   0  11  -6   12.20    8.05
   0  11   6    5.54    2.88
   0  11  -6   15.02    8.48
   0 -11  -6   10.64    7.19
   0 -11  -6    6.17    3.60
   0 -11   7   56.10    8.94
   0  11  -7   48.90    9.95
   0 -11  -7   44.06   14.63
   0  11  -7   61.26   14.83
   0 -11   7   62.43    9.38
   0  11  -7   57.06    8.51
   0  11   7   60.56    7.98
   0 -11  -7   43.99    7.96
   0  11  -7   67.76    9.06
   0  11  -7   69.96   10.12
   0  11  -7   61.21   16.99
   0  11  -7   87.78   21.72
   0 -11   7   47.69   15.86
   0  11   7   62.09   15.57
   0 -11  -7   38.26   13.04
   0  11  -7   53.83   16.18
   0 -11  -7   56.97    9.40
   0  11   8  510.31   22.30
   0 -11   8  524.66   25.71
   0 -11  -8  459.00   23.67
   0  11  -8  527.89   24.30
   0  11  -8  529.09   26.43
   0  11  -8  550.73   45.78
   0  11   8  457.63   43.05
   0 -11   8  497.79   50.56
   0 -11  -8  445.00   25.40
   0  11  -8  483.99   22.25
   0  11  -8  486.80   29.08
   0  11  -9  301.20   19.56
   0  11   9  283.19   15.46
   0 -11   9  268.02   16.63
   0 -11  -9  271.17   18.05
   0  11  -9  308.52   18.67
   0 -11  -9  290.86   17.49
   0  11  -9  297.95   16.87
   0 -11  -9  293.57   17.98
   0  11  -9  292.93   15.97
   0  11 -10  104.34    9.41
   0  11 -10  111.66    9.57
   0  11  10   91.32    7.35
   0 -11  10   82.41    7.48
   0  11 -11   22.77    2.76
   0  11 -11   18.38    3.08
   0  12   0  785.72   32.29
   0 -12   0  779.75   42.29
   0  12   0  819.97   41.66
   0  12   1  148.25   15.32
   0  12  -1  132.81   17.50
   0  12  -1  152.05   18.69
   0  12  -2  699.02   27.23
   0 -12  -2  655.21   29.02
   0  12  -2  652.92   40.04
   0 -12   2  636.14   28.05
   0  12  -2  717.22   44.28
   0  12   2  626.65   25.72
   0  12  -3  798.63   23.68
   0  12  -3  794.78   23.13
   0  12  -3  840.31   48.18
   0  12  -3  795.95   23.29
   0  12  -3  746.79   22.29
   0 -12   3  766.58   42.59
   0  12   3  818.47   37.73
   0  12  -4  612.38   22.78
   0  12  -4  612.07   22.62
   0  12  -4  605.24   22.23
   0  12  -4  586.70   42.99
   0  12  -4  627.66   22.52
   0 -12  -4  465.98   41.07
   0  12  -4  573.38   22.15
   0  12  -4  609.41   22.54
   0  12  -4  622.15   46.86
   0  12   4  549.72   36.39
   0 -12   4  509.80   42.95
   0  12   5  333.09   16.05
   0 -12   5  337.68   19.62
   0  12  -5  341.74   18.77
   0  12  -5  364.78   19.16
   0 -12   5  372.19   41.57
   0  12  -5  342.76   37.17
   0  12  -5  350.65   38.43
   0  12   5  292.11   30.03
   0  12  -5  329.79   32.85
   0 -12  -5  274.66   31.73
   0  12  -5  332.38   34.65
   0  12  -5  380.70   19.80
   0 -12   6   10.48    4.58
   0 -12  -6   10.43    7.08
   0  12  -6   10.90    3.78
   0 -12  -6   16.51    4.53
   0 -12   6   23.19   10.68
   0  12   6   17.55    8.06
   0  12  -6    5.38    6.76
   0 -12   6   14.42    4.72
   0  12  -6    3.75    5.78
   0  12   6   14.80    4.01
   0  12  -6    3.21    3.47
   0 -12  -6   17.12    8.27
   0 -12  -6    9.11    4.14
   0 -12   7  206.28   16.85
   0  12  -7  139.56   22.79
   0  12   7  200.78   13.88
   0 -12   7  229.08   17.44
   0  12  -7  185.98   14.77
   0  12  -7  186.86   31.67
   0  12   7  210.07   29.08
   0  12  -7  156.95   27.05
   0 -12   7  197.14   32.81
   0  12  -7  150.09   13.26
   0 -12  -7  212.25   16.15
   0  12  -7  181.68   16.13
   0  12  -7  154.32   25.82
   0 -12  -7  207.82   30.99
   0 -12  -7  179.49   16.44
   0  12  -8    4.73    3.09
   0 -12  -8    4.14    2.72
   0  12  -8    3.55    3.67
   0  12  -8    6.58    4.98
   0  12   8    6.39    4.80
   0  12   8    4.47    2.61
   0 -12   8    5.34    3.24
   0 -12   8    6.20    5.37
   0 -12  -8    5.06    3.54
   0  12  -8    4.69    3.48
   0  12  -8    3.25    5.01
   0  12  -9   97.76   11.34
   0 -12  -9  116.40   11.73
   0  12   9   85.53    8.29
   0  12  -9   99.64    9.52
   0 -12   9   89.27    9.44
   0  12  -9  110.31   11.28
   0 -12  -9  112.78   11.30
   0  12  -9   91.04    9.07
   0  12  10    8.87    2.30
   0  12 -10   11.00    3.43
   0  12 -10   12.92    3.24
   0  12 -10    9.49    3.36
   0  12 -11    2.80    1.40
   0  12 -11    1.19    0.88
   0  12 -11    1.70    1.32
   0 -13   0   16.34    7.42
   0  13   0   17.01    6.89
   0  13   0   14.75    5.19
   0  13   1 2894.86   69.94
   0  13  -1 2945.44   83.88
   0  13  -1 2998.91   84.83
   0  13  -2   96.69   16.35
   0  13   2  106.76   15.82
   0  13  -2  125.64   20.08
   0  13   2   95.51    9.77
   0 -13   2   83.79    9.43
   0  13   3  164.14   16.64
   0 -13   3  156.46   18.58
   0  13  -3  207.76   26.57
   0  13  -3  159.12   10.69
   0  13  -3  169.91   11.12
   0  13  -3  172.29   22.94
   0 -13  -3  156.43   18.02
   0  13  -3  174.41   17.57
   0  13  -3  166.56   10.89
   0  13  -3  159.07   11.12
   0  13   4 1237.18   53.33
   0  13  -4 1388.02   71.20
   0 -13   4 1219.50   63.47
   0  13  -4 1437.97   34.97
   0  13  -4 1454.59   35.17
   0  13  -4 1453.41   35.25
   0  13  -4 1423.08   59.28
   0  13  -4 1426.61   67.55
   0 -13  -4 1001.17   53.45
   0 -13   4 1192.03   31.18
   0  13  -4 1423.03   34.68
   0  13  -4 1452.42   35.06
   0  13  -4 1402.91   34.98
   0 -13   5   75.88    9.95
   0  13  -5   97.97   10.46
   0  13   5   98.14    8.60
   0 -13   5  106.48   11.08
   0  13  -5  107.29   10.57
   0  13  -5   89.66   10.00
   0  13  -5  110.60   11.02
   0  13  -5  116.80   22.52
   0  13  -5   74.09   18.56
   0 -13   5  115.62   22.25
   0  13   5   92.98   16.71
   0  13  -5   96.16   17.52
   0 -13  -5   89.49   18.02
   0  13  -5  122.61   22.15
   0 -13  -5   84.21   10.58
   0 -13   5  125.42   10.82
   0 -13   6   34.78    6.48
   0 -13  -6   23.71    6.21
   0  13   6   24.25    4.85
   0  13  -6   34.05    6.72
   0 -13  -6   25.86    5.43
   0 -13   6   29.00    6.28
   0 -13   6   22.62   11.72
   0  13   6   21.46    8.99
   0  13  -6   58.66   16.92
   0  13  -6   45.81   16.36
   0 -13   6   40.17    7.26
   0  13  -6   33.60   10.92
   0 -13  -6   29.56   10.61
   0 -13   6   31.15    7.00
   0 -13  -7  404.35   24.50
   0  13  -7  427.48   22.04
   0  13   7  421.58   19.61
   0 -13   7  421.89   23.17
   0  13  -7  455.66   48.25
   0 -13   7  402.82   46.55
   0  13  -7  428.28   43.87
   0  13   7  366.19   37.46
   0 -13   7  414.78   24.20
   0  13  -7  423.71   41.09
   0 -13  -7  381.83   40.03
   0  13  -7  408.35   23.44
   0 -13  -7  397.11   21.13
   0  13  -7  424.77   21.25
   0 -13  -8    7.70    4.03
   0 -13  -8   18.46    4.94
   0  13  -8   16.70    5.20
   0  13  -8   13.90    4.33
   0  13   8   12.30    3.76
   0 -13   8   11.57    4.12
   0 -13   8    5.93    5.11
   0  13  -8   16.28    7.78
   0 -13  -8   11.81    6.66
   0  13  -8   15.57    4.79
   0  13  -8   12.78    5.66
   0 -13  -9   -0.87    1.62
   0  13  -9   -0.66    1.52
   0 -13   9    0.36    1.88
   0  13   9    1.14    1.68
   0  13  -9    0.35    1.76
   0  13  -9    3.74    3.75
   0  13  -9    2.40    2.63
   0  13 -10   42.89    5.32
   0  13 -10   47.63    5.94
   0  13 -10   38.24    5.76
   0  13 -11  153.07    6.92
   0  13 -11  134.16    5.74
   0  14   0 1556.15   61.11
   0  14   0 1323.78   44.32
   0  14  -1 2142.55   72.67
   0  14  -1 2071.71   72.41
   0 -14   1 2419.21   80.07
   0  14  -1 1960.92   51.04
   0  14   1 2280.35   63.94
   0 -14  -2    5.50    2.07
   0  14   2    3.74    4.53
   0  14  -2    2.12    5.88
   0  14  -2    3.63    6.19
   0 -14   3  192.37   19.03
   0  14  -3  233.20   28.64
   0  14   3  209.18   18.03
   0  14  -3  198.24   11.50
   0  14  -3  205.95   12.29
   0  14  -3  198.44   12.27
   0  14  -3  232.39   27.20
   0  14  -3  220.74   18.64
   0 -14  -3  192.07   18.75
   0  14  -3  186.48   11.93
   0  14  -3  218.27   13.15
   0 -14   4  708.90   46.21
   0  14   4  686.38   39.14
   0  14  -4  739.14   25.67
   0  14  -4  723.74   24.83
   0  14  -4  708.78   24.76
   0  14  -4  692.50   39.99
   0 -14  -4  641.79   40.91
   0  14  -4  726.80   49.76
   0  14  -4  717.67   25.04
   0  14  -4  706.91   25.30
   0  14  -4  723.46   24.85
   0 -14   5  409.26   23.37
   0  14  -5  448.68   21.74
   0  14  -5  489.83   22.19
   0  14  -5  442.91   21.56
   0 -14   5  444.65   21.35
   0  14  -5  469.90   22.19
   0  14   5  469.51   36.42
   0  14  -5  498.13   46.76
   0 -14   5  417.04   41.61
   0  14  -5  417.12   40.12
   0  14  -5  437.76   36.48
   0 -14  -5  408.79   36.38
   0 -14  -5  404.14   23.14
   0 -14   5  534.90   22.84
   0 -14   5  399.64   20.85
   0 -14  -6   29.33    7.07
   0  14  -6   27.66    6.46
   0  14   6   37.87    5.74
   0 -14   6   51.88   15.44
   0  14   6   39.75   11.59
   0 -14   6   31.41    6.48
   0  14  -6   40.88   14.67
   0  14  -6   31.39   12.69
   0  14  -6   28.90    9.81
   0 -14   6   24.44    6.01
   0 -14  -6   46.19   12.80
   0 -14   6   29.39    6.97
   0 -14  -7    8.29    4.24
   0  14  -7    8.50    3.85
   0  14  -7    3.64    3.39
   0 -14  -7   16.63    4.47
   0  14  -7    5.75    3.24
   0  14  -7    9.05    6.78
   0  14  -7   10.38    8.41
   0  14   7    8.32    3.12
   0 -14   7   16.61    4.93
   0 -14   7   10.32    6.95
   0 -14  -7   13.77    4.79
   0 -14   7    7.55    4.25
   0  14  -8    3.63    2.78
   0  14  -8    6.87    3.19
   0  14  -8    0.95    3.10
   0 -14   8    5.26    2.91
   0  14   8    3.26    2.22
   0  14  -8    9.50    6.44
   0  14  -8    3.48    3.32
   0 -14  -8    3.22    2.96
   0  14  -9    4.96    3.28
   0  14  -9    5.05    2.47
   0  14  -9    3.14    3.59
   0  14  -9    3.72    2.59
   0  14 -10   32.33    4.88
   0  14 -10   34.22    5.16
   0  14 -10   37.40    4.84
   0  14 -11   54.36    3.92
   0  15   0   -1.04    2.76
   0  15   0    4.30    3.37
   0  15  -1   94.19   16.57
   0  15  -1  107.26   17.75
   0 -15   1  116.89   18.96
   0  15  -1  115.51   12.54
   0  15   1  133.39   16.10
   0  15  -2  580.41   43.02
   0  15  -2  540.02   38.42
   0  15   2  485.80   34.26
   0 -15   2  509.60   38.28
   0  15  -3  757.86   52.79
   0 -15   3  502.30   28.34
   0  15  -3  663.39   22.66
   0  15  -3  623.82   20.43
   0  15  -3  682.34   22.69
   0 -15  -3  494.81   28.02
   0  15   3  750.30   47.27
   0  15  -3  762.72   49.75
   0  15  -3  684.90   22.76
   0 -15   4  214.56   23.53
   0  15  -4  242.97   14.47
   0  15  -4  230.75   14.75
   0  15  -4  234.09   14.34
   0 -15  -4  207.76   21.69
   0  15  -4  256.58   30.12
   0  15  -4  230.36   14.13
   0  15  -4  220.98   14.27
   0  15  -4  205.20   14.16
   0 -15   5   18.48    5.46
   0  15  -5   26.38    5.60
   0  15  -5   26.40    5.61
   0  15  -5   18.16    5.45
   0  15  -5   17.65    5.18
   0  15  -5   10.81    8.79
   0 -15   5   37.17   11.50
   0  15  -5   18.69    9.55
   0 -15  -5   49.78   11.93
   0 -15   5   29.39    6.35
   0 -15  -5   26.72    6.46
   0 -15   5   33.19    5.99
   0 -15  -6  811.58   34.55
   0 -15   6  832.64   30.46
   0  15  -6  968.73   33.61
   0  15  -6  943.89   33.28
   0  15  -6  933.52   32.55
   0 -15   6  826.11   30.46
   0  15  -6 1005.47   36.07
   0  15  -6 1073.90   72.59
   0 -15   6  788.86   60.34
   0  15  -6  963.77   67.63
   0 -15   6  953.71   34.53
   0 -15   6  872.82   35.63
   0 -15   7  125.69   11.25
   0 -15  -7   74.74   10.77
   0  15  -7  121.47   12.06
   0 -15   7   82.98    9.87
   0  15  -7  116.29   12.39
   0 -15  -7   82.09    9.04
   0  15  -7  124.33   25.12
   0  15  -7  118.80   23.47
   0 -15   7  108.62   10.91
   0  15  -7  135.55   15.77
   0  15  -8    1.57    2.19
   0  15  -8    1.82    2.62
   0 -15   8    2.04    1.96
   0 -15  -8    2.08    2.75
   0  15  -8   -0.43    2.73
   0  15  -9  112.17    9.92
   0  15  -9  114.37    9.49
   0  15  -9  117.79   10.67
   0  15  -9  139.73   12.48
   0 -15  -9  149.64   11.72
   0  15 -10   11.99    3.09
   0  15 -10   11.84    3.28
   0  16   0   52.47    8.86
   0  16   0   68.81   14.08
   0  16   1 3503.43   83.52
   0 -16   1 3510.67  104.79
   0  16  -1 3398.77   96.15
   0  16  -1 3397.75   98.54
   0  16  -2 2364.34   82.48
   0  16   2 2477.40   79.63
   0  16  -2 2570.91   91.72
   0  16  -3   90.00    8.78
   0  16  -3  100.73   20.12
   0  16   3  148.26   21.91
   0  16  -3   82.55   17.26
   0  16  -3   91.11    8.79
   0 -16   3  143.34   21.77
   0  16  -3   93.36    8.93
   0  16  -3   91.22    8.31
   0  16  -4    7.95    3.53
   0 -16   4   12.86    6.53
   0  16  -4    6.07    2.88
   0  16  -4    8.65    3.56
   0  16  -4   10.43    4.16
   0  16  -4    7.13    3.30
   0  16  -4   11.08    3.80
   0 -16   4    6.99    3.83
   0  16  -4   19.75   10.47
   0 -16   4    9.07    3.83
   0  16  -4   10.10    6.64
   0 -16  -4   10.86    3.61
   0 -16   5  284.25   20.33
   0  16  -5  355.82   19.31
   0  16  -5  343.23   19.73
   0  16  -5  347.85   19.11
   0  16  -5  347.68   19.44
   0  16  -5  392.83   43.01
   0 -16   5  327.91   20.19
   0  16  -5  359.24   37.58
   0 -16  -5  313.14   21.03
   0 -16   5  308.47   18.97
   0 -16  -6    3.60    3.65
   0 -16   6    3.78    2.82
   0  16  -6    4.06    3.11
   0  16  -6    2.28    3.46
   0  16  -6    4.08    3.21
   0  16  -6    4.04    6.20
   0  16  -6    3.73    5.73
   0 -16   6    4.58    3.47
   0 -16   6    7.14    3.96
   0 -16  -7   23.32    6.23
   0 -16   7   34.34    6.18
   0  16  -7   32.53    6.79
   0  16  -7   31.85    6.70
   0  16  -7   17.84   10.17
   0  16  -7   41.92   13.96
   0 -16   7   32.21    6.17
   0  16   7   43.53   13.22
   0  16  -7   30.74    8.12
   0  16  -8    5.63    3.53
   0  16  -8    6.85    3.32
   0 -16  -8    4.06    3.34
   0  16  -8    6.82    4.17
   0  16  -9   11.23    3.48
   0  16  -9    2.27    2.13
   0  16  -9    3.72    2.81
   0  16  -9   13.66    4.85
   0 -16  -9   27.29    5.38
   0 -16  -9   18.56    4.54
   0  16 -10  109.13    7.57
   0 -16 -10  131.64    9.02
   0  16 -10  106.91    8.08
   0  17   0    5.92    5.76
   0  17  -1  622.65   43.57
   0  17  -1  574.86   40.27
   0  17   1  574.30   34.47
   0  17  -2    1.36    6.32
   0  17  -2    9.54    6.34
   0  17   2   10.65    5.86
   0 -17   2   18.55    8.67
   0  17  -3 1020.92   64.02
   0  17  -3  890.81   25.16
   0 -17   3 1226.20   65.44
   0  17  -3  919.92   27.27
   0  17  -3  918.85   27.96
   0  17  -3 1005.86   59.43
   0  17   3 1227.60   64.65
   0  17  -3  935.97   27.64
   0 -17   4  350.02   22.07
   0  17  -4  416.21   19.45
   0  17  -4  426.23   19.48
   0  17  -4  427.55   20.43
   0  17  -4  420.72   20.73
   0  17  -4  414.05   19.26
   0  17  -4  409.59   19.85
   0  17  -4  447.90   44.64
   0  17  -4  465.22   41.22
   0 -17   4  358.27   20.84
   0 -17  -4  394.70   20.06
   0 -17   5   64.04   10.24
   0  17  -5   69.21    8.97
   0  17  -5   61.96    8.81
   0  17  -5   61.93    8.47
   0  17  -5   62.93    8.89
   0  17  -5   74.09    9.37
   0  17  -5   61.30   17.44
   0  17  -5   63.60   15.54
   0  17   5   51.96   14.78
   0 -17   5   48.96    8.12
   0 -17   5   69.43    8.81
   0  17  -6   20.64    5.58
   0  17  -6   16.90    5.56
   0  17  -6   24.62    5.93
   0  17  -6   18.73   10.35
   0  17  -6   14.10   10.24
   0 -17   6   18.42    5.18
   0  17   6   14.98    7.61
   0 -17   6   19.33    5.01
   0 -17   7   35.36    6.31
   0  17  -7   26.80    5.90
   0  17  -7   33.95    6.72
   0  17  -7   24.62   10.01
   0  17  -7   38.92   13.90
   0 -17   7   35.99    6.53
   0  17  -7   26.38    7.68
   0  17  -8  130.76   11.88
   0  17  -8  113.48   11.02
   0  17  -8  114.81   13.28
   0  17  -8  117.32   10.60
   0  17  -9  222.06   13.33
   0  17  -9  193.14   12.11
   0 -17  -9  234.48   13.97
   0  17  -9  195.96   11.47
   0  17 -10   50.04    5.50
   0  17 -10   37.56    4.33
   0  17 -10   40.21    4.46
   0 -18   0    5.33    1.84
   0  18   0   12.57    7.23
   0  18  -1  544.23   42.36
   0  18  -1  576.42   41.60
   0  18   2  294.24   28.50
   0  18  -2  307.41   30.83
   0  18  -2  291.80   32.47
   0  18  -3  219.16   13.74
   0  18  -3  221.22   13.95
   0  18  -3  263.09   32.92
   0  18  -3  216.84   13.70
   0  18  -3  249.14   30.29
   0  18   3  274.18   30.40
   0 -18   3  223.40   16.29
   0 -18  -3  227.43   13.89
   0 -18  -3  265.14   17.04
   0  18  -4   12.50    3.96
   0  18  -4   17.22    4.47
   0  18  -4   15.35    4.69
   0  18  -4   15.84    4.39
   0  18  -4   12.18    4.51
   0  18  -4   16.22    4.70
   0  18  -4   16.13    9.97
   0 -18   4   12.60    4.55
   0  18   4   14.07    8.32
   0  18  -4   19.58    9.21
   0 -18  -4    8.99    3.63
   0  18  -5  355.25   19.22
   0  18  -5  334.58   19.35
   0  18  -5  357.27   20.17
   0  18  -5  367.28   19.96
   0  18  -5  366.00   42.20
   0  18   5  329.45   35.51
   0  18  -5  370.96   38.18
   0 -18   5  304.56   19.85
   0  18  -5  329.18   18.98
   0  18  -6   33.56    6.87
   0  18  -6   28.89    6.25
   0  18  -6   31.57    6.44
   0  18  -6   19.79   10.05
   0  18  -6   24.25   11.78
   0 -18   6   24.59    6.02
   0  18   6   26.27    9.97
   0 -18   6   29.72    6.15
   0 -18   7  564.27   23.75
   0  18  -7  451.45   22.42
   0  18  -7  435.03   21.63
   0  18  -7  440.46   22.41
   0  18  -7  468.89   47.01
   0  18  -7  419.55   42.02
   0 -18  -7  432.38   22.45
   0 -18   7  472.32   22.07
   0  18   7  426.34   40.39
   0  18  -7  470.58   27.99
   0  18  -8    1.74    2.46
   0  18  -8    5.57    3.81
   0  18  -8   -0.54    4.24
   0  18  -8    0.76    2.34
   0  18  -9   34.84    4.73
   0  18  -9   36.91    5.48
   0  18  -9   24.82    4.52
   0  18  -9   33.07    5.17
   0  18 -10   93.50    6.87
   0  18 -10  109.34    6.57
   0  18 -10  107.60    6.56
   0 -19   0   10.24    2.49
   0  19   0   14.59    8.15
   0  19   1  396.21   38.23
   0  19  -1  344.58   33.73
   0  19  -1  349.49   33.19
   0  19  -2   86.27   18.17
   0 -19   2   61.14    8.55
   0 -19  -2   61.54    7.62
   0  19  -2   75.55   15.94
   0 -19  -2   80.15    8.55
   0  19  -3    1.42    2.43
   0  19  -3    3.51    2.57
   0  19  -3    4.94    6.71
   0  19  -3    1.06    2.29
   0  19   3    8.44    5.66
   0 -19   3    7.39    3.75
   0  19  -3   -1.50    3.97
   0 -19  -3    5.79    2.64
   0 -19   3    3.99    2.60
   0  19  -4 1806.94   40.49
   0  19  -4 1817.21   42.40
   0  19  -4 1751.42   39.43
   0  19  -4 1827.74   41.93
   0  19  -4 1716.93   39.13
   0  19  -4 1826.87   43.50
   0  19  -4 2028.88   96.94
   0 -19   4 1533.86   44.26
   0  19  -4 1923.11   84.22
   0  19   4 1870.03   81.08
   0 -19  -4 1609.83   42.35
   0 -19   4 1689.78   44.05
   0  19  -5  361.56   19.67
   0  19  -5  337.09   18.76
   0  19  -5  343.08   20.09
   0  19  -5  354.16   19.82
   0  19  -5  360.54   19.33
   0  19  -5  436.32   45.99
   0  19  -5  372.81   38.54
   0  19   5  317.08   34.61
   0 -19   5  308.52   20.12
   0 -19   5  333.02   19.89
   0  19  -6   29.15    6.79
   0  19  -6   39.81    7.24
   0  19  -6   44.20    7.25
   0  19  -6   46.41   14.47
   0  19  -6   44.32   14.94
   0  19   6   32.19   10.88
   0 -19   6   39.25    7.28
   0 -19   6   28.16    5.78
   0  19  -7   48.41    7.65
   0  19  -7   61.66    8.49
   0  19  -7   72.60    9.09
   0  19  -7   55.87   15.20
   0 -19  -7   88.30   10.15
   0 -19   7   86.41    9.53
   0  19  -7   69.71   11.15
   0  19  -8  541.93   21.28
   0 -19  -8  487.79   22.27
   0  19  -8  608.94   23.44
   0 -19  -8  664.43   25.16
   0  19  -8  641.15   29.06
   0  19  -8  542.04   22.77
   0  19  -9    5.84    2.14
   0  19  -9    6.83    2.62
   0  19  -9    8.97    2.80
   0  19  -9    5.36    2.45
   0 -19  -9    7.46    2.88
   0  19 -10   48.59    4.16
   0  19 -10   38.27    3.61
   0 -20   0 2502.05   49.21
   0  20   0 2560.06   93.97
   0  20   1  292.03   33.34
   0  20  -1  178.31   24.30
   0  20  -1  234.62   29.14
   0 -20  -1  276.57   16.23
   0 -20   1  246.72   13.17
   0 -20   1  183.80   14.28
   0  20  -2  186.84   26.56
   0 -20  -2  126.00   10.82
   0  20  -2  168.12   23.80
   0 -20   2  129.89   12.49
   0 -20  -2  131.87   11.89
   0 -20   2  181.33   12.34
   0 -20   2  164.06   13.43
   0 -20  -2  144.07   11.70
   0  20  -3   11.26    3.73
   0  20  -3   10.39    3.83
   0  20  -3   15.06    9.64
   0  20  -3   13.01    4.20
   0 -20   3   12.70    4.39
   0  20  -3   18.07    9.20
   0 -20  -3   12.49    3.78
   0 -20   3    8.12    3.50
   0 -20   3   13.52    3.99
   0  20  -4   64.38    8.11
   0  20  -4   57.87    8.04
   0  20  -4   55.21    7.43
   0  20  -4   57.41   17.43
   0  20  -4   55.63    8.41
   0  20  -4   58.22    8.08
   0  20  -4   57.25    7.58
   0 -20   4   53.82    8.81
   0  20  -4   56.78   14.77
   0 -20  -4   45.06    8.33
   0 -20   4   52.62    8.16
   0 -20  -4   65.55    9.07
   0  20  -5   53.84    8.01
   0  20  -5   64.40    9.18
   0  20  -5   61.15    8.18
   0  20  -5   63.37    8.78
   0  20  -5   41.87   15.71
   0 -20   5   51.84    8.62
   0 -20   5   49.01    7.93
   0  20  -6    5.56    3.85
   0  20  -6    3.09    3.54
   0  20  -6    4.63    2.87
   0  20  -6   10.85    7.31
   0  20  -6   11.27    7.02
   0 -20   6    1.51    3.09
   0 -20  -6    7.87    3.60
   0 -20  -6    8.07    4.38
   0 -20   6    2.97    2.41
   0  20  -7    0.40    2.79
   0  20  -7    3.60    3.15
   0 -20  -7    5.10    3.30
   0  20  -7    2.35    2.55
   0 -20   7    6.60    3.31
   0  20  -7    8.27    4.91
   0  20  -8   46.90    6.53
   0  20  -8   35.54    5.58
   0  20  -8   42.79    8.06
   0  20  -8   30.96    5.96
   0  20  -9    0.47    1.56
   0  20  -9    3.66    2.31
   0  20  -9    1.02    1.28
   0  20  -9    3.36    1.79
   0  20  -9    3.19    2.57
   0 -20  -9    1.70    1.75
   0  20 -10   62.16    4.32
   0  21   0    2.82    4.34
   0 -21   0    6.71    3.13
   0 -21   0    1.43    1.43
   0 -21   0    3.02    2.53
   0  21   0   -1.47    3.17
   0  21   1  266.28   32.50
   0  21  -1  200.38   27.35
   0  21  -1  201.04   25.59
   0 -21  -1  258.05   16.22
   0 -21   1  224.91   12.75
   0 -21  -1  254.96   18.20
   0 -21   1  187.32   14.59
   0 -21  -1  176.60   13.41
   0  21  -2  344.76   36.62
   0 -21  -2  218.80   14.51
   0  21  -2  306.60   31.84
   0 -21   2  302.23   18.19
   0 -21  -2  270.84   16.46
   0 -21  -2  273.78   18.76
   0 -21   2  336.28   17.05
   0  21  -3   57.18    7.58
   0  21  -3   58.86    7.52
   0  21  -3   57.55   16.46
   0  21  -3   60.15    7.62
   0  21  -3   55.06    7.68
   0 -21   3   56.86    8.82
   0  21  -3   65.02   15.96
   0 -21   3   85.13    9.49
   0 -21   3   54.98    8.14
   0  21  -4   99.21    9.66
   0  21  -4   95.31   10.30
   0  21  -4  105.15   10.17
   0  21  -4  115.71   24.28
   0  21  -4   99.09   10.09
   0  21  -4  104.06   10.93
   0  21  -4   95.18    9.58
   0 -21   4   92.76   11.43
   0  21  -4  122.49   20.78
   0 -21  -4   84.52   10.44
   0 -21   4   95.15   10.78
   0  21  -5  327.66   18.62
   0  21  -5  330.91   19.15
   0  21  -5  358.17   20.29
   0  21  -5  334.84   18.48
   0  21  -5  355.09   40.73
   0  21  -5  336.68   40.57
   0 -21   5  345.37   21.75
   0 -21  -5  336.74   18.32
   0 -21   5  310.84   19.29
   0 -21   5  449.33   22.51
   0 -21   6  749.15   27.27
   0 -21  -6  703.05   31.63
   0  21  -6  787.86   29.47
   0  21  -6  802.44   29.09
   0  21  -6  923.34   29.73
   0  21  -6  868.82   62.45
   0 -21   6  838.59   31.82
   0 -21  -6  777.84   30.06
   0  21  -6  770.77   34.88
   0  21  -7   64.16    7.84
   0  21  -7   64.80    8.22
   0  21  -7   57.26    7.82
   0 -21  -7   47.49    7.11
   0 -21   7   60.59    7.68
   0  21  -7   66.04   10.30
   0  21  -8   50.19    6.65
   0  21  -8   51.45    6.31
   0  21  -8   45.66    5.93
   0 -21  -8   51.74    6.58
   0  21  -8   40.38    6.16
   0  21  -8   55.06    8.56
   0  21  -9    2.54    1.48
   0  21  -9    1.55    2.26
   0  21  -9    2.62    1.58
   0  21  -9    2.73    1.71
   0  21  -9    0.70    1.25
   0 -22   0  167.12   13.69
   0 -22   0  227.32   15.70
   0 -22   0  213.01   11.14
   0 -22   0  250.00   17.95
   0  22   0  267.31   31.78
   0  22   0  232.84   29.62
   0 -22   1  972.01   33.42
   0 -22   1  935.50   31.54
   0 -22   1 1238.03   37.09
   0 -22   1 1192.34   38.65
   0 -22  -1 1004.25   32.60
   0  22  -1 1143.73   66.72
   0  22  -1 1079.30   59.83
   0  22   1 1291.87   72.11
   0  22  -2   80.20    8.41
   0  22  -2   87.87   19.17
   0  22  -2   80.30   16.48
   0  22   2   81.38   19.78
   0 -22   2   79.26    9.93
   0 -22  -2   68.06    9.88
   0 -22  -2   60.02    8.11
   0 -22   2   92.65    9.17
   0  22  -3   17.15    4.60
   0  22  -3   22.35    5.16
   0  22  -3   25.63   11.13
   0  22  -3   19.24    4.93
   0  22  -3   20.18    5.19
   0 -22   3   13.77    5.01
   0  22  -3   25.75    9.76
   0 -22   3   26.82    5.87
   0 -22  -3    9.78    4.39
   0  22  -4   56.94    7.62
   0  22  -4   51.19    7.63
   0  22  -4   40.85    6.40
   0  22  -4   49.84   16.13
   0  22  -4   45.64    7.07
   0  22  -4   48.08    7.73
   0  22  -4   45.04    6.69
   0 -22   4   38.94    7.80
   0 -22  -4   37.73    7.25
   0 -22   4   42.24    7.21
   0  22  -5  371.78   19.58
   0  22  -5  383.10   19.39
   0  22  -5  385.03   20.27
   0  22  -5  380.96   20.83
   0  22  -5  343.43   40.11
   0  22  -5  410.70   43.95
   0 -22   5  394.85   22.87
   0 -22  -5  346.58   17.86
   0 -22   5  338.37   19.80
   0 -22   6   33.84    5.88
   0 -22   6   32.65    6.08
   0  22  -6   34.29    6.27
   0  22  -6   35.77    6.71
   0  22  -6   38.44    6.11
   0  22  -6   38.17   12.88
   0 -22  -6   10.25    3.61
   0 -22   6   25.09    5.93
   0  22  -6   20.98    6.47
   0  22  -7  131.57   10.53
   0  22  -7  126.00   10.82
   0  22  -7  116.47   10.49
   0 -22  -7  120.38   11.14
   0 -22   7  121.97   10.39
   0  22  -7  112.93   12.93
   0  22  -8   36.31    5.34
   0  22  -8   29.37    5.54
   0  22  -8   30.06    4.51
   0  22  -8   23.47    4.22
   0 -22  -8   42.39    5.54
   0 -22  -8   42.19    6.22
   0  22  -8   26.17    5.03
   0  22  -8   34.23    6.39
   0  22  -9   11.53    2.16
   0  22  -9   17.99    3.79
   0 -22   9   11.85    2.42
   0  22  -9   11.73    2.68
   0  22  -9   11.63    2.51
   0  23   0    3.11    4.77
   0 -23   0    2.25    2.76
   0  23   0    1.54    2.35
   0 -23   0    1.30    2.46
   0 -23   0    1.86    2.65
   0 -23   0    2.52    2.21
   0  23  -1  301.34   32.36
   0  23   1  326.75   37.01
   0 -23   1  271.98   17.37
   0 -23   1  276.19   18.26
   0 -23   1  325.20   15.62
   0 -23  -1  267.04   17.23
   0 -23   1  325.14   20.63
   0 -23   1  322.05   19.22
   0  23  -2   92.85   18.02
   0  23   2   70.14   18.50
   0 -23  -2   43.61    7.21
   0  23  -3  332.25   17.60
   0  23  -3  331.61   18.31
   0  23  -3  338.43   17.64
   0  23  -3  344.95   18.14
   0  23  -3  340.99   38.52
   0 -23   3  352.14   21.71
   0 -23   3  328.05   19.74
   0 -23  -3  364.97   22.22
   0  23  -4  106.96   11.04
   0  23  -4  109.80   10.66
   0  23  -4  108.74    9.89
   0  23  -4  100.99    9.63
   0  23  -4  107.05   10.69
   0  23  -4  108.83   10.16
   0  23  -4   88.70   20.47
   0 -23   4  105.54   12.11
   0 -23   4   98.85   11.01
   0 -23  -4  122.23   12.85
   0 -23   4  118.40   11.36
   0  23  -5   17.68    4.87
   0  23  -5   14.49    5.06
   0  23  -5   13.12    4.15
   0  23  -5   16.41    4.58
   0  23  -5   16.26    9.56
   0  23  -5   17.68    8.51
   0 -23   5   13.16    4.68
   0 -23  -5   15.88    4.59
   0 -23   5   12.54    4.33
   0  23  -6  314.57   18.15
   0  23  -6  337.59   18.12
   0 -23   6  386.35   19.17
   0 -23   6  340.40   19.52
   0  23  -6  361.70   23.07
   0  23  -7    4.28    2.63
   0  23  -7    3.03    1.96
   0  23  -7    2.01    2.59
   0  23  -7    2.33    2.35
   0 -23  -7    1.51    1.95
   0 -23   7    2.62    2.46
   0 -23  -7    0.36    2.33
   0  23  -7    0.49    3.45
   0  23  -8   12.86    2.66
   0  23  -8   10.27    2.76
   0  23  -8    8.66    3.89
   0  23  -8    8.01    3.09
   0  23  -8   11.84    3.75
   0  23  -8   13.82    3.29
   0  23  -9   33.87    3.63
   0  23  -9   29.34    4.10
   0 -23   9   23.57    2.99
   0  23  -9   27.08    3.59
   0  24   0    4.84    5.53
   0 -24   0    1.39    2.55
   0 -24   0    1.33    2.35
   0 -24   0    7.19    3.59
   0  24   0    7.67    6.60
   0  24  -1  855.34   54.20
   0  24   1  979.09   63.95
   0  24   1  903.90   62.52
   0 -24  -1  893.91   35.18
   0 -24  -1  833.83   30.88
   0 -24   1  946.84   33.02
   0 -24   1  747.43   29.16
   0 -24   1  768.05   30.71
   0  24   2  642.74   54.92
   0  24  -2  670.25   56.83
   0 -24  -2  500.89   24.27
   0 -24   2  523.68   24.69
   0 -24   2  624.59   23.47
   0 -24  -2  543.86   24.81
   0  24  -3  365.08   18.44
   0  24  -3  392.74   19.99
   0  24  -3  368.50   18.38
   0  24  -3  367.93   18.68
   0  24  -3  434.42   43.41
   0  24   3  573.34   54.21
   0 -24   3  384.69   22.61
   0 -24   3  467.41   21.45
   0 -24  -3  489.68   25.93
   0  24  -4   13.38    4.11
   0  24  -4   10.34    4.56
   0  24  -4    9.71    3.50
   0  24  -4   15.02    4.16
   0  24  -4    8.26    3.39
   0  24  -4    7.08    3.83
   0  24  -4    3.50    5.33
   0 -24   4   17.26    5.22
   0 -24  -4   20.70    4.79
   0 -24  -4   28.02    6.89
   0 -24   4   21.25    5.12
   0  24  -5    6.03    3.48
   0  24  -5   15.71    7.97
   0  24  -5    6.83    5.18
   0 -24   5   10.24    4.45
   0  24  -5    3.37    2.56
   0  24  -5    2.49    3.20
   0  24  -5    4.33    2.71
   0  24  -5    6.77    3.53
   0  24  -6   11.16    5.38
   0 -24   6    9.96    3.24
   0 -24   6    7.51    3.40
   0 -24  -6    9.10    3.11
   0  24  -6    8.44    3.45
   0  24  -6    7.57    3.65
   0  24  -6   12.56    3.98
   0  24  -7   58.31    6.82
   0  24  -7   41.27    6.09
   0 -24   7   54.27    6.70
   0  24  -7   57.32    8.74
   0  24  -8   57.37    6.31
   0  24  -8   58.03    7.03
   0  24  -8   58.50    5.68
   0  24  -8   77.76    6.51
   0  24  -9   34.22    3.54
   0  24  -9   41.15    3.54
   0  24  -9   34.80    3.96
   0  25   0    3.33    4.41
   0 -25   0    2.21    2.68
   0 -25   0    3.26    2.68
   0  25   0   12.22    6.56
   0 -25   0    6.36    3.19
   0  25  -1   55.50   15.85
   0  25   1   47.59   14.91
   0  25   1   67.73   17.30
   0 -25   1   34.17    7.02
   0 -25  -1   55.99    8.38
   0 -25  -1   45.21    8.44
   0 -25   1   45.12    8.29
   0  25  -2   40.25    7.13
   0  25  -2   37.99    6.60
   0  25  -2   49.43   15.63
   0  25  -2   41.40   15.42
   0  25   2   44.95   14.22
   0 -25   2   30.97    6.75
   0 -25  -2   27.18    6.23
   0 -25   2   40.82    7.49
   0 -25   2   39.71    7.26
   0 -25  -2   35.69    7.60
   0  25  -3    8.70    3.59
   0  25  -3    7.50    3.93
   0  25  -3    7.36    3.47
   0  25  -3    8.59    3.70
   0  25  -3    9.99    4.40
   0  25  -3   19.01   10.87
   0 -25   3    5.74    3.85
   0  25   3    2.05    3.10
   0 -25  -3    3.50    2.93
   0 -25  -3    3.20    3.68
   0 -25   3    9.20    3.80
   0  25  -4  590.87   24.64
   0  25  -4  536.01   20.87
   0  25  -4  553.25   22.56
   0  25  -4  548.19   23.12
   0  25  -4  553.51   21.70
   0  25  -4  538.14   47.88
   0 -25   4  570.74   27.08
   0 -25   4  586.35   25.59
   0 -25  -4  566.31   27.16
   0  25  -5    6.05    2.90
   0  25  -5    2.89    2.88
   0  25  -5   13.47    7.23
   0 -25   5    1.87    2.97
   0 -25   5    3.82    2.64
   0 -25   5    8.53    3.68
   0  25  -5    8.79    3.82
   0  25  -5    2.80    3.20
   0  25  -5    3.78    2.57
   0  25  -6   82.45   10.54
   0 -25   6   89.78    8.35
   0 -25   6   99.75   10.25
   0 -25  -6  105.34    9.69
   0  25  -6  103.85    9.20
   0  25  -6   90.69    9.24
   0  25  -7    3.29    2.36
   0  25  -7    3.10    2.56
   0 -25   7    9.79    3.06
   0  25  -7    8.07    3.89
   0 -25   8  243.37   11.50
   0  25  -8  218.07   10.92
   0  25  -8  252.75   13.01
   0  25  -9   12.06    2.26
   0  25  -9   12.10    1.98
   0  26   0  560.54   49.37
   0 -26   0  500.12   26.49
   0 -26   0  517.42   24.87
   0 -26   0  480.03   23.49
   0  26  -1  281.64   34.94
   0  26   1  351.71   39.23
   0 -26  -1  258.06   17.26
   0 -26   1  243.02   15.30
   0 -26   1  249.74   17.04
   0 -26   1  273.14   18.71
   0 -26  -1  332.25   20.16
   0 -26   1  278.30   19.53
   0 -26   1  284.76   14.20
   0  26  -2    5.45    3.62
   0  26  -2    2.75    2.76
   0  26  -2    5.16    4.54
   0  26  -2    5.95    3.38
   0 -26   2    2.86    3.11
   0 -26  -2    0.55    3.05
   0 -26  -2    5.48    3.44
   0 -26   2    5.98    3.60
   0  26  -3  800.75   26.13
   0  26  -3  807.89   26.57
   0  26  -3  835.08   28.94
   0  26  -3  912.17   61.90
   0  26  -3  798.85   26.29
   0  26  -3  836.97   28.32
   0 -26   3  856.21   33.24
   0 -26  -3  834.46   30.47
   0 -26   3  883.24   31.76
   0 -26  -3  886.91   34.89
   0  26  -4   16.18    3.96
   0  26  -4   17.18    4.53
   0  26  -4   14.79    4.35
   0  26  -4   11.84    4.47
   0  26  -4   14.27    8.15
   0  26  -4   25.02    9.78
   0 -26   4   20.80    5.56
   0 -26   4    9.40    3.77
   0 -26   4   13.46    3.93
   0 -26  -4    9.35    4.29
   0  26  -5   20.85    4.61
   0  26  -5   24.28    5.27
   0  26  -5   24.39    5.42
   0 -26   5   25.09    5.14
   0  26  -5   31.20    4.98
   0 -26   5   22.25    5.66
   0 -26  -5   14.27    3.86
   0  26  -5   27.25    6.40
   0  26  -6    0.45    3.00
   0  26  -6    4.96    2.97
   0 -26   6    1.89    1.64
   0 -26   6    3.30    2.65
   0  26  -6    2.75    2.06
   0  26  -7  109.73    7.84
   0  26  -7   84.61    7.56
   0  26  -7  115.22   10.59
   0 -26   8   30.95    3.91
   0  26  -8   27.80    3.27
   0  26  -8   24.86    3.87
   0  26  -8   31.39    4.48
   0 -27   0    9.19    4.13
   0  27  -1  226.92   30.13
   0  27   1  230.96   31.76
   0 -27   1  190.12   15.21
   0 -27  -1  220.63   16.11
   0 -27  -1  237.06   15.56
   0 -27   1  207.86   14.22
   0 -27  -1  250.11   19.01
   0 -27  -1  278.39   18.31
   0  27  -2  331.78   38.36
   0  27   2  407.26   41.84
   0  27  -2  331.24   17.72
   0  27  -2  334.71   17.94
   0 -27  -2  402.39   21.75
   0 -27   2  323.73   19.32
   0 -27   2  344.41   16.64
   0 -27   2  325.66   19.33
   0  27  -2  340.34   18.21
   0  27  -3  123.37   10.35
   0  27  -3  127.25   11.21
   0  27  -3  125.46   10.62
   0  27  -3  123.35   10.29
   0  27  -3  121.82   11.18
   0  27  -3  153.35   24.33
   0  27  -3  140.25   26.46
   0 -27   3  127.59   13.07
   0 -27   3  142.44   11.26
   0 -27  -3  151.45   14.51
   0 -27   3  136.18   12.36
   0 -27  -3  135.65   12.64
   0  27  -4   75.19    8.82
   0  27  -4   72.21    8.14
   0  27  -4   74.01    8.56
   0  27  -4   66.57    7.30
   0 -27   4   69.02    9.56
   0 -27   4   73.46    8.93
   0  27  -5    1.92    2.14
   0  27  -5    1.46    2.87
   0  27  -5    3.74    2.91
   0  27  -5    1.08    2.83
   0 -27   5    2.81    2.40
   0 -27   5    3.36    2.90
   0  27  -5    2.31    2.93
   0 -27   6  112.27    9.97
   0 -27  -6  102.79    8.10
   0  27  -6  110.66   10.86
   0  27  -6   99.88    9.06
   0  27  -7    4.18    2.98
   0  27  -7    6.32    2.37
   0 -27   7    5.00    2.56
   0  27  -7    6.23    2.93
   0  27  -7    5.17    1.90
   0  27  -8   56.55    5.21
   0  27  -8   51.54    4.56
   0 -28   0  279.78   17.95
   0 -28   0  267.87   18.82
   0  28   1  563.09   47.60
   0 -28   1  471.07   23.20
   0 -28  -1  477.22   21.64
   0 -28  -1  513.35   24.37
   0 -28   1  481.41   24.57
   0 -28  -1  488.31   25.74
   0  28  -2  177.59   12.90
   0  28  -2  186.63   13.19
   0  28  -2  207.38   29.06
   0  28  -2  185.59   13.32
   0 -28  -2  227.09   15.28
   0 -28   2  169.50   13.79
   0 -28   2  184.95   14.61
   0  28  -3    5.92    3.32
   0  28  -3    3.29    2.51
   0  28  -3   12.89    7.39
   0 -28   3    3.42    3.62
   0 -28  -3    8.87    4.03
   0  28  -3    8.30    3.54
   0  28  -3    3.57    3.29
   0 -28  -3    5.51    4.10
   0 -28  -3    4.25    3.53
   0 -28   3    3.34    3.02
   0  28  -4    3.61    3.05
   0  28  -4    4.51    2.65
   0  28  -4    0.38    2.26
   0  28  -4    3.73    2.66
   0 -28   4    4.54    3.13
   0 -28   4    1.14    1.94
   0 -28  -4    1.17    2.47
   0  28  -5  297.34   16.19
   0  28  -5  316.73   15.86
   0  28  -5  306.65   16.31
   0  28  -5  292.30   14.77
   0  28  -5  323.93   18.60
   0 -28   5  346.56   18.67
   0 -28   5  324.61   16.15
   0 -28   6    2.57    2.27
   0  28  -6    5.28    3.24
   0  28  -6    3.32    2.44
   0  28  -7   59.89    6.28
   0  28  -7   55.82    6.49
   0  28  -7   56.25    5.41
   0 -28   7   69.97    6.48
   0  28  -7   58.35    6.42
   0 -28   8    5.32    1.58
   0  28  -8    4.68    1.66
   0  28  -8    6.16    1.72
   0  28  -8    9.02    1.99
   0 -29   0    2.17    2.92
   0 -29   0    1.99    3.16
   0 -29   1   36.60    6.84
   0 -29  -1   26.66    6.06
   0 -29   1   42.51    7.45
   0 -29  -1   28.71    6.08
   0 -29  -1   25.39    6.46
   0  29  -2  658.94   23.49
   0  29  -2  689.33   24.36
   0  29  -2  730.22   53.50
   0 -29   2  678.13   27.83
   0 -29   2  744.94   25.72
   0  29  -2  710.31   25.95
   0  29  -2  655.48   23.59
   0 -29   2  758.25   28.14
   0 -29   2  653.87   25.90
   0  29  -3    4.43    3.08
   0  29  -3    4.89    3.33
   0  29  -3    1.76    2.76
   0  29  -3    2.46    2.14
   0 -29   3    5.62    3.69
   0 -29  -3    8.63    4.38
   0 -29   3    7.86    3.48
   0  29  -4    2.13    2.57
   0  29  -4    2.97    2.31
   0  29  -4    2.70    2.80
   0  29  -4    1.26    2.11
   0  29  -4    5.58    3.28
   0 -29   4    2.56    3.16
   0 -29   4    0.70    2.02
   0  29  -5    2.83    2.61
   0  29  -5    5.58    2.94
   0  29  -5    8.34    2.86
   0  29  -5    7.30    3.45
   0  29  -5    5.34    2.48
   0 -29   5    9.38    3.57
   0 -29   5    6.22    2.52
   0 -29   6  368.90   16.37
   0  29  -6  351.15   16.34
   0 -29   7    8.09    2.41
   0  29  -7    2.90    1.99
   0  29  -7    2.84    2.00
   0  29  -7    1.48    2.26
   0  29  -8   11.28    1.85
   0 -30   0  634.78   24.06
   0 -30   0  644.10   26.33
   0 -30   0  612.12   27.05
   0 -30   0  624.88   25.88
   0  30  -1  353.12   18.32
   0 -30  -1  311.88   19.65
   0 -30  -1  310.13   18.29
   0 -30   1  358.19   19.97
   0  30  -1  331.05   17.63
   0  30  -2   10.03    3.80
   0 -30   2    6.79    3.59
   0 -30   2    9.46    3.41
   0 -30  -2   10.02    3.96
   0 -30   2   13.28    4.04
   0  30  -2    9.13    3.33
   0  30  -3  146.36   10.87
   0  30  -3  145.81   11.56
   0  30  -3  144.76   11.15
   0 -30   3  141.92   10.94
   0 -30   3  153.82   12.70
   0 -30   3  144.32   11.55
   0  30  -4  208.73   13.44
   0  30  -4  170.67   11.15
   0 -30   4  173.86   11.95
   0  30  -4  187.27   12.70
   0  30  -4  177.72   12.14
   0  30  -4  179.21   11.05
   0  30  -4  191.84   13.01
   0  30  -5   60.19    7.26
   0 -30   5   62.76    6.27
   0  30  -5   56.79    6.30
   0  30  -5   55.06    6.47
   0  30  -5   54.81    6.61
   0 -30   6    0.50    1.70
   0  30  -6    1.56    2.00
   0  30  -6    0.94    1.96
   0 -30   7   13.58    2.61
   0  30  -7    8.73    2.32
   0  30  -7    7.02    1.93
   0 -31   0    3.44    2.76
   0 -31   0    0.77    2.60
   0 -31   0   -0.44    2.02
   0  31  -1   39.51    6.20
   0 -31  -1   31.90    6.14
   0 -31  -1   27.68    6.12
   0 -31   1   39.56    6.71
   0  31  -1   43.04    6.39
   0  31  -1   35.28    5.83
   0  31  -2  140.99   11.03
   0 -31   2  148.09   12.25
   0 -31   2  127.65   10.48
   0 -31   2  167.06   12.57
   0 -31  -2  131.71   11.38
   0  31  -2  144.51   11.31
   0  31  -2  124.77    9.65
   0  31  -3   67.95    7.19
   0  31  -3   79.59    8.33
   0 -31   3   89.57    9.58
   0 -31   3   70.10    7.88
   0  31  -3   69.27    7.50
   0  31  -4  325.97   15.25
   0  31  -4  294.93   13.11
   0  31  -4  345.09   16.59
   0  31  -4  332.18   15.95
   0  31  -4  321.46   14.47
   0 -31   4  367.01   15.66
   0 -31   4  366.60   16.09
   0  31  -5    6.72    2.62
   0 -31   5    2.85    1.64
   0 -31   5    5.25    2.70
   0 -31   5    5.52    2.28
   0  31  -5    5.50    2.51
   0  31  -5    5.45    2.19
   0  31  -5    4.07    2.40
   0  31  -6   13.28    2.73
   0 -31   6   21.24    3.73
   0  31  -6   17.11    3.41
   0  31  -6   15.94    2.93
   0 -31   7    4.22    1.43
   0  31  -7    2.33    1.23
   0 -32   0   19.54    4.82
   0 -32   0   33.53    6.21
   0  32  -1  204.81   12.58
   0 -32  -1  245.20   14.50
   0 -32   1  209.77   14.03
   0 -32  -1  250.82   16.47
   0  32  -2   55.14    6.92
   0 -32  -2   57.53    7.38
   0 -32   2   61.32    7.47
   0  32  -2   51.10    6.54
   0  32  -3  309.93   14.65
   0 -32   3  327.38   15.74
   0  32  -3  303.68   14.96
   0  32  -3  275.22   13.23
   0  32  -4    5.26    2.28
   0  32  -4    5.26    2.55
   0  32  -4    4.06    2.53
   0  32  -4    5.24    2.50
   0 -32   4    5.40    2.20
   0  32  -5   75.96    6.74
   0 -32   5   82.05    7.47
   0  32  -5   70.72    6.37
   0  32  -5   64.08    6.04
   0  32  -6    1.71    1.75
   0 -32   6    0.36    1.21
   0  32  -6    1.91    1.46
   0 -33   0    5.15    2.98
   0  33   0    2.74    2.53
   0 -33   1  122.98   10.43
   0 -33   1  124.34    9.69
   0  33  -1  107.05    9.08
   0  33  -2  118.56    9.22
   0 -33   2  120.55    9.67
   0  33  -2  121.58    9.17
   0  33  -2  124.12    9.80
   0  33  -3   61.43    6.25
   0 -33  -3   67.00    7.30
   0 -33   3   87.05    7.75
   0  33  -3   71.85    7.06
   0  33  -3   76.63    7.58
   0  33  -4  221.72   10.28
   0  33  -4  228.36   11.67
   0  33  -4  234.06   11.97
   0  33  -4  217.88   10.87
   0  33  -4  264.47   11.72
   0 -33   4  259.61   11.54
   0  33  -5    3.20    1.74
   0 -33   5    4.33    2.26
   0  33  -5    3.14    1.71
   0  33  -6    3.25    1.23
   0  33  -6    3.91    1.74
   0 -34   0  109.09    8.74
   0  34  -1  189.14   11.23
   0  34  -1  175.85   10.99
   0  34  -2   24.85    4.50
   0 -34   2   30.80    5.11
   0 -34   2   33.79    4.80
   0 -34   2   24.67    4.44
   0  34  -2   25.11    4.13
   0  34  -3   25.36    3.78
   0 -34   3   28.82    4.21
   0  34  -3   23.31    4.04
   0  34  -3   26.99    4.41
   0 -34   4   43.84    4.45
   0  34  -4   44.21    4.94
   0  34  -4   35.17    4.52
   0  34  -5   20.71    2.66
   0  34  -5   32.16    4.04
   0 -35   0    2.26    2.16
   0  35   0    0.97    1.86
   0  35  -1    5.06    2.36
   0 -35  -1    1.24    1.87
   0  35  -1    5.01    2.35
   0  35  -2  135.05    8.37
   0 -35   2  154.52    9.44
   0  35  -2  134.44    8.74
   0 -35   3    9.22    2.48
   0 -35   3    9.02    2.73
   0 -35   3    7.97    2.27
   0  35  -3    7.93    2.37
   0  35  -3    7.98    2.53
   0  35  -3    5.86    2.34
   0 -35   4   15.87    2.60
   0 -35   4   13.47    2.91
   0  35  -4   13.62    2.83
   0  35  -5   56.20    4.35
   0  36   0  228.25   10.86
   0 -36   0  278.31   12.52
   0 -36   1  228.81   11.10
   0  36  -1  206.08   10.33
   0  36  -2   84.76    6.73
   0  36  -3    6.33    2.05
   0 -36   3    7.90    1.92
   0  36  -4    2.06    1.31
   0 -37   0    3.07    1.82
   0 -37   1   98.20    6.63
   0 -37   2   30.51    3.52
   0 -37   2   32.78    3.65
   0 -37   3   15.73    2.17
   0 -37   3   23.35    2.81
   0 -38   1  151.71    7.04
   0 -39   1    2.71    1.03
  -1   0  11    2.22    1.72
   1   0 -11    2.43    1.90
  -1   0  10  303.23   17.59
   1   0 -10  275.97   18.28
   1   0 -10  315.83   15.11
   1   0 -10  302.70   15.98
   1   0  -9    1.94    2.39
  -1   0   9    2.14    3.25
  -1   0   9    0.50    2.05
   1   0  -9    4.73    3.41
   1   0  -9   -0.51    2.85
   1   0  -8  472.68   41.35
   1   0  -8  582.67   27.59
   1   0  -8  550.15   28.37
   1   0  -8  515.17   51.99
   1   0  -8  554.76   22.64
   1   0  -8  539.09   26.86
  -1   0   8  598.42   58.36
   1   0  -7    3.30    3.96
   1   0  -7    1.04    2.24
  -1   0   7    2.13    4.65
   1   0  -7    5.45    2.59
   1   0  -7   -2.04    3.14
   1   0  -7    1.56    3.07
   1   0  -6   57.29    6.70
   1   0  -6   53.02    8.52
   1   0  -6   63.27   17.43
   1   0  -6   51.59   12.97
   1   0  -6   54.51   14.72
  -1   0   6   48.72   15.58
   1   0  -5   -1.52    4.08
   1   0  -5    3.22    4.03
   1   0  -5    2.62    3.55
   1   0  -5   -1.16    1.79
   1   0  -4 1913.36   77.36
   1   0  -4 1741.59   61.17
   1   0  -4 1885.11   65.57
   1   0  -4 1979.18   56.85
   1   0  -3   22.15    7.26
   1   0  -3   16.65    5.73
   1   0  -3   24.74    5.79
   1   0  -3    8.45    4.48
   1   0  -2    8.14    3.65
   1   0  -2    4.65    3.11
   1   0  -1    0.83    2.47
   1   0  -1    1.61    2.39
   1   0  -1    1.48    1.32
   1   0  -1    3.19    1.95
  -1   0   0 1217.10   18.95
  -1   0  -1    7.51    2.92
   1   0   1    2.97    2.54
  -1   0  -2 2879.44   58.23
  -1   0  -2 2890.71   57.40
  -1   0  -3    8.31    4.78
   1   0   3    2.78    4.53
  -1   0  -3    5.80    5.38
  -1   0  -3    3.27    1.71
   1   0   4  159.56   22.93
  -1   0  -4  181.07   20.09
  -1   0  -4  169.92   10.05
   1   0   5    1.56    4.17
  -1   0  -5    5.39    4.99
  -1   0  -5    3.71    5.40
  -1   0  -5    5.24    4.96
   1   0   6   18.88   10.51
   1   0   6   16.33    5.03
  -1   0  -6   15.61    5.11
  -1   0  -6   19.16    8.88
  -1   0  -7    1.81    5.57
  -1   0  -7    7.02    4.10
   1   0   7    6.28    3.79
   1   0   7    4.34    5.79
  -1   0  -7    6.61    2.83
  -1   0  -7    8.83    3.76
  -1   0  -8  778.67   60.06
   1   0   8  917.29   35.68
   1   0   8  896.03   71.63
  -1   0  -8  918.49   60.42
  -1   0  -8  842.64   35.55
  -1   0  -8  791.10   65.67
  -1   0  -8  880.75   27.31
  -1   0  -8  800.75   30.02
  -1   0  -9   -0.51    3.18
  -1   0  -9    1.38    2.92
   1   0   9   -0.49    3.04
  -1   0 -10   19.33    4.47
  -1   0 -10   18.82    5.00
  -1   0 -10   13.91    4.33
   1   0  10   15.23    4.31
   1   0  11   -0.72    0.90
  -1   1  11    9.27    2.65
   1  -1 -11    4.42    1.59
   1   1 -11   10.05    3.14
   1  -1 -11    9.10    2.95
  -1   1  10   68.45    8.35
   1  -1 -10   68.41    9.33
   1   1 -10   73.13    7.31
   1  -1 -10   63.74    7.25
   1  -1 -10   59.07    7.23
   1   1 -10   65.55    7.77
   1   1  -9   22.89    5.17
  -1   1   9   30.83    6.83
  -1  -1   9   25.77    6.34
  -1   1   9   12.73    7.89
   1   1  -9   13.90    4.95
   1  -1  -9   33.05    6.59
   1   1  -9   20.32    6.03
   1  -1  -8  168.29   24.78
   1   1  -8  134.99   21.09
  -1   1   8  199.47   34.19
   1   1  -8  165.59   15.13
   1   1  -8  163.74   15.52
   1  -1  -8  194.74   15.90
   1  -1  -8  209.34   33.54
   1   1  -8  174.06   30.15
   1   1  -8  163.91   13.28
   1   1  -8  170.55   15.63
   1   1  -7   14.28    6.88
   1   1  -7   14.11    5.26
   1  -1  -7   16.86    5.04
   1   1  -7   16.82    5.08
   1  -1  -7   25.45    7.90
  -1  -1   7    8.64    9.41
   1   1  -7   13.89    6.10
  -1   1   7   29.47   12.56
   1   1  -7   18.12   10.05
   1  -1  -7   18.54   10.52
   1   1  -7    9.31    3.38
   1   1  -7   14.07    8.76
   1   1  -7   14.53    5.18
   1  -1  -7   25.25    6.27
   1   1  -6  292.14   14.90
   1   1  -6  278.38   18.47
   1   1  -6  303.58   37.00
   1  -1  -6  210.22   31.43
   1  -1  -6  233.99   27.58
   1  -1  -6  230.50   24.26
   1  -1  -6  280.57   32.00
  -1  -1   6  285.26   37.72
  -1   1   6  294.98   37.12
   1   1  -6  271.80   27.35
   1  -1  -5  410.36   16.48
   1   1  -5  434.63   33.57
   1   1  -5  506.73   39.16
   1  -1  -5  386.08   28.40
   1   1  -5  474.22   32.57
   1   1  -4   84.66   16.85
   1  -1  -4   91.10   18.23
   1   1  -4   59.68   11.48
   1  -1  -4  115.65   16.12
   1   1  -4   73.60   13.39
   1  -1  -4  111.44   13.30
   1   1  -4   70.02   11.39
   1  -1  -4  134.89   17.41
   1   1  -3 5858.30  106.40
   1   1  -3 6059.11  117.11
   1  -1  -3 5935.98  117.92
   1   1  -3 5673.44   92.43
   1  -1  -3 5638.49   96.72
   1   1  -3 5873.74   98.91
   1  -1  -3 5253.52   93.66
   1  -1  -3 5831.62   81.30
   1   1  -3 5437.02   83.47
   1   1  -2  707.40   31.14
   1  -1  -2  638.25   20.74
   1  -1  -2  663.14   25.79
   1   1  -2  718.19   28.19
   1   1  -1   22.56    5.43
   1  -1  -1   24.59    5.51
   1   1  -1   25.66    5.31
   1   1  -1   28.27    3.22
   1  -1  -1   19.61    3.71
   1  -1  -1   17.55    1.97
   1  -1  -1   16.95    3.10
   1   1   0   78.63    7.99
  -1   1   0   70.56    4.19
   1  -1   0   65.30    3.72
   1  -1   1 2462.13   47.57
   1   1   1 2406.35   46.42
  -1   1  -1 2525.20   49.88
  -1  -1  -2 1440.57   41.11
   1   1   2 1429.95   47.59
   1  -1   2 1445.43   49.32
  -1   1  -2 1328.86   39.14
  -1  -1  -2 1363.70   39.99
  -1   1  -2 1447.11   40.78
  -1   1  -3 1088.10   43.83
   1  -1   3  972.26   48.25
   1   1   3 1055.66   49.05
  -1  -1  -3  897.49   40.00
  -1  -1  -3  980.84   49.34
  -1   1  -3 1172.37   53.04
  -1   1  -4  218.26   11.44
  -1  -1  -4  156.75   20.23
   1   1   4  168.10   23.34
  -1   1  -4  194.44   21.21
   1  -1   4  177.78   24.09
  -1  -1  -4  159.24   18.77
  -1   1  -4  211.36   23.13
  -1  -1  -5  338.92   33.39
  -1  -1  -5  378.28   34.33
   1   1   5  350.36   37.23
   1  -1   5  365.30   38.81
  -1   1  -5  317.37   29.60
   1   1   6  109.07   23.54
  -1   1  -6  110.59   19.37
  -1   1  -6  124.40   22.40
  -1  -1  -6  100.57   17.97
   1  -1   6  107.78   24.14
  -1   1  -6   98.20   11.60
  -1   1  -6  107.68   21.31
  -1  -1  -6  108.71   21.18
   1  -1   6   97.46   11.17
   1   1   6  105.64   11.37
   1  -1   7   79.81   10.86
   1   1   7   81.10   10.57
   1   1   7   91.44   22.46
   1  -1   7   81.68   21.24
  -1  -1  -7   57.13   14.90
  -1   1  -7   68.57   10.38
  -1   1  -7   86.32   19.94
  -1  -1  -7   91.91   20.91
  -1   1  -7   79.36   10.54
  -1  -1  -7   75.64    9.25
  -1  -1  -8   11.34    7.63
  -1   1  -8   13.41    5.39
   1  -1   8    5.47    4.31
   1   1   8    6.74    7.70
  -1  -1  -8   -1.56    3.36
   1   1   8   12.20    5.05
  -1   1  -8   14.86    9.06
  -1  -1  -8   15.55    9.00
  -1   1  -8   11.03    8.94
  -1   1  -8    9.34    4.53
  -1   1  -9  744.19   31.24
  -1   1  -9  726.73   29.28
  -1  -1  -9  753.76   29.14
  -1  -1  -9  802.35   24.58
   1  -1   9  813.98   32.13
   1   1   9  809.61   31.57
   1  -1  10   20.67    5.10
   1   1  10   29.01    5.65
  -1   1 -10   25.34    5.75
  -1  -1 -10   21.11    5.08
  -1   1 -10   29.33    5.89
  -1   1 -10   28.31    5.30
  -1  -1 -10   18.87    4.33
  -1  -1 -11   91.07    5.85
   1   1  11  117.69    8.39
  -1   2  11   27.63    4.21
   1   2 -11   24.62    4.47
   1  -2 -11   28.61    4.65
   1   2 -11   25.64    3.87
  -1   2  10   81.12    9.03
   1  -2 -10   67.82    7.53
   1  -2 -10   81.30   10.15
   1   2 -10   91.74    9.22
   1  -2 -10   69.29    7.64
   1   2  -9  315.80   20.21
   1   2  -9  332.34   20.14
   1  -2  -9  319.49   18.98
   1   2  -9  323.44   16.97
  -1   2   9  345.70   20.95
   1   2  -8  458.32   39.05
   1  -2  -8  587.07   27.25
   1   2  -8  507.19   26.20
   1   2  -8  486.90   26.19
  -1   2   8  623.44   58.20
   1   2  -8  444.71   35.28
   1   2  -8  453.68   48.45
   1   2  -8  460.67   21.53
   1   2  -8  534.37   27.50
   1   2  -7   15.47    7.10
   1  -2  -7   22.50    8.88
   1   2  -7   20.50    4.67
   1   2  -7   31.41   12.39
   1  -2  -7   21.35    7.07
  -1   2   7   33.16   13.54
   1  -2  -7   23.04    5.60
   1   2  -7   25.15    6.40
   1   2  -7   22.27    5.90
   1  -2  -7   20.21    4.82
   1   2  -7   25.78   11.01
   1   2  -7   19.50    6.00
   1  -2  -7   24.52    5.85
   1   2  -6  977.97   33.96
   1   2  -6  908.56   33.15
   1   2  -6  972.30   52.93
  -1   2   6  966.41   67.19
   1  -2  -6  847.28   44.45
   1   2  -6 1113.71   64.59
   1   2  -6  982.93   66.06
   1   2  -6  822.46   50.26
   1  -2  -6  771.53   50.03
   1   2  -5  574.18   36.99
   1   2  -5  616.20   43.63
   1  -2  -5  438.10   30.07
   1  -2  -5  489.35   37.50
   1   2  -5  549.35   19.15
   1  -2  -5  447.63   35.03
   1   2  -5  557.71   18.66
   1   2  -5  551.64   38.00
   1   2  -4  199.74   23.44
   1   2  -4  190.20   24.51
   1   2  -4  170.61   18.73
   1  -2  -4  249.76   20.00
   1   2  -4  172.01   20.59
   1   2  -4  194.43   19.20
   1   2  -3   47.78   10.77
   1   2  -3   45.74   10.43
   1  -2  -3   35.01    6.41
   1   2  -3   50.45    8.67
   1   2  -3   50.26    9.82
   1  -2  -3   39.15    8.36
   1   2  -2 1165.04   41.15
   1  -2  -2 1226.10   39.59
   1  -2  -2 1217.58   28.27
   1  -2  -2 1175.40   34.54
   1  -2  -1  280.29   13.66
   1   2  -1  237.08   15.77
   1   2  -1  234.68   16.69
   1   2  -1  257.63   16.69
   1  -2  -1  281.52   11.26
   1   2   0  394.41   18.20
   1  -2   0  309.79   11.59
  -1   2  -1  102.84    8.97
  -1   2  -1   94.41    7.89
   1   2   1   96.87    9.90
  -1  -2  -1   87.66    6.27
  -1   2  -2  368.32   21.39
  -1   2  -2  337.78   20.61
  -1  -2  -3 1169.56   45.67
  -1   2  -3 1218.12   46.87
   1   2   3 1237.66   52.00
  -1   2  -3 1208.82   54.43
  -1   2  -4  334.92   14.25
  -1   2  -4  261.62   25.67
   1   2   4  296.58   29.71
  -1  -2  -5  468.84   39.28
  -1  -2  -5  478.45   35.45
  -1   2  -5  347.57   31.70
  -1   2  -5  378.94   34.91
   1   2   5  472.03   42.05
  -1  -2  -6 1087.14   58.48
  -1   2  -6 1074.89   65.39
   1   2   6 1054.77   68.77
  -1   2  -6  997.61   58.35
  -1   2  -6 1014.39   36.25
  -1   2  -6 1041.37   64.65
  -1  -2  -6 1148.73   66.54
   1   2   6 1133.71   35.65
   1   2   7   46.26    8.10
  -1   2  -7   58.27    9.52
   1   2   7   66.63   18.97
  -1   2  -7   44.25   13.94
  -1  -2  -7   61.61   15.06
  -1   2  -7   42.63   14.23
  -1   2  -7   43.20    8.46
   1   2   8  160.21   14.73
  -1  -2  -8  154.18   14.13
  -1   2  -8  135.72   14.51
   1   2   8  118.94   25.70
  -1   2  -8  145.22   24.80
  -1  -2  -8  141.43   26.22
  -1   2  -8  135.14   13.45
  -1   2  -9   67.98    9.42
  -1   2  -9   72.62   10.11
  -1  -2  -9   71.45    9.16
   1   2   9   59.65    8.94
  -1  -2  -9   70.01    7.64
  -1   2  -9   56.47    7.98
   1   2  10  240.96   15.14
  -1  -2 -10  233.06   13.27
  -1   2 -10  249.23   12.44
  -1  -2 -10  218.79   14.57
  -1   2 -10  261.93   15.98
  -1   2 -10  239.47   14.51
  -1  -2 -10  225.02   13.41
  -1   2 -11  116.47    7.36
  -1  -2 -11  108.68    6.60
   1   2  11   95.56    7.56
   1   3 -11    3.61    1.92
   1   3 -11    1.07    1.93
   1  -3 -11    3.07    1.99
  -1   3  11    4.38    1.95
  -1  -3  11    0.93    1.50
   1   3 -10   29.86    4.47
   1  -3 -10   23.08    4.40
   1   3 -10   29.56    5.48
  -1   3  10   21.69    4.96
   1  -3 -10   29.52    5.14
   1  -3 -10   26.67    6.22
   1   3  -9  137.86   13.63
   1  -3  -9  120.25   11.54
   1   3  -9  131.03   12.97
  -1   3   9  121.90   12.39
   1  -3  -8   20.57    8.64
   1  -3  -8   17.63    5.81
   1  -3  -8   20.16    5.46
   1   3  -8   13.44    5.03
   1   3  -8    9.14    4.83
  -1  -3   8   27.79   12.29
  -1   3   8   10.88    8.16
   1  -3  -8   22.54    5.23
   1  -3  -8   15.11   10.45
   1   3  -8   10.21    7.66
   1   3  -8   13.80    5.50
   1   3  -7  445.82   25.50
   1  -3  -7  430.30   40.49
   1   3  -7  439.29   38.42
   1   3  -7  463.90   20.41
   1   3  -7  468.46   37.98
   1  -3  -7  388.81   30.09
  -1   3   7  540.28   52.16
   1   3  -7  481.37   21.67
   1   3  -7  428.85   46.02
   1  -3  -7  453.39   20.89
   1   3  -7  451.72   24.72
   1  -3  -7  463.33   23.63
   1  -3  -7  473.69   26.02
   1   3  -7  465.69   25.00
   1   3  -6   28.65    9.72
   1  -3  -6   64.03    9.40
   1   3  -6   35.75    6.93
   1   3  -6   36.34    7.00
   1  -3  -6   68.46   12.64
   1   3  -6   51.74   14.72
  -1   3   6   51.95   15.64
   1   3  -6   32.66   10.16
   1   3  -6   43.33   15.13
   1   3  -6   45.51    8.58
   1  -3  -5 1552.22   67.29
   1   3  -5 1472.37   60.76
   1   3  -5 1524.44   69.14
   1   3  -5 1452.01   31.30
   1   3  -5 1469.36   29.73
   1   3  -5 1392.67   59.70
   1  -3  -5 1335.77   61.11
   1   3  -4   86.61   15.95
   1   3  -4  105.20   17.78
   1  -3  -4  129.80   17.92
   1  -3  -4  119.16    8.62
   1  -3  -4  125.21   14.21
   1   3  -4   80.92   12.98
   1  -3  -4  139.34   17.88
   1   3  -4   90.06   15.28
   1   3  -3   12.50    6.17
   1   3  -3    9.72    6.10
   1  -3  -3    9.16    5.25
   1  -3  -3   10.69    3.73
   1   3  -3    8.95    4.40
   1   3  -2  342.52   23.33
   1  -3  -2  235.17   18.32
   1   3  -2  304.01   18.27
   1  -3  -2  225.19   15.47
   1  -3  -2  208.71   11.89
   1   3  -1  923.92   31.84
   1  -3  -1  892.46   30.36
   1   3  -1  994.76   31.86
   1   3  -1  993.05   35.52
   1  -3   0   82.11    5.00
  -1   3   0   81.82    4.71
  -1   3  -1  188.62   13.56
  -1  -3  -1  178.59   13.59
  -1   3  -1  124.04    7.77
   1   3   1  138.61   11.32
  -1   3  -1  129.85    9.73
   1  -3   1  152.34   12.36
  -1  -3  -1  206.77   15.49
  -1  -3  -1  114.07    8.32
  -1   3  -2 1144.97   38.47
   1   3   2 1214.20   42.50
  -1   3  -2 1129.12   37.61
  -1   3  -2 1296.29   45.73
  -1  -3  -2 1300.68   47.11
   1   3   3  586.76   35.89
  -1   3  -3  602.07   33.72
  -1  -3  -3  528.79   30.29
  -1  -3  -3  608.99   36.64
  -1   3  -3  590.79   37.25
  -1   3  -4  144.76    9.72
  -1   3  -4  157.26   10.07
  -1   3  -4  133.18   18.87
  -1  -3  -5 1870.03   78.41
   1  -3   5 1612.39   26.74
   1   3   5 1897.20   83.17
  -1   3  -5 1845.34   74.29
  -1   3  -5 1800.64   77.75
  -1   3  -6   50.62   13.88
   1   3   6   28.32   12.22
  -1  -3  -6    8.61    5.99
   1   3   6   20.59    5.31
  -1  -3  -6   11.56    5.01
  -1   3  -6   28.23    6.45
  -1   3  -6   39.50   12.93
  -1  -3  -6    4.67    5.37
   1   3   7   52.61    8.38
  -1  -3  -7   43.83    8.26
  -1   3  -7   47.47    8.49
   1   3   7   56.99   17.45
  -1  -3  -7   47.68   13.07
  -1   3  -7   51.89    9.34
  -1  -3  -7   60.51   16.64
  -1   3  -7   35.60   13.17
   1   3   8   77.81   10.51
   1   3   8   77.82   20.41
   1  -3   8  101.97   25.16
  -1   3  -8   81.61   18.94
  -1   3  -8   81.00   10.95
  -1  -3  -8   71.25    9.46
  -1   3  -8   89.23   11.69
  -1  -3  -8   73.19   10.89
   1   3   9   14.01    4.99
  -1  -3  -9   10.20    3.73
  -1   3  -9   12.51    5.01
  -1   3  -9   13.30    4.74
  -1  -3  -9    9.56    4.52
  -1   3  -9   17.80    5.16
   1   3  10   13.77    4.14
  -1   3 -10   11.44    4.34
  -1  -3 -10    3.54    2.46
  -1   3 -10    9.82    3.58
  -1  -3 -10    3.04    2.48
  -1   3 -10   17.92    3.52
  -1   3 -11  168.51    9.01
  -1  -3 -11  164.18    8.26
   1   3  11  145.85    9.11
   1  -3  11  137.32    9.10
   1   4 -11   26.31    3.97
   1   4 -11   25.75    4.54
   1  -4 -11   21.46    4.00
  -1   4  11   25.37    3.91
  -1  -4  11   24.50    3.91
  -1  -4  10  117.10   10.73
  -1   4  10  121.76   10.57
   1  -4 -10  115.90   11.84
   1   4 -10  120.28   10.59
   1  -4 -10  136.54   10.75
   1   4 -10  105.87    8.48
   1  -4  -9   94.97   12.13
  -1   4   9   93.42   10.81
  -1  -4   9  111.16   12.10
   1   4  -9   84.14   10.97
   1   4  -9   97.01    8.98
   1   4  -9   99.59   11.38
   1  -4  -9   97.03   11.64
   1  -4  -9   86.98    9.63
   1   4  -9   87.69   10.74
   1  -4  -8  323.65   19.45
   1   4  -8  357.53   22.03
   1  -4  -8  322.85   21.85
   1   4  -8  350.40   21.82
   1  -4  -8  269.57   32.06
  -1  -4   8  421.24   49.23
  -1   4   8  352.32   43.37
   1   4  -8  458.83   47.93
   1   4  -8  243.38   35.37
   1  -4  -8  315.63   41.58
   1  -4  -8  319.63   18.27
   1   4  -8  334.55   22.38
   1   4  -7  689.23   32.11
   1  -4  -7  681.79   51.57
   1  -4  -7  703.80   28.46
   1   4  -7  694.94   30.23
   1  -4  -7  727.91   32.26
   1   4  -7  706.31   30.67
  -1   4   7  783.18   62.35
  -1  -4   7  744.34   64.16
   1   4  -7  714.03   47.82
   1   4  -7  658.14   56.12
   1  -4  -7  661.86   25.65
   1  -4  -7  682.86   59.79
   1   4  -7  695.45   27.17
   1   4  -6 1651.99   71.00
   1  -4  -6 2005.78   82.77
   1   4  -6 2005.14   40.20
   1  -4  -6 1945.45   49.72
   1   4  -6 1925.36   47.34
   1   4  -6 1981.14   78.90
   1   4  -6 2203.56   94.95
  -1  -4   6 2531.76  112.79
   1  -4  -6 1843.65   63.20
  -1   4   6 2263.51  100.45
   1  -4  -6 1945.12   95.99
   1   4  -6 1813.88   89.59
   1   4  -6 2133.96   54.69
   1  -4  -5  156.59   17.82
   1   4  -5  244.85   25.70
   1   4  -5  225.24   28.03
   1   4  -5  270.31   13.64
   1   4  -5  198.40   22.58
   1  -4  -4   29.42    6.85
   1   4  -4   16.59    3.64
   1   4  -4   21.07    3.82
   1   4  -4   17.78    8.59
   1   4  -4   19.47    9.02
   1  -4  -4   20.72    8.94
   1  -4  -4   26.46    8.67
   1   4  -3  198.01   21.17
   1  -4  -3  198.58   22.54
   1   4  -3  177.10   20.01
   1   4  -3  192.62   17.88
   1  -4  -3  185.40   14.36
   1  -4  -2 1102.69   43.03
   1   4  -2 1065.72   42.67
   1  -4  -2 1024.19   39.79
   1  -4  -1  843.40   30.02
   1   4  -1  871.24   29.92
   1   4  -1  858.37   32.77
   1   4   0  129.95   11.92
  -1  -4   0  148.06   12.11
  -1  -4   0  147.63    9.67
  -1  -4  -1 1368.52   37.11
  -1   4  -1 1408.04   36.90
  -1   4  -1 1154.18   24.66
  -1  -4  -1 1397.39   41.71
   1   4   1 1139.18   31.38
   1  -4   1 1139.64   32.90
  -1   4  -1 1136.18   29.82
  -1  -4  -2   34.03    8.40
  -1   4  -2   36.11    8.05
  -1   4  -2   14.94    4.37
  -1  -4  -2   48.79    9.69
  -1  -4  -2   35.19    7.24
  -1   4  -2   16.96    5.65
   1  -4   2   20.77    6.47
  -1   4  -2   13.73    5.35
   1   4   2   31.87    7.31
  -1   4  -3  964.56   43.38
  -1  -4  -3 1109.32   43.77
  -1   4  -3 1057.23   44.95
   1   4   3 1121.55   48.58
   1  -4   3 1203.01   57.05
  -1  -4  -3 1280.53   53.91
  -1  -4  -3 1140.98   54.32
  -1   4  -3 1192.85   52.40
   1   4   4 1203.96   58.71
  -1  -4  -4 1200.02   51.12
  -1   4  -4 1131.39   55.16
   1  -4   4 1300.25   66.51
   1  -4   5   77.84   19.02
  -1   4  -5   84.75   16.83
   1   4   5   71.51   16.53
  -1  -4  -5   49.41   11.66
  -1   4  -5   89.19   17.53
  -1   4  -6 2354.40   91.90
   1  -4   6 2478.17  111.82
   1   4   6 2303.95   99.20
  -1  -4  -6 2153.93   79.98
  -1  -4  -6 2110.29   53.08
  -1   4  -6 2232.28   52.92
   1  -4   6 2580.64   56.74
   1   4   6 2341.49   49.90
   1   4   7  114.75   12.03
   1  -4   7  114.70   13.05
  -1  -4  -7  100.39   12.49
  -1   4  -7  109.43   12.75
  -1   4  -7   98.50   22.02
  -1   4  -7  119.62   22.39
   1  -4   7  126.75   27.47
   1   4   7  119.23   25.03
  -1   4  -7  111.18   13.60
   1  -4   7   94.92   10.48
  -1  -4  -7  113.19   22.58
  -1   4  -7   85.19   20.53
   1  -4   8   38.62    8.11
   1   4   8   42.14   14.42
   1   4   8   22.31    5.93
   1  -4   8   23.89   11.56
  -1   4  -8   28.27    7.07
  -1  -4  -8   36.73    7.72
  -1  -4  -8   28.49    6.18
  -1   4  -8   27.03    7.06
  -1   4  -8   34.05   12.20
  -1   4  -9    0.49    2.83
  -1  -4  -9    5.07    3.67
  -1   4  -9    0.95    2.75
  -1  -4  -9    3.66    2.32
   1   4   9    4.55    3.22
   1  -4   9    3.49    3.53
  -1  -4  -9    6.21    3.71
  -1   4  -9    0.92    2.73
  -1  -4 -10  435.14   20.55
  -1   4 -10  434.98   20.11
  -1   4 -10  409.53   19.12
  -1  -4 -10  467.61   19.04
   1   4  10  417.41   19.35
   1  -4  10  435.44   20.31
  -1  -4 -11    5.79    2.00
   1   4  11    2.38    1.54
   1  -4  11    3.62    1.75
  -1   4 -11    4.77    1.93
   1   5 -11  153.31    8.90
   1  -5 -11  148.32    9.43
  -1   5  10   52.78    6.94
  -1  -5  10   59.40    7.56
   1  -5 -10   47.35    7.72
   1   5 -10   52.02    7.15
   1  -5 -10   68.15    7.81
   1   5 -10   38.46    5.48
   1  -5  -9  332.29   22.10
  -1  -5   9  342.05   20.58
  -1   5   9  331.63   19.60
   1   5  -9  321.57   20.79
   1  -5  -9  319.43   17.59
   1   5  -9  339.03   20.33
   1   5  -9  361.76   21.05
   1  -5  -9  280.54   16.32
   1  -5  -9  280.18   19.23
   1   5  -8  122.15   13.93
   1  -5  -8  113.08   13.19
   1   5  -8  158.16   14.98
   1   5  -8  183.01   15.66
   1  -5  -8  114.50   11.48
   1  -5  -8  110.36   20.43
   1   5  -8  206.01   32.57
  -1  -5   8  173.62   32.29
  -1   5   8  137.91   26.93
   1   5  -8  174.94   22.96
   1   5  -8  178.45   30.01
   1  -5  -8  116.48   25.54
   1   5  -8  135.08   11.80
   1   5  -7  261.59   17.34
   1  -5  -7  316.59   21.44
   1   5  -7  244.95   18.11
   1  -5  -7  342.00   19.53
   1   5  -7  283.73   30.89
  -1   5   7  333.98   40.43
   1   5  -7  280.89   37.51
  -1  -5   7  301.90   42.01
   1  -5  -7  304.73   40.24
   1   5  -7  217.54   33.59
   1   5  -7  304.38   21.98
   1   5  -6  805.22   49.41
   1  -5  -6  888.10   56.57
   1   5  -6  878.97   26.80
   1  -5  -6  872.67   33.37
   1   5  -6  846.66   31.23
  -1   5   6  999.92   65.13
  -1  -5   6 1074.25   73.62
   1   5  -6  938.74   55.10
   1   5  -6 1063.75   66.65
   1  -5  -6  809.09   27.01
   1   5  -6  810.81   58.79
   1  -5  -6  884.53   64.50
   1   5  -6  868.46   35.42
   1  -5  -5   60.60   10.98
   1   5  -5   34.00   10.89
   1   5  -5   41.77    5.71
   1   5  -5   48.29   14.05
  -1  -5   5   44.51    9.72
   1   5  -5   39.46   10.19
   1  -5  -5   60.41   14.18
   1  -5  -4  235.94   19.29
   1   5  -4  251.07   24.03
   1   5  -4  230.21   12.16
   1   5  -4  245.08   12.07
   1   5  -4  218.42   25.30
   1  -5  -4  239.63   25.22
   1   5  -4  237.66   13.14
   1   5  -3  208.21   22.39
   1  -5  -3  208.48   21.28
   1   5  -2  309.20   24.51
   1  -5  -2  325.11   23.93
   1   5  -2  332.74   21.97
   1  -5  -2  298.78   23.25
  -1  -5   1 2167.34   48.50
   1  -5  -1 1955.47   46.37
   1   5  -1 2208.01   44.94
   1   5  -1 1694.67   49.49
   1  -5  -1 1630.78   40.02
   1   5  -1 1837.67   42.90
   1   5  -1 1839.76   50.67
  -1  -5   0  666.69   28.48
   1   5   0  648.07   27.26
   1  -5   0  604.38   20.14
   1   5   0  648.04   20.49
  -1   5  -1  769.55   26.94
  -1  -5  -1  747.56   27.95
  -1   5  -1  614.23   19.71
  -1  -5  -1  582.86   23.57
  -1  -5  -1  609.05   28.91
   1  -5   1  575.48   23.74
   1   5   1  672.45   24.12
  -1   5  -1  690.84   24.80
  -1   5  -2  883.49   37.81
  -1  -5  -2  847.60   39.72
  -1   5  -2  758.21   29.12
   1  -5   2  739.08   23.15
  -1  -5  -2  861.06   39.93
  -1   5  -2  759.37   33.25
   1  -5   2  734.36   36.37
   1   5   2  834.65   34.74
  -1   5  -3 1330.61   48.41
   1  -5   3 1760.60   70.03
   1   5   3 1657.14   58.50
  -1   5  -3 1511.91   55.06
  -1  -5  -3 1761.76   55.51
  -1   5  -3 1515.69   54.89
   1  -5   3 1459.97   31.49
  -1  -5  -3 1888.28   67.49
   1   5   4  313.06   29.62
   1  -5   4  315.53   33.29
  -1  -5  -4  327.12   26.75
  -1   5  -4  254.65   26.40
  -1   5  -4  294.02   14.35
  -1   5  -4  271.47   13.75
   1  -5   5 1214.41   72.34
  -1   5  -5 1179.09   62.89
   1   5   5 1051.50   60.45
  -1   5  -5 1149.78   60.36
  -1   5  -5 1196.01   31.79
   1   5   6  286.96   35.33
   1  -5   6  322.43   41.07
  -1  -5  -6  251.13   27.34
  -1   5  -6  260.91   31.18
  -1   5  -6  330.32   37.00
  -1  -5  -6  264.29   19.06
  -1   5  -6  289.78   19.05
   1  -5   6  313.74   20.23
   1   5   6  286.12   17.82
   1  -5   7  127.32   13.56
   1   5   7  119.79   12.10
  -1  -5  -7   97.75   12.26
  -1   5  -7  116.63   13.13
  -1   5  -7  133.07   25.18
   1   5   7  122.03   24.75
  -1   5  -7  151.99   25.56
   1  -5   7  128.36   27.57
  -1   5  -7   98.66   21.76
  -1  -5  -7   90.04   20.13
   1  -5   7  109.05   11.56
  -1   5  -7  108.01   13.67
  -1  -5  -8   52.14   15.04
  -1   5  -8   61.84   16.59
   1  -5   8   60.76    9.55
   1   5   8   53.45    8.57
  -1   5  -8   78.46    9.81
  -1   5  -8   53.96   15.74
   1   5   8   43.00   15.97
   1  -5   8   76.90   20.78
  -1  -5  -8   40.70    7.07
  -1  -5  -8   48.59    9.03
  -1   5  -8   56.00    9.35
  -1  -5  -8   43.01    7.04
  -1   5  -8   61.38   10.33
  -1  -5  -9   18.64    5.27
   1   5   9   17.19    4.95
   1  -5   9    7.95    4.33
  -1  -5  -9   10.44    3.66
  -1   5  -9   11.91    4.43
  -1  -5  -9    9.49    4.36
  -1   5  -9   14.36    4.96
  -1   5  -9   14.30    4.88
  -1  -5  -9    9.53    3.53
  -1  -5 -10   26.65    5.45
  -1   5 -10   17.75    4.52
  -1   5 -10   22.44    5.13
  -1  -5 -10   33.65    5.63
  -1   5 -11    3.99    1.89
  -1  -5 -11    9.06    2.37
   1   6 -11   77.62    6.40
   1   6 -11   98.59    8.11
  -1  -6  10  120.61   10.36
  -1   6  10  131.71   10.63
   1  -6 -10  134.29   12.25
   1   6 -10  124.38   10.78
   1  -6 -10  139.85   10.93
   1   6 -10  127.76    9.67
   1  -6  -9  166.41   15.70
  -1   6   9  172.78   13.89
  -1  -6   9  159.20   14.11
   1  -6  -9  155.21   11.53
   1   6  -9  144.04   13.56
   1   6  -9  163.34   14.10
   1  -6  -9  157.89   14.28
   1  -6  -9  153.79   12.45
   1   6  -9  158.05   14.92
   1   6  -8  415.12   25.22
   1  -6  -8  388.17   38.71
   1   6  -8  427.91   20.51
   1  -6  -8  452.50   21.67
   1   6  -8  423.90   23.60
   1  -6  -8  398.42   23.98
  -1  -6   8  479.51   52.64
  -1   6   8  474.91   48.93
   1   6  -8  530.23   51.24
   1  -6  -8  423.28   26.34
   1   6  -8  431.33   21.35
   1  -6  -7  253.24   32.22
   1   6  -7  241.24   27.96
   1   6  -7  308.80   19.86
   1  -6  -7  280.82   17.31
   1  -6  -7  270.15   19.76
  -1   6   7  321.34   39.24
  -1  -6   7  322.82   44.22
   1   6  -7  425.44   46.10
   1   6  -7  318.22   33.11
   1  -6  -7  278.45   38.20
   1   6  -7  304.29   37.98
   1   6  -7  304.59   17.48
   1   6  -7  301.24   22.26
   1   6  -6  179.79   23.25
   1  -6  -6  202.93   27.75
   1   6  -6  178.44   12.55
   1   6  -6  222.51   27.74
  -1   6   6  239.20   31.70
  -1  -6   6  247.15   36.03
   1   6  -6  202.92   15.42
   1   6  -6  198.58   15.72
   1  -6  -6  218.97   16.71
   1  -6  -6  279.01   35.93
   1   6  -6  210.12   29.89
   1  -6  -6  230.41   14.76
   1   6  -6  213.34   18.03
   1   6  -5  181.19   23.80
   1   6  -5  198.97   27.27
   1   6  -5  165.41   24.07
   1  -6  -5  161.46   25.61
   1  -6  -5  135.07   20.67
   1   6  -4 1647.36   63.95
   1   6  -4 1787.35   33.99
   1   6  -4 1836.64   37.62
   1   6  -4 1678.00   34.57
   1   6  -4 1659.93   31.78
   1   6  -4 1669.04   70.43
   1   6  -4 1840.16   37.10
   1  -6  -4 1557.12   64.82
   1   6  -3  444.21   33.40
   1  -6  -2 3804.99   80.51
   1   6  -2 3680.26   86.87
   1   6  -2 4029.87   75.18
  -1  -6   2 4158.04   70.13
  -1  -6   1  373.95   22.90
   1   6  -1  395.65   25.36
   1   6  -1  356.24   22.62
   1   6  -1  354.31   19.12
   1  -6  -1  344.61   18.52
   1   6  -1  351.34   23.14
   1  -6  -1  443.22   22.60
   1   6  -1  460.87   20.72
   1   6   0    8.18    4.15
   1   6   0    6.86    2.61
   1  -6   0    8.43    2.81
  -1   6  -1   13.02    3.96
  -1  -6  -1   22.43    5.28
  -1   6  -1   20.10    4.68
   1  -6   1    7.80    3.27
  -1   6  -1   12.90    4.80
  -1   6  -1   17.16    5.09
   1   6   1   11.47    3.64
  -1   6  -2  965.17   33.81
  -1  -6  -2  842.40   38.18
   1  -6   2  905.43   29.05
  -1   6  -2  961.32   38.95
   1  -6   2  905.23   39.77
   1   6   2  980.54   37.33
  -1   6  -3  495.39   29.62
   1   6   3  575.76   34.31
  -1   6  -3  478.18   32.02
  -1   6  -3  496.53   32.21
   1  -6   3  664.09   42.89
  -1  -6  -3  694.26   41.18
   1  -6   3  529.51   21.54
  -1   6  -4 1832.45   70.24
   1  -6   4 2027.34   86.01
   1   6   4 1886.15   71.49
  -1  -6  -4 1822.38   62.91
  -1   6  -4 2031.46   38.24
  -1   6  -4 1949.66   35.93
  -1   6  -4 2066.96   38.10
  -1  -6  -4 1831.99   72.91
  -1   6  -5   32.39   11.23
   1   6   5   50.73   13.38
   1  -6   5   45.79   14.38
  -1   6  -5   46.64   12.81
   1   6   5   43.36    6.48
   1  -6   5   42.50    7.29
  -1   6  -5   40.19    6.38
  -1   6  -5   38.14    6.16
   1  -6   6  231.39   35.95
   1   6   6  218.97   30.15
  -1   6  -6  256.41   32.77
  -1   6  -6  254.33   31.44
  -1   6  -6  241.40   17.36
  -1  -6  -6  204.91   16.62
  -1  -6  -6  188.09   27.03
   1   6   6  236.56   15.64
   1  -6   6  244.82   18.08
   1   6   7   89.70   10.39
   1  -6   7  100.48   12.37
  -1  -6  -7   63.82   10.13
  -1   6  -7  107.70   12.33
   1   6   7  104.05   23.08
   1  -6   7   66.43   20.62
  -1   6  -7  150.09   25.57
  -1   6  -7  144.53   26.66
  -1   6  -7  129.59   24.93
  -1   6  -7  104.38   13.65
   1  -6   7   97.52   11.24
  -1   6  -8 1322.83   46.25
  -1  -6  -8 1211.66   73.74
  -1   6  -8 1305.19   77.15
   1   6   8 1389.46   40.39
   1  -6   8 1501.06   46.47
  -1   6  -8 1547.34   82.93
   1   6   8 1335.81   80.67
   1  -6   8 1359.48   90.77
  -1  -6  -8 1295.36   36.48
  -1   6  -8 1373.82   43.30
  -1  -6  -8 1269.24   42.66
  -1  -6  -8 1237.30   35.70
  -1  -6  -8 1209.11   40.67
  -1  -6  -9    8.80    4.01
   1  -6   9   12.90    4.77
   1   6   9    9.39    3.78
  -1  -6  -9   18.00    4.41
  -1   6  -9   10.77    4.86
  -1   6  -9    6.65    4.21
  -1  -6  -9   13.71    3.65
  -1   6  -9    4.65    3.59
  -1  -6  -9   13.24    4.72
  -1   6 -10   21.26    4.70
  -1   6 -10   23.97    5.05
  -1  -6 -10   31.08    5.76
  -1  -6 -10   27.72    4.35
  -1  -6 -10   31.89    5.38
  -1   6 -11    4.31    1.93
  -1  -6 -11    5.99    2.07
   1   7 -11  430.70   14.40
   1   7 -11  439.60   16.16
  -1  -7  10  220.34   13.64
  -1   7  10  233.05   13.63
   1  -7 -10  274.90   17.19
   1   7 -10  272.18   15.62
   1  -7 -10  242.95   14.35
   1   7 -10  282.95   14.16
   1  -7  -9   87.79   11.71
  -1  -7   9   83.91   10.10
  -1   7   9   84.10    9.60
   1   7  -9   88.92   10.46
   1   7  -9   77.17   10.66
   1   7  -9   73.05    8.05
   1  -7  -8   74.89   11.35
   1   7  -8   86.17    9.45
  -1  -7   8  105.88   12.30
  -1   7   8  106.57   11.46
   1   7  -8   72.39   10.20
   1  -7  -8  107.80   10.16
   1  -7  -8  110.45   12.67
  -1   7   8   86.28   20.51
  -1  -7   8  104.73   23.55
   1   7  -8   91.57   22.00
   1   7  -8   89.36   16.85
   1   7  -8   82.42    9.90
   1   7  -8   88.68   12.15
   1   7  -7   84.14   15.89
   1  -7  -7  105.37   20.32
   1   7  -7   96.51    9.92
   1   7  -7  105.80   12.37
   1  -7  -7  121.83   11.17
   1   7  -7   95.74   11.22
   1  -7  -7  103.99   12.41
  -1   7   7  120.93   23.75
   1   7  -7  114.74   24.38
   1   7  -7   93.90   18.61
  -1  -7   7  132.29   28.05
   1   7  -7  110.77   22.88
   1  -7  -7  101.66   23.40
   1   7  -7  115.93   14.17
   1   7  -7   98.71   10.48
   1   7  -6   20.95    7.74
   1   7  -6   27.67    5.36
   1  -7  -6   29.58    6.37
   1   7  -6   25.71    5.78
   1   7  -6   27.65    6.20
  -1  -7   6   29.22   12.86
   1   7  -6   17.07    8.74
  -1   7   6   29.83   11.70
   1  -7  -6   24.14   11.08
   1   7  -6   30.13   12.09
   1  -7  -6   19.93    4.82
   1   7  -6   20.65    6.60
  -1  -7   5    8.89    7.25
   1   7  -5    7.60    3.38
   1   7  -5    8.73    3.13
   1   7  -5    5.61    3.03
   1  -7  -5   -1.57    2.42
   1   7  -5    9.58    6.33
   1   7  -5   11.75    7.86
  -1  -7   5   18.08    6.32
   1   7  -4   51.87   12.39
   1   7  -4   40.32    6.07
   1   7  -4   52.86    6.24
   1   7  -4   50.99    6.48
   1   7  -4   45.98    5.73
   1  -7  -4   24.44   10.11
   1   7  -4   40.23   12.20
   1   7  -4   45.12    6.21
   1  -7  -3 2426.36   77.19
   1   7  -3 2465.18   70.97
   1   7  -3 2531.86   81.04
  -1  -7   3 2539.80   71.07
   1  -7  -3 2496.65   78.39
   1  -7  -2  394.37   26.08
   1   7  -2  399.53   28.86
   1   7  -2  457.26   24.87
  -1  -7   2  454.32   28.48
  -1  -7   2  488.54   25.98
   1   7  -2  403.26   28.62
  -1  -7   1   13.42    5.46
  -1  -7   1   18.32    6.07
   1   7  -1   17.09    6.07
   1  -7  -1   17.83    4.74
   1   7  -1   14.12    6.05
   1   7  -1    8.83    3.46
  -1  -7   0  736.22   34.88
   1   7   0  767.77   32.68
   1   7   0  733.97   21.11
  -1   7  -1 1253.35   33.83
  -1   7  -1 1049.31   30.55
  -1   7  -1 1078.61   35.70
  -1  -7  -1 1274.46   44.50
   1   7   1 1096.13   40.28
  -1   7  -2  360.76   24.20
   1  -7   2  361.62   25.42
   1   7   2  363.48   22.65
   1  -7   2  360.63   20.42
  -1  -7  -2  419.29   29.86
  -1   7  -2  318.47   20.24
   1   7   3 1487.06   54.73
   1  -7   3 1591.16   65.47
  -1   7  -3 1587.21   58.14
  -1   7  -3 1525.85   57.26
  -1   7  -3 1506.22   51.81
   1  -7   3 1315.01   37.60
  -1  -7  -3 1513.30   62.46
  -1  -7  -4    5.91    5.17
  -1   7  -4    9.93    3.19
   1  -7   4   11.66    7.78
   1   7   4    7.50    5.23
   1  -7   4    4.47    2.82
  -1   7  -4   10.91    7.72
  -1   7  -4   10.75    3.69
  -1   7  -4    8.64    3.16
  -1   7  -4    7.55    3.23
   1   7   5   24.30    9.76
  -1   7  -5   36.90   11.75
   1  -7   5   52.32   15.98
   1   7   5   36.40    5.77
   1  -7   5   42.89    7.36
   1  -7   5   32.48    4.63
  -1  -7  -6    4.74    4.22
  -1  -7  -6    1.64    2.34
  -1   7  -6    4.54    3.24
   1  -7   6    3.68    3.33
  -1   7  -6    6.57    6.70
  -1   7  -6    3.18    5.48
   1  -7   6    8.60    7.40
   1   7   6    1.60    2.46
   1   7   6    1.63    5.01
   1  -7   6    1.91    1.67
   1  -7   6    1.04    2.73
  -1   7  -7  584.39   31.35
  -1   7  -7  626.14   54.24
  -1  -7  -7  581.69   50.33
   1  -7   7  742.46   32.78
   1   7   7  640.57   26.88
  -1   7  -7  611.66   28.71
  -1  -7  -7  547.74   23.31
  -1  -7  -7  569.67   28.94
   1   7   7  595.73   52.36
  -1   7  -7  733.62   57.37
   1  -7   7  678.12   64.14
  -1  -7  -7  522.23   26.33
   1  -7   7  631.00   28.68
   1  -7   8   59.06    8.42
  -1   7  -8   51.80    9.87
  -1   7  -8   66.04   16.66
  -1  -7  -8   24.00   10.16
   1  -7   8   53.96    9.14
   1   7   8   46.06    7.69
  -1  -7  -8   25.44    5.33
  -1  -7  -8   25.26    6.79
  -1   7  -8   59.66    9.57
   1  -7   8   56.06   17.82
   1   7   8   46.28   14.41
  -1  -7  -8   26.23    5.99
  -1  -7  -8   28.07   11.86
  -1   7  -8   48.71   16.08
  -1  -7  -8   42.88    7.94
  -1  -7  -9  348.67   20.33
  -1   7  -9  416.08   21.86
  -1  -7  -9  394.78   21.77
   1   7   9  399.65   20.33
   1  -7   9  416.15   22.89
  -1  -7  -9  440.71   19.82
  -1   7  -9  414.93   23.04
  -1   7 -10    3.69    2.38
  -1  -7 -10    5.26    3.10
  -1   7 -10    1.94    2.44
  -1  -7 -10    4.48    2.26
  -1  -7 -10    3.79    2.76
  -1   7 -11    2.19    1.68
  -1  -7 -11    5.46    1.96
   1   8 -11   49.00    5.08
   1   8 -11   46.50    5.47
   1  -8 -10    6.92    3.59
  -1   8  10    8.76    2.93
  -1  -8  10    9.11    3.15
   1  -8 -10   10.63    3.75
   1   8 -10   10.22    3.26
   1  -8  -9  138.66   14.36
  -1   8   9  141.43   12.12
  -1  -8   9  131.13   12.23
   1   8  -9  132.25   13.56
   1   8  -9  125.48   10.49
   1  -8  -8  377.78   24.87
   1   8  -8  354.82   18.89
  -1  -8   8  481.10   25.22
  -1   8   8  452.91   22.79
   1   8  -8  384.05   22.83
   1  -8  -8  452.28   24.97
   1   8  -8  369.05   21.51
  -1  -8   8  455.29   49.78
  -1   8   8  408.84   43.62
   1   8  -8  358.67   34.83
   1   8  -8  370.25   20.80
   1   8  -8  414.04   25.56
   1   8  -7  132.17   12.46
   1   8  -7  150.16   16.49
   1  -8  -7  156.08   25.59
   1   8  -7  146.80   12.23
   1   8  -7  130.44   13.40
   1  -8  -7  143.59   14.32
   1   8  -7  156.99   14.33
  -1   8   7  142.25   25.97
  -1  -8   7  226.53   36.29
   1   8  -7  132.27   22.75
   1  -8  -7  146.78   27.60
   1   8  -7  171.83   28.49
   1  -8  -7  144.67   15.33
   1   8  -6  258.25   15.54
   1   8  -6  277.36   16.61
   1  -8  -6  216.90   16.35
   1   8  -6  251.93   17.90
   1   8  -6  225.28   15.89
   1  -8  -6  174.14   28.34
   1  -8  -6  223.72   15.04
   1   8  -6  258.02   32.77
   1   8  -6  186.91   23.67
   1  -8  -6  226.10   29.65
  -1   8   6  228.91   30.70
   1   8  -6  246.78   30.20
  -1  -8   6  290.84   39.73
   1   8  -5 1072.29   31.25
   1   8  -5 1094.79   30.08
   1   8  -5  987.28   28.05
   1  -8  -5  870.46   57.90
   1   8  -5  956.77   56.65
   1   8  -5 1112.08   64.63
  -1  -8   5 1091.15   49.95
   1   8  -5 1103.86   32.17
  -1   8   5 1032.74   58.87
  -1  -8   5 1157.54   73.48
   1   8  -4 1306.27   30.43
   1   8  -4 1401.75   33.19
   1   8  -4 1364.51   30.02
   1   8  -4 1391.32   32.23
   1   8  -4 1341.96   65.10
   1  -8  -4 1278.46   63.79
   1   8  -4 1333.88   60.14
   1   8  -4 1335.26   31.97
   1  -8  -4 1385.27   64.41
   1   8  -4 1463.93   34.28
   1   8  -3   39.32    5.34
   1   8  -3   59.82   13.47
   1   8  -3   51.76    5.87
   1  -8  -3   84.91   15.91
   1  -8  -3   71.53   13.66
   1   8  -3   53.50   10.63
   1   8  -3   53.46   12.83
   1   8  -2   17.02    7.06
   1  -8  -2   19.26    6.24
   1   8  -2   33.07    6.90
   1   8  -2   14.38    6.76
   1   8  -1  821.79   39.65
  -1  -8   1  847.99   39.09
   1  -8  -1  896.49   30.99
   1   8  -1  913.77   27.74
   1   8   0   11.01    2.82
   1  -8   0    6.38    2.40
   1   8   1   77.21    8.16
  -1   8  -1   90.07   10.12
   1  -8   1   89.12    9.37
  -1   8  -1  108.81   10.22
   1   8   1   96.89   12.59
  -1  -8  -1  122.67   14.44
   1   8   2   15.11    5.00
  -1   8  -2   17.93    6.72
   1  -8   2    6.89    4.35
  -1  -8  -2    8.91    4.96
  -1   8  -2   16.91    5.82
  -1   8  -2   21.99    6.02
   1  -8   2   11.33    4.30
  -1  -8  -2    5.28    4.90
   1  -8   3  768.29   31.47
  -1  -8  -3  880.14   48.14
   1  -8   3  907.24   49.21
  -1   8  -3  844.57   44.15
  -1   8  -3  872.23   44.02
   1   8   3  881.13   41.62
  -1   8  -3  846.02   39.65
   1  -8   3  790.67   19.85
  -1   8  -4   41.61    5.64
  -1  -8  -4   20.62    8.59
   1  -8   4   28.83    5.72
   1   8   4   37.95    5.16
  -1   8  -4   49.26    6.63
  -1   8  -4   47.29    6.54
  -1   8  -4   48.16    6.30
  -1   8  -4   49.54   11.18
   1  -8   4   22.96   11.05
   1   8   4   27.48    9.63
  -1   8  -4   43.69   11.08
   1  -8   4   27.06    4.24
   1   8   5   34.41   10.98
   1  -8   5   29.54   12.39
  -1   8  -5   30.55   10.72
   1  -8   5   36.02    5.07
   1   8   5   30.40    5.33
   1  -8   5   39.70    7.12
  -1   8  -5   44.90    6.87
   1  -8   6  549.56   27.39
   1   8   6  436.03   20.82
  -1   8  -6  438.70   23.02
  -1  -8  -6  400.21   22.84
   1   8   6  414.81   40.77
   1  -8   6  515.26   53.54
  -1   8  -6  454.22   42.95
  -1   8  -6  462.36   44.36
  -1  -8  -6  367.54   20.85
   1  -8   6  408.86   17.23
   1  -8   6  415.98   23.31
   1  -8   7  657.54   29.85
  -1   8  -7  585.82   31.79
  -1   8  -7  635.86   54.52
  -1  -8  -7  586.16   50.69
   1   8   7  646.47   26.42
   1  -8   7  723.00   32.59
  -1  -8  -7  546.09   28.02
  -1   8  -7  634.49   29.16
  -1   8  -7  757.54   58.30
   1  -8   7  761.05   68.02
   1   8   7  639.10   53.57
  -1  -8  -7  561.09   53.81
  -1   8  -7  595.21   54.28
  -1  -8  -7  602.39   28.29
   1  -8   8  640.05   27.34
  -1   8  -8  666.77   33.68
  -1   8  -8  627.82   50.91
   1   8   8  605.03   25.91
   1  -8   8  795.75   33.65
  -1   8  -8  627.96   28.32
  -1  -8  -8  594.47   28.83
  -1   8  -8  734.72   60.57
  -1   8  -8  719.86   57.09
   1   8   8  608.91   52.97
   1  -8   8  724.69   65.81
  -1   8  -8  593.85   54.13
  -1  -8  -8  534.27   53.39
  -1  -8  -8  638.98   26.34
  -1  -8  -8  588.39   27.98
  -1  -8  -9  145.44   12.91
   1   8   9  147.37   12.40
   1  -8   9  178.34   14.69
  -1   8  -9  152.91   13.09
  -1  -8  -9  156.45   13.67
  -1  -8  -9  168.85   12.47
  -1   8  -9  145.40   13.77
   1  -8  10    9.14    3.27
   1   8  10   16.81    3.78
  -1  -8 -10    9.75    3.50
  -1   8 -10   13.81    3.87
  -1  -8 -10   12.78    3.77
  -1   8 -10   20.84    4.40
  -1   8 -11   51.66    4.88
  -1   8 -11   42.86    3.81
  -1  -8 -11   48.14    4.79
   1   9 -11   49.05    4.89
   1   9 -11   43.88    5.18
  -1   9  10  305.64   14.54
  -1  -9  10  288.87   14.73
   1  -9 -10  352.50   18.68
   1  -9 -10  374.14   17.41
   1   9 -10  376.44   16.01
   1  -9  -9   40.50    8.10
  -1   9   9   44.14    6.76
  -1  -9   9   44.01    7.21
   1   9  -9   36.26    7.20
   1   9  -9   34.67    6.01
   1   9  -9   46.09    8.32
   1   9  -8  224.13   19.14
   1   9  -8  223.55   15.23
   1  -9  -8  234.48   19.29
  -1  -9   8  242.05   13.03
  -1  -9   8  255.04   18.04
  -1   9   8  267.04   17.07
   1   9  -8  214.88   16.39
   1  -9  -8  236.12   17.91
   1   9  -8  232.89   17.88
  -1  -9   8  218.36   34.40
  -1   9   8  260.18   33.18
   1   9  -8  230.17   27.61
   1   9  -8  225.89   31.05
   1  -9  -8  268.61   36.41
   1   9  -8  216.13   16.13
   1  -9  -7   31.35    7.62
   1   9  -7   20.94    4.92
   1  -9  -7   34.73    7.29
   1   9  -7   28.70    6.39
   1   9  -7   17.47    5.21
  -1  -9   7   37.79   14.83
  -1   9   7   32.33   11.99
   1   9  -7   31.28   10.95
   1   9  -7   28.23   12.22
   1  -9  -7   16.01    9.69
   1   9  -7   19.35    5.58
   1   9  -7   35.19    9.00
   1  -9  -6   90.65   19.11
   1   9  -6  104.21   17.48
   1   9  -6  119.71   10.76
   1  -9  -6   80.12    9.95
   1   9  -6  125.98   11.81
   1   9  -6  130.29   12.92
  -1   9   6   87.83   19.33
   1   9  -6  126.87   22.40
  -1  -9   6  116.33   24.96
   1  -9  -6   82.78   19.55
   1  -9  -6   70.46    8.90
   1   9  -6  123.28   22.71
   1  -9  -6  109.60   12.78
   1   9  -5 1006.10   28.68
   1   9  -5 1048.23   31.29
   1   9  -5  999.60   29.30
   1  -9  -5  784.35   55.43
   1   9  -5 1051.25   63.79
   1   9  -5  903.08   55.64
  -1  -9   5 1105.18   51.71
   1  -9  -5  895.39   56.38
   1   9  -5 1008.01   31.04
  -1  -9   5 1143.61   72.23
   1   9  -5 1092.73   62.18
  -1   9   5  987.72   57.04
   1   9  -4   47.89    6.22
   1   9  -4   42.48    6.44
   1   9  -4   41.24    5.99
   1   9  -4   55.96    7.02
   1   9  -4   40.12   10.90
   1  -9  -4   26.47    9.50
   1   9  -4   65.98   14.97
   1  -9  -4   25.29    9.16
   1   9  -4   43.71    6.36
  -1  -9   4   64.22   13.42
   1   9  -4   49.98    6.64
   1   9  -4   61.59   14.00
   1   9  -4   57.08   14.51
   1   9  -3  590.17   19.73
   1   9  -3  575.80   19.40
   1   9  -3  612.26   39.28
   1   9  -3  610.00   41.26
   1   9  -3  566.43   19.23
  -1  -9   3  614.59   38.37
   1   9  -3  563.25   19.27
   1   9  -3  577.98   19.15
   1   9  -3  653.90   43.58
   1   9  -3  563.56   33.39
   1  -9  -3  541.90   36.77
   1   9  -2  202.82   21.62
  -1  -9   2  210.55   21.71
   1   9  -2  247.25   23.73
   1   9  -1 3427.74   83.78
  -1  -9   1 3611.51   84.43
   1  -9  -1 3445.15   57.86
  -1   9   0   17.34    2.90
   1   9   0   13.00    5.09
  -1  -9   0   17.59    6.71
   1   9   1  135.47   15.35
  -1   9  -1  130.47   13.01
   1  -9   1  153.26   12.10
   1   9   1  113.25    9.67
  -1   9  -1  138.06   14.73
  -1  -9  -1  168.76   13.44
  -1   9  -2 1943.26   54.10
  -1   9  -2 2021.45   61.14
   1  -9   2 1971.14   57.05
   1   9   2 1987.46   52.19
   1  -9   3  562.15   28.99
  -1  -9  -3  631.94   42.06
   1  -9   3  636.64   40.80
  -1   9  -3  701.23   41.09
   1   9   3  661.53   35.67
  -1   9  -3  646.33   35.20
   1  -9   3  606.65   18.02
  -1   9  -4    4.93    2.65
  -1   9  -4    4.26    2.96
  -1   9  -4    8.04    3.30
  -1   9  -4    4.38    2.87
  -1   9  -4    3.98    4.83
   1  -9   4    3.04    4.68
   1   9   4    6.24    4.80
   1   9   4    2.96    1.95
   1  -9   4    4.26    2.75
  -1   9  -4    6.95    5.93
  -1   9  -4    5.82    4.76
   1  -9   4    1.80    1.67
   1   9   5  243.99   28.54
  -1   9  -5  279.73   31.69
   1  -9   5  292.60   37.32
   1  -9   5  263.91   13.89
   1  -9   5  317.40   19.41
  -1   9  -5  283.29   17.05
  -1   9  -5  293.90   17.07
   1   9   5  263.13   14.75
   1   9   6  538.85   22.83
   1  -9   6  676.86   30.43
  -1   9  -6  497.67   24.67
  -1  -9  -6  561.88   26.91
   1  -9   6  662.09   61.10
  -1   9  -6  519.20   47.35
  -1   9  -6  521.38   46.62
   1   9   6  572.81   47.30
  -1  -9  -6  468.24   23.71
   1  -9   6  592.02   21.51
   1  -9   6  475.71   25.42
   1  -9   7  337.60   21.77
  -1   9  -7  328.90   24.12
  -1  -9  -7  393.94   42.95
   1   9   7  343.41   19.08
   1  -9   7  443.55   25.65
   1   9   7  335.62   38.69
   1  -9   7  416.36   50.46
  -1   9  -7  313.18   39.26
  -1   9  -7  399.59   42.76
  -1  -9  -7  340.04   21.21
  -1   9  -7  348.90   41.09
  -1  -9  -7  297.60   39.77
  -1  -9  -7  356.00   22.35
  -1   9  -7  335.23   20.95
  -1   9  -8    5.33    4.91
   1  -9   8   14.13    4.69
  -1  -9  -8   12.81    4.77
  -1   9  -8    4.93    3.47
  -1   9  -8    3.56    3.79
  -1  -9  -8   12.86    7.41
  -1   9  -8   15.91    8.59
   1   9   8    9.70    3.61
   1  -9   8    9.62    4.35
   1   9   8   14.44    7.76
   1  -9   8   12.12    8.23
  -1   9  -8   10.94    6.79
  -1  -9  -8    6.21    5.44
  -1   9  -8    9.60    6.52
  -1  -9  -8    8.73    4.09
  -1  -9  -8    9.55    4.11
  -1  -9  -9   17.04    4.64
  -1  -9  -9    8.94    3.95
  -1   9  -9   17.62    4.89
  -1   9  -9   16.72    4.84
   1  -9   9   12.70    4.46
   1   9   9   11.16    3.70
  -1  -9  -9    8.28    3.72
  -1   9  -9   19.68    5.75
   1  -9  10   17.07    3.93
  -1   9 -10   36.61    5.46
  -1   9 -10   25.79    4.87
   1   9  10   28.99    4.56
  -1  -9 -11  182.29    8.88
  -1   9 -11  198.73    9.10
  -1   9 -11  178.56    7.43
   1  10 -11   18.03    3.39
   1  10 -11   11.75    2.01
  -1  10  10   34.95    4.86
  -1 -10  10   29.98    4.70
   1 -10 -10   41.92    6.80
   1  10 -10   43.63    6.18
   1 -10 -10   36.67    5.85
   1  10 -10   41.41    5.53
   1  10  -9   60.42    9.13
   1 -10  -9   55.30    9.16
  -1 -10   9   52.03    7.66
  -1  10   9   58.48    7.42
   1  10  -9   60.41    8.62
   1 -10  -9   75.61    9.46
   1  10  -9   51.94    7.11
   1  10  -8   68.99    8.74
   1  10  -8   70.25   10.91
   1 -10  -8   64.31   10.36
  -1 -10   8   74.04    7.48
  -1  10   8   88.07    9.71
  -1 -10   8   70.36    9.44
   1  10  -8   73.76    9.66
   1 -10  -8   69.49    9.77
   1  10  -8   72.27   10.14
   1  10  -8   88.52   17.22
  -1  10   8   77.44   17.69
  -1 -10   8   74.93   18.91
   1 -10  -8   69.59    9.98
   1  10  -8   63.32   16.20
   1 -10  -8   82.50   19.27
   1  10  -8   74.81    9.92
  -1  10   7  140.77   24.63
   1  10  -7  186.98   26.51
  -1 -10   7  136.20   27.23
   1  10  -7  130.40   13.58
   1 -10  -7  139.39   13.71
   1  10  -7  148.21   13.69
   1  10  -7  142.09   12.14
   1 -10  -7  109.38   13.58
   1  10  -6 1260.45   60.89
   1  10  -6 1627.08   39.76
   1 -10  -6 1520.85   42.01
   1  10  -6 1563.52   43.97
   1  10  -6 1523.07   40.51
  -1 -10   6 1642.52   92.61
  -1  10   6 1735.11   82.60
   1  10  -6 1605.03   78.32
   1  10  -6 1559.87   78.40
   1 -10  -6 1534.17   81.42
   1 -10  -6 1522.61   40.77
   1 -10  -6 1429.99   45.61
   1  10  -5  113.89   10.35
   1  10  -5  104.19    9.66
   1  10  -5   92.69    9.66
   1  10  -5   85.95   19.02
   1 -10  -5   63.32   15.71
   1  10  -5   85.86   17.10
   1 -10  -5   60.56   15.45
   1  10  -5   91.39    9.71
  -1 -10   5   74.51   13.95
   1  10  -5  104.19   19.92
  -1  10   5   57.80   14.13
  -1 -10   5  100.14   22.03
   1  10  -5  139.09   24.77
   1  10  -4    2.68    2.94
   1  10  -4    2.03    2.68
   1  10  -4    2.58    2.66
   1  10  -4    4.13    6.02
   1  10  -4    3.13    3.92
   1 -10  -4    3.73    4.27
   1  10  -4    3.92    2.65
   1  10  -4    1.67    2.61
   1  10  -4    2.70    2.58
  -1 -10   4   -1.10    2.40
   1  10  -4    2.47    5.05
   1  10  -3   24.10    4.57
   1  10  -3   19.39    4.38
   1  10  -3   21.42    8.88
   1  10  -3   22.22    9.39
   1  10  -3   21.87    4.45
  -1 -10   3   24.78    8.50
   1  10  -3   19.84    4.32
   1  10  -3   28.25   10.43
   1  10  -3   23.86    7.09
   1 -10  -3   27.56    8.93
   1  10  -2 1446.43   59.00
  -1 -10   2 1723.01   62.96
   1 -10  -2 1472.11   49.05
   1  10  -2 1634.03   46.32
   1  10  -2 1608.86   60.70
   1  10  -1   62.38   12.66
   1  10  -1   63.75   11.37
  -1 -10   1   62.07   12.44
  -1 -10   0  497.56   31.04
  -1  10   0  549.95   13.04
  -1 -10   0  528.87   14.61
   1  10   0  504.37   30.18
   1  10   1  362.53   25.71
  -1 -10  -1  375.10   19.11
  -1  10  -1  440.56   19.13
   1  10   1  347.26   16.35
  -1  10  -1  419.84   24.59
  -1  10  -1  398.22   26.20
  -1  10  -2  268.72   23.45
   1  10   2  267.47   19.06
   1 -10   2  267.07   20.70
  -1  10  -2  276.96   21.18
  -1 -10  -2  323.94   28.96
  -1 -10  -3  446.45   35.68
  -1  10  -3  401.00   15.65
   1  10   3  394.34   27.93
   1 -10   3  423.54   33.02
  -1  10  -3  382.29   31.41
  -1  10  -3  435.78   16.82
  -1  10  -3  376.68   27.98
   1 -10   3  380.59   14.99
  -1 -10  -4   96.57   18.02
  -1  10  -4  113.43    9.34
   1  10   4   94.80   15.92
  -1  10  -4  120.25   19.51
  -1  10  -4  101.72   18.29
   1 -10   4   82.70   17.89
  -1  10  -4  122.70   10.57
  -1  10  -4  114.62    9.04
   1  10   4  103.24    8.28
  -1  10  -4  111.24    9.65
  -1  10  -4  119.33   10.47
   1 -10   4   97.59    9.54
  -1  10  -4  125.25   18.30
   1 -10   4  101.26    8.44
   1  10   5  336.52   16.46
   1 -10   5  332.40   19.98
  -1  10  -5  452.64   21.59
  -1  10  -5  452.21   21.64
  -1  10  -5  437.30   20.16
   1  10   5  348.68   33.21
   1 -10   5  351.94   41.29
  -1  10  -5  375.71   37.19
  -1 -10  -5  275.98   31.75
   1 -10   5  337.92   16.35
  -1  10  -6 1867.88   46.24
   1  10   6 1636.06   38.75
  -1  10  -6 1817.86   46.68
   1 -10   6 1924.09   51.34
  -1 -10  -6 1563.67   44.14
  -1  10  -6 1712.24   44.62
  -1  10  -6 1680.25   83.34
   1  10   6 1631.94   77.95
  -1  10  -6 1791.74   86.95
   1 -10   6 1914.41  103.72
  -1 -10  -6 1407.06   41.18
   1 -10   6 1714.84   37.58
   1 -10   6 1527.46   46.21
  -1 -10  -7  602.89   28.23
   1  10   7  687.79   26.56
   1 -10   7  907.25   36.52
  -1 -10  -7  706.13   31.05
  -1  10  -7  677.76   29.12
  -1  10  -7  821.09   62.89
   1 -10   7  881.85   73.10
  -1  10  -7  730.07   57.97
   1  10   7  601.65   51.22
   1 -10   7  715.94   32.35
  -1  10  -7  667.96   34.12
   1 -10   8   36.68    6.97
  -1  10  -8   29.15    7.89
  -1 -10  -8   40.32   13.09
  -1  10  -8   26.10   10.12
   1  10   8   37.77    6.52
   1 -10   8   45.72    8.36
  -1  10  -8   35.98    6.97
  -1 -10  -8   42.64    7.68
  -1  10  -8   25.30   10.28
   1  10   8   29.67   10.90
   1 -10   8   42.06   15.00
  -1  10  -8   39.32   13.40
  -1 -10  -8   50.02   15.13
  -1 -10  -8   40.99    7.06
  -1  10  -8   40.71   13.13
  -1 -10  -8   32.71    6.69
   1 -10   9   44.78    7.33
   1  10   9   54.14    7.09
  -1 -10  -9   43.28    6.82
  -1 -10  -9   37.51    6.80
  -1  10  -9   66.86    8.35
  -1  10  -9   70.32    9.21
  -1 -10  -9   38.58    6.39
  -1  10  -9   46.70    8.43
   1 -10  10  107.95    9.00
   1  10  10  117.17    8.55
  -1  10 -10  120.15    9.79
  -1 -10 -11    4.12    1.97
  -1  10 -11    1.19    1.07
   1  11 -11   18.75    2.49
   1  11 -11   24.56    3.79
   1 -11 -10   15.00    4.20
   1  11 -10   18.40    4.15
  -1 -11  10   10.85    2.97
  -1  11  10   16.66    3.22
   1 -11 -10   11.02    3.69
   1  11 -10   13.09    3.33
   1  11  -9   88.19   10.64
   1 -11  -9   72.59   10.21
  -1  11   9   81.39    8.44
  -1 -11   9   69.53    8.44
   1  11  -9  101.30   10.87
   1 -11  -9   80.91    9.89
   1  11  -9   73.20    8.35
   1  11  -8  418.98   25.77
   1  11  -8  368.88   19.81
  -1 -11   8  442.77   18.47
   1 -11  -8  380.27   24.32
  -1 -11   8  417.27   22.42
  -1  11   8  432.14   20.75
   1 -11  -8  395.14   22.40
   1  11  -8  453.58   22.69
   1  11  -8  445.18   23.93
   1  11  -8  388.79   36.31
  -1 -11   8  366.48   42.75
  -1  11   8  365.06   38.36
   1 -11  -8  407.80   23.13
   1  11  -8  411.52   42.26
   1 -11  -8  336.35   39.58
   1  11  -8  405.56   22.53
   1  11  -7    9.85    6.63
  -1 -11   7   14.87    9.16
  -1  11   7    6.74    5.14
   1  11  -7    7.36    4.20
   1  11  -7   11.32    4.72
   1 -11  -7    6.04    3.76
   1  11  -7   15.41    4.71
   1 -11  -7    8.20    4.53
   1 -11  -6   26.97    6.77
   1  11  -6   20.83    5.29
   1  11  -6   23.52    5.37
   1 -11  -6   40.45    7.02
   1  11  -6   29.09    6.59
  -1 -11   6   30.01   11.86
   1  11  -6   26.14   11.87
  -1  11   6   27.71   10.81
   1  11  -6   17.58    9.18
   1  11  -6   21.91    9.88
   1 -11  -6   35.35    6.81
   1  11  -6   31.74   13.16
   1 -11  -6   24.18   10.58
   1  11  -6   28.73    7.75
   1  11  -5  822.94   58.75
  -1 -11   5  767.69   58.19
   1  11  -5  725.93   51.87
  -1  11   5  777.08   49.69
   1  11  -5  702.08   25.22
   1  11  -5  713.80   26.83
   1  11  -5  731.67   26.94
   1  11  -5  735.21   26.21
   1  11  -5  737.81   49.48
   1 -11  -5  684.51   50.37
   1  11  -5  816.73   58.20
   1  11  -5  713.15   26.67
  -1 -11   4  279.43   31.97
  -1  11   4  242.31   25.19
   1  11  -4  273.91   15.26
   1  11  -4  266.19   15.08
   1  11  -4  267.00   15.10
   1 -11  -4  224.27   26.33
   1  11  -4  275.67   32.27
   1  11  -4  274.87   26.52
   1  11  -4  277.05   15.41
   1  11  -4  270.23   15.11
  -1 -11   4  314.59   30.29
   1  11  -4  251.25   14.58
   1  11  -3    5.85    6.26
   1  11  -3    9.11    3.55
   1  11  -3    8.26    3.32
   1  11  -3    8.17    3.41
   1  11  -3    9.42    3.52
   1  11  -3    6.23    2.97
  -1 -11   3   11.60    6.29
   1  11  -3    8.43    7.88
   1  11  -3    9.81    5.04
   1  11  -2   46.23   11.67
  -1 -11   2   42.07   10.57
   1 -11  -2   54.14    9.52
   1  11  -2   52.86    8.47
   1  11  -2   52.71   11.91
   1  11  -2   44.21   11.39
   1  11  -1 1500.85   61.23
   1  11  -1 1270.07   49.05
  -1  11   0  839.79   36.03
   1  11   0  789.68   38.61
  -1  11  -1  745.34   34.84
  -1  11  -1  719.07   36.85
   1  11   1  658.73   35.72
   1  11   2   13.50    4.74
  -1  11  -2   15.67    6.70
   1 -11   2   11.98    4.81
  -1  11  -2   17.50    7.79
  -1  11  -2   16.98    6.13
  -1 -11  -2   20.77    8.63
  -1  11  -3  298.80   13.95
   1 -11   3  369.81   30.64
   1  11   3  331.26   25.12
  -1  11  -3  310.48   29.04
  -1  11  -3  287.06   14.29
  -1  11  -3  284.70   24.31
   1 -11   3  349.10   14.81
  -1 -11  -4 1999.02   80.80
  -1  11  -4 2186.27   40.47
   1 -11   4 2138.69   88.35
   1  11   4 2071.19   71.96
  -1  11  -4 2023.07   79.85
  -1  11  -4 2058.97   81.82
  -1  11  -4 2295.07   44.19
   1  11   4 2054.49   36.01
  -1  11  -4 2059.79   38.29
  -1  11  -4 2255.05   42.45
   1 -11   4 1990.71   42.34
  -1  11  -4 2119.75   74.32
   1 -11   4 2134.25   39.56
   1  11   5  216.26   13.06
  -1  11  -5  262.14   16.83
   1 -11   5  216.11   16.59
  -1  11  -5  254.42   15.68
  -1  11  -5  262.39   16.69
   1 -11   5  215.71   33.33
  -1  11  -5  238.84   30.28
   1  11   5  202.84   25.44
  -1 -11  -5  180.98   26.14
   1 -11   5  218.09   13.54
  -1  11  -6   -0.47    3.59
  -1  11  -6    0.93    3.05
  -1  11  -6    3.32    2.78
  -1 -11  -6    7.00    3.77
  -1  11  -6    1.73    5.34
   1  11   6   10.51    6.90
   1 -11   6   -2.33    7.99
  -1  11  -6    1.71    3.74
   1 -11   6    3.95    3.45
   1  11   6    3.30    2.44
   1 -11   6   10.53    3.46
  -1 -11  -6    0.50    2.14
   1 -11   6    2.33    3.07
  -1  11  -7  318.42   23.70
  -1 -11  -7  337.10   39.72
   1 -11   7  397.79   24.11
   1  11   7  355.75   18.70
  -1  11  -7  328.71   20.06
  -1 -11  -7  342.34   21.14
   1 -11   7  434.33   50.70
  -1  11  -7  389.05   43.40
   1  11   7  362.98   38.74
  -1  11  -7  391.78   42.92
  -1 -11  -7  293.57   19.62
   1 -11   7  335.20   22.42
  -1  11  -8   11.90    6.73
  -1 -11  -8   10.97    6.81
  -1 -11  -8   15.23    4.81
  -1  11  -8    3.62    3.18
  -1  11  -8    3.70    3.46
  -1 -11  -8    6.59    3.44
  -1  11  -8    7.14    5.42
   1 -11   8    8.95    4.27
   1 -11   8   11.24    7.58
  -1  11  -8   15.52    8.35
   1  11   8    1.67    2.51
   1  11   8    4.67    3.05
  -1  11  -8    8.85    5.96
  -1 -11  -8   10.61    4.36
  -1 -11  -8    7.65    5.76
  -1  11  -8    1.97    4.16
   1 -11   8   10.52    4.26
  -1  11  -9   14.75    3.91
  -1  11  -9   14.97    4.20
  -1 -11  -9   21.34    5.02
  -1  11  -9    9.35    4.05
  -1 -11  -9   15.41    4.29
  -1  11  -9   17.35    5.61
  -1  11 -10   68.29    7.38
  -1  11 -10   62.13    7.03
   1  11  10   53.95    5.67
   1 -11  10   55.91    6.29
  -1 -11 -11  243.72    9.84
  -1  11 -11  154.87    6.63
   1  12 -11  104.77    6.34
   1  12 -11   90.82    4.89
   1  12 -11   93.67    6.24
   1  12 -10   14.06    3.38
   1 -12 -10   21.86    4.56
   1  12 -10   18.04    4.03
   1  12  -9    3.73    4.13
   1 -12  -9    2.50    3.07
   1  12  -9    2.54    3.20
  -1 -12   9    2.93    2.30
  -1  12   9    2.17    2.06
   1 -12  -9    4.63    3.32
   1  12  -9    2.11    2.22
   1  12  -8  354.99   19.63
   1 -12  -8  380.76   23.93
  -1 -12   8  313.46   16.27
  -1 -12   8  445.38   18.93
  -1  12   8  427.15   20.01
  -1 -12   8  397.12   21.45
   1  12  -8  459.19   24.18
  -1  12   8  416.53   39.63
   1  12  -8  399.15   37.55
  -1 -12   8  366.04   41.11
   1 -12  -8  289.39   35.16
   1  12  -8  409.52   22.67
   1  12  -7 1224.63   35.87
  -1 -12   7 1201.93   38.41
  -1  12   7 1237.19   34.70
   1  12  -7 1230.84   37.16
   1  12  -7 1237.11   40.24
   1 -12  -7 1139.68   37.02
  -1  12   7 1176.52   68.68
   1  12  -7 1317.66   73.58
  -1 -12   7 1092.32   74.84
   1 -12  -7 1027.91   67.67
   1  12  -7 1150.10   69.13
   1 -12  -7 1084.86   41.49
   1  12  -6  763.98   35.27
   1 -12  -6  744.20   33.78
   1  12  -6  753.69   28.43
   1 -12  -6  833.10   30.27
   1  12  -6  816.92   32.02
   1  12  -6  753.20   27.54
  -1  12   6  898.47   57.62
  -1 -12   6  876.26   65.20
   1  12  -6  709.79   53.80
   1  12  -6  896.35   65.00
   1  12  -6  876.14   65.23
  -1 -12   6  814.35   31.55
   1  12  -5    1.60    2.81
  -1 -12   5    2.24    2.96
   1  12  -5    3.22    2.84
   1  12  -5    5.75    3.39
   1  12  -5    0.80    2.83
   1  12  -5    0.37    2.14
   1  12  -5    1.75    2.30
   1  12  -5    6.02    5.18
  -1  12   5   -1.28    1.96
  -1 -12   5    1.71    5.25
   1  12  -5    1.28    3.39
   1 -12  -5    1.46    2.23
   1  12  -5   -1.69    3.67
   1 -12  -5    2.24    2.67
  -1  12   4 1135.30   53.68
  -1 -12   4 1167.48   63.53
   1  12  -4 1086.66   63.93
   1  12  -4 1153.46   31.28
   1  12  -4 1135.37   31.24
   1  12  -4 1157.06   31.46
   1  12  -4 1253.13   68.75
   1  12  -4 1138.74   52.92
   1 -12  -4 1031.30   55.51
   1  12  -4 1140.07   31.55
   1  12  -4 1149.57   31.27
   1  12  -4 1157.24   31.42
   1  12  -3  131.40   21.19
  -1  12   3  114.83   15.20
  -1 -12   3  111.08   17.26
  -1 -12   3  133.36   19.29
   1  12  -3  119.54    9.69
   1  12  -3  115.00    9.55
   1  12  -3  112.52    9.36
   1  12  -3  149.39   21.89
   1  12  -3  144.65   16.27
   1 -12  -3   67.49   12.64
   1  12  -3  126.38    9.93
   1  12  -3  132.20   10.32
   1  12  -3  106.58    8.74
   1 -12  -2   29.87    7.18
   1  12  -2   46.11    7.67
   1  12  -2   47.63   12.00
   1  12  -2   32.91    9.73
  -1 -12   2   56.21   12.34
   1  12  -2   48.05   12.39
   1  12  -1  190.60   19.61
  -1  12   1  242.53   16.65
  -1 -12   1  238.90   24.47
  -1  12   1  199.81    9.58
   1  12  -1  180.85   21.95
  -1 -12   1  184.47    9.28
   1  12   0  247.06   22.10
   1  12   0  234.81   23.67
  -1  12   0  276.57   21.76
  -1 -12  -1  642.98   37.72
  -1  12  -1  782.01   40.70
  -1  12  -1  780.74   37.53
   1  12   1  644.52   17.13
   1  12   1  733.50   39.10
   1 -12   2   13.84    5.02
  -1  12  -2    4.93    4.82
   1  12   2    7.86    5.46
  -1  12  -2   21.41    7.32
   1 -12   2   10.16    2.67
  -1  12  -3  727.57   22.02
  -1 -12  -3  791.21   50.84
  -1  12  -3  730.53   22.40
  -1  12  -3  728.84   44.71
   1  12   3  704.11   36.38
   1 -12   3  709.41   41.19
  -1  12  -3  655.35   38.00
   1 -12   3  766.08   22.59
   1 -12   4   78.15    8.38
   1  12   4   81.59    7.23
  -1  12  -4   64.47    7.17
  -1  12  -4   67.04    7.88
  -1  12  -4   58.48    7.77
  -1  12  -4   69.18    7.71
   1 -12   4   78.99   17.03
   1  12   4   73.73   13.99
  -1  12  -4   51.62   14.02
  -1  12  -4   61.84   15.14
  -1  12  -4   75.32   14.29
   1 -12   4   89.82    8.45
  -1  12  -5  953.20   29.33
   1 -12   5  953.33   33.84
  -1  12  -5  988.95   32.22
   1  12   5  865.88   25.69
  -1  12  -5  961.54   30.73
  -1  12  -5  983.18   32.60
   1 -12   5  909.78   67.24
  -1  12  -5  958.95   60.53
   1  12   5  893.12   52.18
   1 -12   5  955.90   28.97
   1 -12   6  357.68   18.48
  -1 -12  -6  272.97   18.27
   1  12   6  312.50   16.65
   1 -12   6  328.24   21.24
  -1  12  -6  314.14   18.75
  -1 -12  -6  293.07   18.44
   1 -12   6  350.33   44.51
  -1  12  -6  332.44   39.14
   1  12   6  284.09   31.73
  -1  12  -6  276.64   34.38
  -1 -12  -6  264.05   34.03
   1 -12   6  271.31   20.24
  -1  12  -7  261.51   21.55
  -1 -12  -7  228.83   17.28
   1 -12   7  214.97   17.57
   1  12   7  247.23   15.39
  -1 -12  -7  196.57   15.70
  -1  12  -7  275.38   18.02
  -1  12  -7  279.24   36.85
   1 -12   7  210.66   34.48
   1  12   7  246.79   30.81
  -1  12  -7  304.12   38.18
  -1  12  -7  272.34   34.50
  -1 -12  -7  179.86   28.61
   1 -12   7  254.23   19.94
  -1  12  -8  438.42   27.03
  -1 -12  -8  394.34   21.77
   1 -12   8  431.78   23.55
   1  12   8  403.63   19.26
  -1 -12  -8  418.53   21.97
  -1  12  -8  456.28   24.40
  -1  12  -8  424.32   21.32
  -1  12  -8  447.47   46.22
   1 -12   8  398.82   44.09
  -1  12  -8  472.77   44.92
  -1 -12  -8  453.18   22.66
  -1 -12  -8  338.15   37.86
   1  12   8  493.03   46.47
   1 -12   8  418.19   22.83
  -1  12  -9   22.51    4.63
  -1  12  -9   25.53    5.02
   1 -12   9   25.89    5.39
  -1 -12  -9   34.32    6.03
  -1  12  -9   24.19    4.76
  -1  12  -9   24.93    5.65
  -1 -12  -9   24.83    5.13
  -1  12  -9   27.04    6.53
  -1 -12 -10    6.32    2.97
  -1  12 -10    6.40    3.18
  -1  12 -10    6.78    2.84
  -1  12 -11   61.64    4.72
  -1  12 -11   56.15    3.93
   1  13 -11   74.29    5.33
   1  13 -11  104.38    5.82
   1  13 -10   13.98    3.66
   1  13 -10   12.90    3.29
   1 -13  -9   23.97    5.98
   1  13  -9   26.01    4.76
  -1  13   9   27.07    4.53
   1  13  -9   27.95    6.00
  -1 -13   9   22.32    4.62
   1  13  -9   22.52    6.30
   1  13  -9   23.95    5.02
  -1 -13   8  193.58   12.78
   1 -13  -8  192.62   16.98
  -1  13   8  162.83   12.08
  -1 -13   8  166.08   13.56
   1  13  -8  189.01   15.50
   1  13  -8  173.41   24.18
   1  13  -8  183.31   15.15
   1  13  -8  151.56   12.99
   1 -13  -7  272.96   20.87
  -1  13   7  268.23   15.88
  -1 -13   7  282.87   18.38
   1  13  -7  273.60   17.31
   1  13  -7  272.97   17.29
   1  13  -7  290.21   19.63
   1 -13  -7  224.57   16.21
   1  13  -7  299.71   35.48
  -1  13   7  250.71   30.57
  -1 -13   7  262.13   34.65
   1  13  -7  293.20   38.67
   1  13  -7  298.22   34.72
   1 -13  -7  208.22   30.56
   1  13  -7  313.28   23.62
   1 -13  -6  157.95   15.77
   1  13  -6  185.02   14.31
   1  13  -6  211.15   15.29
   1  13  -6  200.11   15.45
   1 -13  -6  169.23   13.51
   1  13  -6  213.48   16.47
   1  13  -6  185.70   30.04
  -1  13   6  183.12   25.35
  -1 -13   6  184.71   29.43
   1  13  -6  176.16   27.24
   1 -13  -6  190.53   27.40
   1  13  -6  179.02   25.68
   1  13  -6  227.15   33.17
   1  13  -6  177.40   17.53
  -1 -13   5  237.93   17.09
   1  13  -5  265.41   16.54
   1  13  -5  263.53   16.09
   1  13  -5  274.75   16.85
   1  13  -5  271.71   16.94
   1  13  -5  248.35   15.97
   1  13  -5  256.09   16.77
   1  13  -5  292.92   35.94
  -1 -13   5  274.92   33.27
  -1  13   5  282.64   29.68
   1  13  -5  288.46   33.88
   1  13  -5  292.00   35.80
   1 -13  -5  237.95   18.34
   1  13  -4  908.29   58.45
  -1 -13   4  917.92   55.12
  -1  13   4 1062.30   50.95
   1  13  -4  880.44   28.03
   1  13  -4  893.38   27.95
  -1 -13   4 1174.75   60.00
   1  13  -4  888.08   28.10
   1 -13  -4  982.83   52.74
   1  13  -4 1034.00   62.85
   1  13  -4  841.95   27.60
   1  13  -4  851.70   27.60
   1  13  -4  912.51   28.26
  -1 -13   3 1567.55   60.72
  -1  13   3 1650.85   54.52
   1  13  -3 1563.68   34.94
   1  13  -3 1592.71   35.31
   1  13  -3 1368.91   33.22
   1  13  -3 1512.91   32.59
   1  13  -3 1560.67   34.84
   1  13  -3 1811.23   56.78
   1  13  -3 1626.54   72.34
   1 -13  -3 1472.16   56.44
   1  13  -2   24.51    9.57
  -1  13   2   21.87    5.08
   1  13  -2   24.24    9.01
  -1 -13   2   24.24    5.66
  -1  13   1  157.79   13.70
   1  13  -1  141.77   20.25
   1  13   0  551.44   34.03
  -1  13   0  647.76   34.71
   1  13   0  592.06   38.84
   1  13   1 1081.35   49.14
  -1  13  -1 1094.13   49.74
  -1  13  -1 1017.61   44.45
   1 -13   2    7.05    3.29
   1  13   2    5.38    2.97
  -1  13  -2    3.16    3.99
   1  13   2    6.20    5.51
  -1  13  -2    6.57    4.71
   1 -13   2    4.45    2.06
   1 -13   3 1148.46   51.13
  -1  13  -3 1267.21   60.35
   1  13   3 1190.24   46.37
  -1  13  -3 1246.67   30.55
  -1  13  -3 1222.33   27.72
   1  13   3 1284.30   63.77
  -1  13  -3 1253.23   53.33
  -1  13  -3 1260.94   29.61
  -1  13  -4  530.44   43.12
  -1  13  -4  561.40   43.35
   1  13   4  511.74   34.93
   1 -13   4  515.31   41.77
  -1 -13  -4  637.67   47.97
  -1  13  -4  524.03   20.98
  -1  13  -4  544.00   38.28
  -1  13  -4  522.02   21.62
  -1  13  -4  538.05   20.51
  -1  13  -4  577.68   23.26
   1 -13   4  552.14   21.26
  -1  13  -5    8.64    3.69
  -1 -13  -5    8.03    6.56
  -1  13  -5    9.68    4.29
  -1  13  -5   12.11    4.57
  -1  13  -5   17.31    4.85
   1 -13   5   13.00    7.51
  -1  13  -5   10.96    6.82
   1 -13   5    8.16    3.43
   1  13   5    6.08    4.91
   1  13   5    9.65    2.93
   1 -13   5    8.30    4.20
   1 -13   5    9.56    3.44
  -1 -13  -6    8.80    6.64
  -1 -13  -6    2.75    2.48
   1  13   6    9.99    5.76
  -1  13  -6   10.72    7.27
   1 -13   6    9.04    6.89
   1  13   6    4.85    2.59
   1 -13   6    4.36    3.22
  -1 -13  -6    2.56    2.31
   1 -13   6    6.97    3.32
   1 -13   6    1.83    2.95
  -1  13  -7  221.77   20.04
  -1 -13  -7  192.50   15.89
   1  13   7  252.29   15.16
   1 -13   7  234.88   17.91
   1  13   7  213.47   28.30
  -1  13  -7  292.32   37.34
  -1  13  -7  280.69   36.61
   1 -13   7  197.08   33.43
   1 -13   7  263.94   20.39
  -1  13  -7  269.99   33.40
  -1 -13  -7  210.93   29.37
  -1 -13  -7  215.12   15.87
  -1  13  -7  249.63   16.58
  -1 -13  -8    5.24    3.23
  -1 -13  -8    5.11    2.98
  -1  13  -8    5.61    3.24
  -1  13  -8    3.47    3.75
  -1  13  -8   12.06    6.90
  -1  13  -8   15.03    8.06
   1 -13   8    5.84    3.79
   1  13   8    3.83    2.55
  -1 -13  -8    7.06    4.20
  -1  13  -8    0.64    3.80
   1 -13   8    4.50    3.51
  -1  13  -9  111.63    9.93
   1 -13   9   99.48    9.69
   1  13   9   88.10    8.00
  -1  13  -9  109.59    9.66
  -1 -13  -9  108.78   10.12
  -1  13  -9  107.32   11.75
  -1  13  -9  118.59    9.78
  -1  13  -9  111.30   10.74
  -1 -13  -9  109.07    9.69
  -1 -13 -10  157.18   10.67
  -1  13 -10  124.35    9.33
  -1  13 -10  137.49    9.66
  -1  13 -11    3.68    1.11
  -1  13 -11    3.57    1.34
   1 -14 -11    5.15    1.65
   1  14 -11   12.60    2.04
   1  14 -10   84.94    7.35
   1  14 -10   83.36    6.96
   1  14  -9  246.46   13.47
   1 -14  -9  264.94   17.72
   1  14  -9  245.37   14.72
   1 -14  -8  145.95   14.83
  -1 -14   8  115.96    9.69
  -1  14   8  173.06   11.88
  -1 -14   8  165.12   12.98
   1  14  -8  139.45   11.87
   1  14  -8  169.93   14.47
   1  14  -8  162.27   14.61
   1  14  -8  156.94   13.39
  -1 -14   7   85.34    9.98
   1 -14  -7   91.85   12.29
   1  14  -7  123.15   11.56
  -1 -14   7   76.44    9.51
  -1  14   7   86.72    8.88
   1  14  -7  121.88   12.79
   1  14  -7   96.46   20.78
   1  14  -7   96.99   22.48
  -1 -14   7   90.51   19.87
   1 -14  -7   65.08   15.68
   1 -14  -7   92.00   11.22
   1  14  -7   88.67   13.13
   1 -14  -6  396.08   25.07
   1  14  -6  452.61   22.98
  -1 -14   6  374.49   20.37
  -1  14   6  424.81   18.87
   1  14  -6  419.44   21.33
   1  14  -6  456.50   22.78
   1  14  -6  444.25   23.56
  -1  14   6  415.24   37.42
   1  14  -6  406.80   44.47
  -1 -14   6  395.11   41.83
   1 -14  -6  349.87   20.99
   1  14  -6  522.50   50.64
   1 -14  -6  344.27   36.38
   1  14  -6  394.03   37.19
   1  14  -6  406.30   25.92
   1  14  -5  311.37   18.05
   1  14  -5  315.45   18.50
   1  14  -5  321.26   18.46
   1  14  -5  334.93   18.58
   1  14  -5  305.04   17.54
   1  14  -5  303.30   18.08
  -1 -14   5  290.90   33.55
   1  14  -5  264.10   33.06
  -1  14   5  352.85   32.15
   1  14  -5  323.74   37.87
  -1 -14   5  312.85   18.42
   1 -14  -5  251.21   28.04
   1  14  -5  282.34   28.97
   1  14  -5  349.50   39.47
   1 -14  -5  308.59   21.32
  -1 -14   4  866.20   51.79
   1  14  -4  896.64   59.64
  -1  14   4  963.54   47.37
   1  14  -4  968.69   29.73
   1  14  -4  964.18   29.69
   1  14  -4  937.20   28.98
   1  14  -4 1043.84   63.47
   1  14  -4  996.17   47.48
   1 -14  -4  848.37   48.00
   1  14  -4  909.31   29.24
   1  14  -4  945.68   29.74
   1  14  -4  951.42   29.43
  -1 -14   3  650.62   36.75
  -1  14   3  664.55   33.21
   1  14  -3  660.72   22.62
   1  14  -3  718.99   24.10
   1  14  -3  765.47   24.99
  -1 -14   3  879.02   51.55
   1  14  -3  700.11   48.49
   1  14  -3  833.34   37.75
   1 -14  -3  549.42   34.02
   1  14  -3  670.01   22.18
   1  14  -3  659.74   20.82
   1  14  -3  723.72   24.39
   1  14  -2  519.68   38.89
  -1 -14   2  417.18   20.39
   1  14  -2  473.98   37.64
  -1 -14   2  575.02   41.41
   1  14  -2  483.63   19.03
  -1  14   1  101.14   11.28
   1  14  -1  121.85   19.85
   1  14  -1   90.00   16.60
   1  14   0   32.50   10.57
   1  14   0   28.48    8.41
  -1  14   0   28.87    8.24
  -1 -14  -1  613.52   40.53
  -1  14  -1  709.40   41.55
  -1  14  -1  694.73   37.99
   1 -14   1  632.71   18.24
   1  14   1  767.37   42.65
   1 -14   2   22.37    4.87
  -1  14  -2   16.85    7.95
  -1  14  -2   11.44    5.72
  -1 -14  -2   23.99    5.02
   1  14   2   20.71    8.21
   1 -14   2   20.78    3.87
   1  14   3  158.12   16.77
  -1  14  -3  196.88   24.93
  -1  14  -3  158.25   10.23
  -1  14  -3  171.42   11.74
  -1  14  -3  168.62   10.86
  -1  14  -3  183.34   20.95
  -1  14  -3  160.24   10.46
  -1  14  -3  172.79   11.42
   1 -14   4  529.45   40.87
  -1  14  -4  709.82   51.73
   1  14   4  570.12   36.43
  -1  14  -4  670.51   49.08
  -1  14  -4  691.77   22.35
  -1  14  -4  689.25   24.36
   1  14   4  644.57   47.44
  -1  14  -4  686.10   44.08
  -1  14  -4  697.90   25.50
  -1  14  -4  680.04   23.54
   1 -14   5    1.15    2.90
  -1  14  -5    5.39    3.29
  -1 -14  -5    3.32    5.12
  -1  14  -5    2.62    3.01
  -1  14  -5    0.44    3.34
  -1  14  -5    5.38    3.65
   1 -14   5    0.42    1.80
   1 -14   5    1.73    2.63
  -1  14  -5   -1.61    5.56
   1  14   5    5.88    4.00
  -1 -14  -5   11.26    6.06
  -1  14  -5    5.34    4.07
   1 -14   5    3.46    2.96
   1 -14   6   14.43    4.24
  -1 -14  -6    8.75    3.87
  -1  14  -6    6.14    3.99
  -1 -14  -6   15.31    4.13
   1  14   6   10.98    5.90
   1 -14   6   19.49    9.86
   1  14   6    8.66    3.00
  -1  14  -6    9.06    7.37
   1 -14   6    9.41    3.97
  -1  14  -6   12.25    6.97
  -1 -14  -6   14.40    7.28
   1 -14   6    9.91    4.73
  -1 -14  -7   35.86    6.99
   1  14   7   39.76    6.03
  -1  14  -7   61.02   17.25
   1 -14   7   31.02   12.47
   1 -14   7   26.85    6.26
  -1  14  -7   47.64   15.41
   1  14   7   41.11   13.69
  -1 -14  -7   33.21   11.17
   1 -14   7   41.07    7.29
   1 -14   7   26.86    7.14
  -1  14  -7   50.70   10.12
  -1  14  -7   52.07    7.45
  -1 -14  -7   16.78    4.65
   1 -14   8 1284.99   39.63
  -1  14  -8 1268.27   39.56
  -1  14  -8 1322.69   34.87
  -1 -14  -8 1243.34   34.46
  -1 -14  -8 1347.32   38.51
  -1  14  -8 1295.13   44.99
  -1  14  -9   58.12    7.13
  -1  14  -9   62.62    7.37
  -1  14  -9   66.28    8.29
  -1  14  -9   58.12    8.75
  -1  14 -10   31.68    4.92
  -1  14 -10   31.15    4.75
   1  15 -10   96.12    7.52
   1  15  -9  131.35   11.28
   1  15  -9  118.95    9.23
   1  15  -9  118.08   10.24
   1 -15  -8  291.02   20.44
   1  15  -8  296.56   16.83
  -1 -15   8  261.84   15.54
   1  15  -8  300.14   18.82
   1  15  -8  296.11   19.38
   1  15  -8  336.26   22.39
   1  15  -8  274.63   17.48
   1 -15  -7  104.13   13.09
  -1 -15   7   99.36   10.32
   1  15  -7   80.85    9.61
   1  15  -7  102.85   11.11
   1  15  -7  108.42   11.98
   1  15  -7   98.93   19.76
   1  15  -7   89.92   21.56
   1 -15  -7  128.78   13.11
   1  15  -7   87.73   12.76
   1 -15  -6   41.16    8.90
  -1 -15   6   69.22    8.64
   1  15  -6   56.47    8.32
   1  15  -6   58.59    8.64
   1  15  -6   63.82    9.17
  -1 -15   6   42.46    6.94
   1  15  -6   66.38    9.40
  -1 -15   6   37.36   12.31
   1  15  -6   69.08   18.66
   1 -15  -6   36.71    7.32
   1 -15  -6   28.13    9.74
   1  15  -6   73.38   19.20
  -1 -15   6   56.33    8.23
   1  15  -6   49.48    9.85
   1  15  -5   19.41    5.48
   1  15  -5   24.04    5.53
   1  15  -5   16.22    4.71
   1  15  -5   15.64    4.96
   1  15  -5   23.55    5.57
   1  15  -5   15.93    4.60
  -1 -15   5   23.35    9.14
   1  15  -5   22.93   11.54
   1  15  -5    9.81    7.96
   1 -15  -5    6.47    4.39
   1  15  -5   30.63   12.07
  -1 -15   5   17.56    4.74
   1 -15  -5   16.43    5.40
  -1 -15   4  992.20   52.27
   1  15  -4 1151.99   67.83
   1  15  -4 1060.10   31.42
   1  15  -4 1097.56   32.74
   1  15  -4 1135.41   32.79
   1 -15  -4  964.35   49.95
   1  15  -4 1056.55   65.01
   1  15  -4 1108.30   31.90
   1  15  -4 1104.43   32.44
   1  15  -4 1052.30   31.27
  -1 -15   3   57.12    9.96
   1  15  -3   76.49    8.44
   1  15  -3   62.75    7.32
   1 -15  -3   66.64   11.06
   1  15  -3   82.95   17.53
   1  15  -3   79.89    8.46
   1  15  -3   73.71    8.25
   1  15  -3   75.32    8.04
   1  15  -2 1307.35   63.36
   1  15  -2 1310.01   64.67
   1  15  -2 1471.71   32.78
   1  15  -2 1461.25   33.68
   1  15  -1  426.42   35.14
   1  15  -1  420.38   36.42
   1  15  -1  433.04   30.13
  -1  15   0   89.95   13.96
   1  15   0   86.91   16.38
   1  15   0   90.04   14.99
  -1  15  -1  464.08   35.25
  -1  15  -1  519.22   34.13
   1 -15   1  460.14   16.07
   1  15   1  514.62   36.45
  -1  15  -2 1584.74   69.42
   1  15   2 1509.28   65.99
  -1  15  -2 1534.38   59.26
   1 -15   2 1446.03   31.46
  -1  15  -3  426.88   18.26
  -1  15  -3  434.95   17.49
  -1  15  -3  454.20   38.84
   1  15   3  484.99   41.32
  -1  15  -3  418.80   32.15
  -1  15  -3  450.52   18.04
  -1  15  -3  425.55   17.13
  -1  15  -4   10.22    4.11
  -1  15  -4    9.71    3.46
   1 -15   4   14.48    4.81
   1 -15   4   12.88    5.89
  -1  15  -4   11.67    7.79
  -1  15  -4   18.30    8.81
  -1  15  -4   19.70    7.92
  -1  15  -4   10.42    3.21
  -1  15  -4   15.61    4.34
  -1  15  -5   39.87    6.64
  -1  15  -5   46.65    7.46
  -1  15  -5   38.84    7.17
  -1  15  -5   40.05    7.12
  -1 -15  -5   38.40    6.97
   1 -15   5   54.44    7.90
   1 -15   5   73.56   16.44
  -1  15  -5   36.46   12.49
   1  15   5   53.66   15.61
   1 -15   5   30.06    7.19
  -1 -15  -6   63.73    9.07
   1 -15   6   91.80   10.09
  -1  15  -6   61.26    9.12
  -1  15  -6   78.68   10.18
   1 -15   6   72.55    9.42
   1 -15   6   91.61   20.39
  -1  15  -6   51.35   16.17
  -1 -15  -6   87.61   17.22
   1  15   6   72.85   18.47
   1 -15   6   57.45    9.81
  -1 -15  -7   29.67    6.28
  -1 -15  -7   17.61    4.46
   1 -15   7   29.03    6.27
   1 -15   7   28.05    7.05
  -1  15  -7   26.54   11.93
  -1  15  -7   38.17   13.04
  -1 -15  -8   25.06    4.90
  -1  15  -8   34.92    6.85
   1 -15   8   21.63    5.19
   1 -15   8   34.21    5.72
  -1 -15  -8   27.26    6.38
  -1  15  -8   23.98    7.52
   1 -15   8   27.54    6.33
  -1  15  -9   15.78    3.98
  -1  15  -9   11.51    3.73
  -1  15  -9   11.57    3.37
  -1  15  -9   12.75    5.24
  -1 -15  -9   26.30    5.27
  -1 -15  -9   28.41    5.70
  -1  15 -10  250.74   11.83
  -1 -15 -10  238.67   11.54
   1  16 -10   12.94    2.92
   1  16  -9  304.09   15.97
   1  16  -9  252.28   12.84
   1 -16  -9  342.36   17.87
   1 -16  -9  348.52   17.31
   1  16  -9  303.52   15.81
   1  16  -9  257.37   14.46
   1  16  -8   39.81    7.48
   1  16  -8   28.69    5.40
   1  16  -8   37.39    7.03
   1 -16  -8   55.89    8.44
   1  16  -8   37.17    6.88
   1  16  -8   40.46    8.08
   1  16  -7   47.45    7.81
   1  16  -7   61.19    8.32
   1  16  -7   50.17    8.35
   1  16  -7   64.60   15.92
   1  16  -7   67.56   17.44
  -1 -16   7   69.88    8.56
  -1 -16   7   40.35    6.66
   1 -16  -7   47.73    8.99
   1  16  -7   69.43   11.56
   1  16  -6  530.92   29.59
   1  16  -6  587.54   25.99
   1  16  -6  533.16   24.39
   1  16  -6  552.20   25.15
   1  16  -6  558.37   25.65
   1  16  -6  558.52   25.88
   1  16  -6  594.64   53.45
   1  16  -6  589.35   53.86
  -1 -16   6  585.98   25.95
   1 -16  -6  479.79   28.03
  -1 -16   6  665.04   26.64
  -1 -16   6  456.13   24.13
   1  16  -5  435.12   21.89
   1  16  -5  435.19   21.82
   1  16  -5  431.17   21.94
   1  16  -5  433.97   21.53
   1  16  -5  477.35   22.65
   1  16  -5  431.20   44.12
   1  16  -5  456.94   43.81
  -1 -16   5  442.60   22.84
   1  16  -5  531.40   48.51
   1 -16  -5  337.35   23.04
  -1 -16   5  358.76   20.84
   1  16  -4  135.60   11.90
   1  16  -4  127.44   10.64
   1  16  -4  130.53   11.37
   1  16  -4  125.03   11.29
   1  16  -4  112.18   22.02
   1  16  -4  162.21   25.42
  -1 -16   4  113.56   11.63
   1 -16  -4   94.44    9.81
   1 -16  -4  103.51   12.30
  -1 -16   4  122.20   11.63
   1  16  -4  134.25   11.60
   1  16  -4  155.07   12.83
   1  16  -4  139.38   11.71
   1  16  -3  199.35   12.55
   1  16  -3  207.35   13.81
   1  16  -3  199.19   26.71
   1  16  -3  194.42   13.50
   1  16  -3  195.67   13.38
   1  16  -3  201.17   12.95
  -1  16   2  296.65   24.54
   1  16  -2  241.01   28.65
   1  16  -2  248.11   28.96
   1  16  -2  273.51   14.64
   1  16  -2  262.76   14.80
   1  16  -1    7.87    7.29
   1  16  -1    7.87    4.81
   1  16  -1    8.27    6.83
   1  16   0   43.25   12.35
  -1  16   0   42.70   10.45
   1  16   0   34.33    9.24
  -1 -16   0   46.97   12.49
  -1  16  -1  904.08   45.80
  -1  16  -1 1009.45   53.02
   1  16   1 1008.58   51.41
  -1  16  -2    2.53    5.51
   1  16   2    4.85    4.56
  -1  16  -2    2.94    3.67
   1 -16   2    7.63    2.73
  -1  16  -3  315.93   16.07
  -1  16  -3  321.05   15.35
  -1  16  -3  313.05   32.45
  -1  16  -3  325.25   29.10
   1  16   3  352.13   36.72
  -1  16  -3  350.58   16.40
  -1  16  -4   39.86    5.91
  -1  16  -4   36.67    6.55
  -1  16  -4   47.27    7.10
  -1  16  -4   40.05    6.30
   1 -16   4   37.43    7.36
  -1  16  -4   31.78   12.26
  -1  16  -4   27.22   11.17
  -1  16  -4   54.50   12.90
   1  16   4   43.65   13.49
  -1 -16  -4   50.33    7.11
  -1  16  -5   42.12    7.68
  -1  16  -5   60.94    8.53
  -1  16  -5   36.76    7.10
   1 -16   5   41.94    8.52
  -1  16  -5   40.70   13.55
  -1  16  -5   58.13   16.51
  -1  16  -5   41.26    7.13
   1 -16   5   74.89    9.03
  -1 -16  -5   67.58    7.92
   1 -16   6  588.35   25.29
  -1  16  -6  500.40   24.47
  -1  16  -6  510.69   24.59
  -1  16  -6  428.60   44.76
   1 -16   6  508.49   26.36
   1 -16   6  429.64   26.35
  -1  16  -7  208.11   31.14
  -1  16  -7  207.34   31.25
   1  16   7  206.17   29.99
   1 -16   7  217.55   16.31
   1 -16   7  196.10   17.99
  -1  16  -7  201.39   16.06
  -1  16  -8   15.85    4.94
   1 -16   8   15.37    4.06
  -1  16  -8   22.47    6.95
  -1  16  -9  204.11   12.62
  -1  16  -9  222.62   13.68
  -1  16  -9  214.35   12.67
  -1 -16  -9  213.01   13.55
  -1  16  -9  207.23   14.63
  -1  16 -10  158.98    8.83
  -1  16 -10  175.36    9.34
  -1  16 -10  147.46    9.02
  -1 -16 -10  172.68    9.49
  -1 -16 -10  163.31    9.64
   1  17 -10    6.05    2.02
   1  17  -9   42.42    5.97
   1  17  -9   48.86    6.37
   1  17  -9   45.45    6.12
   1  17  -9   38.97    4.98
   1 -17  -9   55.60    7.18
   1 -17  -9   64.26    7.61
   1  17  -9   50.34    7.26
   1  17  -8   72.70    8.12
   1  17  -8   81.24    9.49
   1  17  -8   70.80    9.48
   1  17  -8   79.02    9.35
   1  17  -8   84.57   11.33
  -1 -17   7   62.11    7.91
   1  17  -7   35.60    6.79
   1  17  -7   33.87    6.56
   1  17  -7   47.31    8.03
   1  17  -7   45.46   14.14
   1  17  -7   35.34   11.69
   1 -17  -7   54.01    8.80
   1  17  -7   42.44    9.04
   1  17  -6   77.60   12.14
   1  17  -6   71.66    9.54
   1  17  -6   65.83    9.12
   1  17  -6   64.12    8.92
   1  17  -6   70.25    9.68
   1  17  -6   67.47    9.35
   1  17  -6   67.38   19.37
  -1 -17   6   89.23   10.49
   1 -17  -6   92.20   11.01
   1  17  -6   69.00   18.24
   1 -17  -6   74.55   11.43
  -1 -17   6  106.13   10.65
  -1 -17   5  666.18   46.30
   1  17  -5  646.47   26.83
   1  17  -5  593.51   25.53
   1  17  -5  615.00   25.77
   1  17  -5  676.59   27.42
   1  17  -5  638.08   26.12
   1  17  -5  592.37   50.95
   1  17  -5  655.57   54.88
   1  17  -5  694.13   55.17
   1 -17  -5  534.22   24.94
   1 -17  -5  584.96   26.28
  -1 -17   5  627.01   27.66
   1 -17  -5  546.45   29.66
   1  17  -4  438.64   20.87
   1  17  -4  416.49   19.23
   1  17  -4  440.60   20.78
   1  17  -4  426.49   20.86
   1  17  -4  412.27   41.75
   1 -17  -4  331.69   18.49
   1  17  -4  465.56   43.01
  -1 -17   4  414.52   21.97
   1 -17  -4  385.60   20.05
   1  17  -4  431.54   21.23
   1  17  -4  440.13   20.92
   1  17  -4  430.94   21.18
   1  17  -3   86.22    9.38
   1  17  -3   94.57    8.88
   1  17  -3   99.81   19.63
   1  17  -3   96.88    9.75
   1  17  -3   90.83    9.56
   1  17  -3   85.95    8.72
   1  17  -2  693.23   24.40
   1  17  -2  654.67   23.02
   1  17  -2  626.73   46.01
   1  17  -1 1776.82   77.87
   1  17  -1 1740.47   75.28
   1  17  -1 1650.98   60.26
  -1  17   0  730.61   46.05
   1  17   0  673.60   47.57
  -1  17   0  694.43   41.30
  -1 -17   0  733.10   48.89
   1  17   0  660.89   40.29
   1  17   1    7.81    5.91
  -1  17  -1    7.91    5.23
  -1  17  -1    1.17    3.59
   1  17   2  139.98   21.19
  -1  17  -2  153.38   19.69
  -1  17  -2  140.03   22.17
  -1  17  -3   26.32    5.15
   1 -17   3   24.43    6.08
  -1  17  -3   23.68   10.50
  -1  17  -3   30.11    9.13
  -1  17  -3   29.82    5.33
   1 -17   4  355.00   22.62
  -1  17  -4  466.44   20.74
  -1  17  -4  410.60   20.30
  -1  17  -4  472.76   21.65
  -1  17  -4  431.95   18.75
  -1  17  -4  400.04   41.11
  -1  17  -4  451.80   41.72
  -1  17  -4  365.59   32.53
   1  17   4  446.14   41.31
   1 -17   4  416.53   20.92
  -1 -17  -4  406.30   20.24
  -1 -17  -4  378.89   17.46
   1 -17   5  469.28   27.38
  -1  17  -5  597.87   26.18
  -1  17  -5  603.98   25.51
  -1  17  -5  555.66   25.23
  -1  17  -5  618.58   25.49
  -1  17  -5  615.81   51.31
  -1  17  -5  624.63   53.26
   1  17   5  500.99   45.67
  -1 -17  -5  450.15   20.59
   1 -17   5  526.56   24.22
   1 -17   6  267.17   17.24
  -1  17  -6  181.46   14.75
  -1  17  -6  182.22   14.91
  -1  17  -6  179.72   29.32
   1  17   6  232.91   32.09
   1 -17   6  209.33   17.22
   1 -17   6  208.04   18.72
  -1  17  -7   79.31    9.87
  -1  17  -7   74.50   18.59
  -1  17  -7  127.64   23.34
   1 -17   7   87.07   10.38
   1  17   7  106.41   20.81
   1 -17   7   93.70   12.36
  -1  17  -7   86.29   10.44
   1 -17   8   79.77    8.41
  -1  17  -8   87.70    9.68
  -1  17  -9   23.05    4.42
  -1  17  -9   23.88    5.70
  -1  17  -9   26.95    4.97
  -1  17 -10  138.91    7.73
  -1 -17 -10  113.30    7.59
  -1  17 -10  148.65    7.99
  -1  17 -10  113.73    7.57
   1  18 -10    1.82    1.29
   1  18 -10    1.87    1.35
   1  18  -9   33.38    5.14
   1  18  -9   44.85    5.88
   1  18  -9   40.99    5.61
   1  18  -9   34.77    4.56
   1 -18  -9   53.64    6.88
   1  18  -9   40.94    6.44
   1  18  -8   11.50    3.42
   1  18  -8   12.14    4.13
   1  18  -8    7.46    3.83
   1  18  -8    9.41    3.93
   1  18  -8    5.13    3.88
   1  18  -8    6.03    4.66
  -1 -18   7  803.73   26.94
   1  18  -7  672.61   26.23
   1  18  -7  693.36   27.07
   1  18  -7  745.35   29.00
   1  18  -7  631.53   53.49
   1  18  -7  611.67   49.66
  -1 -18   7  671.16   23.88
   1 -18  -7  658.56   28.17
   1 -18  -7  731.91   29.61
   1  18  -7  712.42   34.01
   1  18  -6  121.10   14.36
   1  18  -6  126.00   12.30
   1  18  -6   95.41   10.91
   1  18  -6  106.26   11.28
   1  18  -6  117.15   12.10
   1  18  -6  121.59   12.04
   1  18  -6  114.74   23.98
  -1 -18   6  157.32   13.64
   1  18  -6  136.14   24.22
  -1  18   6  152.21   23.02
  -1 -18   6  162.77   13.02
  -1 -18   6  100.68   11.41
   1  18  -5   29.39    6.39
  -1 -18   5   21.39    8.12
   1  18  -5   27.66    6.39
   1  18  -5   32.27    6.52
   1  18  -5   27.45    6.28
   1  18  -5   27.24    5.77
   1  18  -5   27.58   12.00
   1  18  -5   20.94   10.73
  -1 -18   5   30.62    6.52
   1 -18  -5   18.76    5.35
   1  18  -5   21.38   10.90
   1 -18  -5   18.58    5.14
  -1  18   5   22.58    8.57
  -1 -18   5   22.23    5.59
   1  18  -4   20.38    5.16
   1  18  -4   11.56    4.05
   1  18  -4   18.07    5.01
   1  18  -4   18.97    5.09
   1  18  -4   11.84    8.25
   1 -18  -4   10.03    3.60
   1  18  -4   29.12   11.65
  -1 -18   4   21.76    5.53
  -1 -18   4   10.65    3.79
   1 -18  -4   17.58    4.92
   1  18  -4   16.54    4.89
   1  18  -4   10.90    4.48
   1  18  -4   13.24    4.61
   1  18  -3   76.69    8.35
   1  18  -3   80.05    9.13
   1  18  -3   78.46    9.08
   1  18  -3   79.45    8.36
   1  18  -3   75.08    8.85
  -1 -18   3   86.72   10.12
   1 -18  -3   68.23    8.41
   1  18  -3  100.98   19.62
   1 -18  -3   68.67    8.02
  -1 -18   3   88.53    9.69
   1 -18  -3   94.63   10.37
   1  18  -2  229.10   28.16
   1  18  -2  257.31   15.26
   1  18  -2  251.51   14.62
  -1 -18   1  349.30   35.15
   1  18  -1  339.81   35.29
  -1  18   1  349.81   32.40
   1  18  -1  345.79   34.22
  -1 -18   0  153.65   23.42
  -1  18   0  143.71   19.45
  -1  18   0  120.90   19.10
   1  18   0  163.83   24.51
   1 -18   0  125.27    8.14
   1  18   0  139.62   18.31
  -1  18  -1  299.04   27.59
   1  18   1  323.20   34.83
   1 -18   1  248.52   12.82
   1  18   1  308.73   29.48
   1  18   2    5.37    5.03
  -1  18  -2   10.59    5.35
  -1  18  -2    2.81    6.13
  -1  18  -3    2.31    2.50
  -1  18  -3    7.17    3.25
   1 -18   3    3.32    3.47
  -1  18  -3    7.23    6.29
   1  18   3    4.82    6.03
   1 -18   3    8.92    3.84
  -1  18  -3    4.41    3.75
  -1 -18  -3    7.63    3.40
  -1  18  -4   20.23    5.16
  -1  18  -4   24.54    5.03
  -1  18  -4   26.03    5.42
  -1  18  -4   21.05    5.36
   1 -18   4   20.96    6.28
  -1  18  -4   22.34   10.40
  -1  18  -4   13.58   10.13
   1  18   4   30.33   11.72
   1 -18   4   31.86    6.98
  -1 -18  -4   50.59    6.72
  -1 -18  -4   21.83    5.33
   1 -18   4   22.59    5.43
   1 -18   5 1124.44   42.45
  -1  18  -5 1333.15   37.93
  -1  18  -5 1284.10   38.16
  -1  18  -5 1336.43   38.91
  -1  18  -5 1299.24   36.68
  -1  18  -5 1418.87   81.10
  -1  18  -5 1416.84   78.48
   1 -18   5 1161.12   39.93
   1  18   5 1255.90   72.66
  -1 -18  -5 1278.61   35.38
   1 -18   5 1255.66   37.59
  -1  18  -6  483.47   23.91
  -1  18  -6  470.12   23.45
  -1  18  -6  441.34   45.38
   1  18   6  469.75   45.19
   1 -18   6  463.52   25.38
   1 -18   6  401.27   25.79
  -1  18  -7   52.15    7.91
  -1  18  -7   66.94   16.72
  -1  18  -7   74.01   17.50
   1  18   7   38.06   12.24
   1 -18   7   55.12    8.38
  -1  18  -7   62.72   10.40
  -1  18  -7   54.55    8.23
  -1 -18  -8   19.20    4.83
   1 -18   8   13.87    3.72
  -1  18  -8   14.11    4.12
  -1  18  -9   28.63    4.63
  -1 -18  -9   33.62    5.40
  -1  18  -9   33.47    6.02
  -1  18  -9   33.02    5.18
  -1  18 -10   86.90    6.25
  -1  18 -10   90.47    5.78
  -1  18 -10   87.32    5.87
   1  19 -10    1.82    1.15
   1 -19 -10   -0.45    0.96
   1  19 -10    2.32    1.29
   1  19  -9   31.17    4.66
   1  19  -9   29.46    4.67
   1  19  -9   29.40    4.66
   1  19  -9   31.95    5.68
   1  19  -9   22.92    3.58
   1  19  -8  559.27   20.94
   1  19  -8  611.10   25.30
   1  19  -8  648.35   24.40
   1  19  -8  634.10   23.46
   1 -19  -8  656.48   25.64
   1 -19  -8  625.34   24.69
   1  19  -8  635.06   27.78
   1  19  -8  568.42   23.32
  -1 -19   7   24.22    5.11
   1  19  -7   24.01    5.79
   1  19  -7   23.61    5.21
   1  19  -7   28.22    5.91
   1 -19  -7   49.06    7.86
   1 -19  -7   49.50    8.29
  -1 -19   7   28.62    5.38
   1  19  -7   28.62    7.81
   1  19  -6   18.07    5.40
   1  19  -6   16.42    4.90
   1  19  -6   25.26    6.39
   1  19  -6   26.26    5.71
   1  19  -6   22.58   11.86
   1  19  -6   21.61    9.45
  -1 -19   6   21.88    5.44
   1  19  -6   20.86    7.15
   1  19  -5    3.15    3.61
   1  19  -5    2.18    3.09
   1  19  -5    3.90    3.48
   1  19  -5    3.29    2.99
   1  19  -5    1.84    6.92
   1  19  -5   -1.76    2.70
  -1 -19   5    0.50    2.27
   1 -19  -5    1.91    2.63
   1  19  -5   -3.51    4.64
  -1 -19   5    6.81    4.62
   1  19  -5    0.44    3.04
   1  19  -4   67.34    9.03
   1  19  -4   79.68    9.50
   1  19  -4   59.99    8.85
   1  19  -4   62.59    8.74
  -1 -19   4  101.92   19.61
   1  19  -4   67.90    8.61
   1  19  -4   77.63    9.10
   1  19  -4   69.76    8.04
   1  19  -4   53.27   15.88
  -1 -19   4   90.79   10.88
   1  19  -4   79.72   18.49
   1  19  -3  510.65   20.69
   1  19  -3  545.39   23.36
  -1 -19   3  542.62   25.54
   1  19  -3  567.52   46.17
   1 -19  -3  508.18   22.73
   1 -19  -3  547.86   25.28
   1 -19  -3  488.84   21.63
   1 -19  -3  456.82   26.30
   1  19  -3  559.61   22.20
   1  19  -3  562.28   23.45
   1  19  -3  494.87   22.30
   1  19  -2   32.39    5.71
   1  19  -2   38.73    6.69
  -1 -19   2   32.19   11.29
  -1 -19   2   34.71    6.42
   1  19  -2   52.27   14.08
   1 -19  -2   24.48    5.08
   1 -19  -2   19.92    5.39
   1  19  -1   20.43    9.53
  -1  19   1   34.07   10.85
  -1 -19   1   20.57    9.36
   1  19  -1   29.25   11.97
  -1  19   0  524.75   37.66
   1  19   0  482.53   42.73
  -1  19   0  554.48   41.76
  -1  19  -1   72.59   14.11
   1 -19   1   45.92    5.71
   1  19   1   58.15   13.28
   1  19   1   50.40   15.15
  -1  19  -2   14.77    7.89
  -1  19  -2   12.01    6.44
   1  19   2    8.35    6.37
   1 -19   2    5.33    2.55
   1 -19   3  206.33   17.48
  -1  19  -3  237.52   14.42
  -1  19  -3  235.85   14.04
  -1  19  -3  234.64   29.77
   1  19   3  318.49   35.93
   1 -19   3  223.71   16.85
   1 -19   3  265.19   16.08
  -1 -19  -3  277.00   15.44
  -1 -19  -3  284.56   18.20
   1 -19   3  231.15   15.79
   1 -19   4 1273.25   44.51
  -1  19  -4 1568.06   38.09
  -1  19  -4 1547.91   39.24
  -1  19  -4 1579.52   39.26
  -1  19  -4 1604.89   36.81
  -1  19  -4 1595.73   79.63
  -1  19  -4 1628.35   85.13
   1 -19   4 1331.78   42.24
   1  19   4 1555.30   79.34
  -1 -19  -4 1447.72   35.72
   1 -19   4 1475.16   40.69
   1 -19   5    5.81    4.43
  -1  19  -5    1.27    2.98
  -1  19  -5    1.79    3.53
  -1  19  -5    0.45    3.35
  -1  19  -5    3.83    3.34
  -1  19  -5   -1.76    4.66
  -1  19  -5   -1.88    4.09
   1 -19   5   -0.56    2.57
   1  19   5   10.10    7.25
  -1 -19  -5    2.05    2.78
   1 -19   5    2.84    2.47
  -1 -19  -5    0.41    2.07
  -1 -19  -6  150.94   13.78
  -1  19  -6  211.51   15.68
  -1  19  -6  205.23   15.52
  -1  19  -6  194.07   15.09
  -1  19  -6  200.13   29.73
  -1  19  -6  236.53   33.66
   1 -19   6  179.06   15.75
   1  19   6  157.86   26.04
   1 -19   6  184.06   17.40
  -1  19  -7  113.77   11.19
  -1  19  -7  108.19   13.55
  -1  19  -7  106.83   11.04
   1 -19   7  118.39   11.65
  -1 -19  -8    0.72    2.22
   1 -19   8    4.44    2.30
  -1  19  -8    7.21    3.03
  -1  19  -9   27.29    4.49
  -1  19  -9   19.74    3.92
  -1  19 -10    3.02    1.23
  -1  19 -10    2.20    1.47
  -1  19 -10    3.54    1.35
   1  20 -10   24.19    2.85
   1  20  -9  137.01    7.99
   1  20  -9  165.74    9.96
   1  20  -9  193.54   10.03
   1  20  -9  183.39   10.33
  -1 -20   9  156.91    7.94
   1  20  -9  201.10   12.19
   1  20  -8  141.01   11.54
   1  20  -8  175.10   14.40
   1  20  -8  134.94   10.08
   1 -20  -8  148.75   13.08
   1  20  -8  164.69   11.54
   1 -20  -8  190.39   13.10
   1  20  -8  173.70   12.30
   1  20  -8  159.59   12.97
  -1 -20   7  291.12   15.96
   1  20  -7  336.48   18.53
   1  20  -7  325.52   17.68
   1  20  -7  362.16   18.83
  -1 -20   7  332.75   16.51
   1  20  -7  381.47   23.78
   1  20  -6   38.42    6.96
   1  20  -6   34.09    6.54
   1  20  -6   31.92    6.68
   1  20  -6   39.66    6.68
   1  20  -6   47.85   14.59
   1  20  -6   36.29   11.95
  -1 -20   6   43.44    7.25
   1 -20  -6   36.45    6.64
   1  20  -6   40.32    8.60
   1  20  -5  148.97   13.17
   1  20  -5  185.00   14.88
   1  20  -5  158.09   13.63
   1  20  -5  162.66   13.73
   1  20  -5  183.33   29.50
   1  20  -5  151.72   26.37
   1 -20  -5  167.02   13.60
  -1 -20   5  186.97   15.10
   1  20  -5  149.93   25.30
  -1 -20   5  213.56   14.92
   1  20  -4  513.84   47.87
   1  20  -4  538.54   24.52
   1  20  -4  526.85   23.41
   1  20  -4  524.93   23.29
   1  20  -4  555.87   47.30
  -1 -20   4  525.50   25.92
   1 -20  -4  556.55   24.21
   1 -20  -4  445.85   20.79
   1  20  -4  556.25   25.19
   1  20  -4  558.58   24.66
   1  20  -4  557.45   23.87
   1  20  -3   37.93    6.02
   1  20  -3   39.37    6.85
   1  20  -3   42.30    6.91
   1  20  -3   44.68    7.21
  -1 -20   3   32.29   11.58
   1  20  -3   36.14    5.95
   1  20  -3   34.61   12.71
   1  20  -3   46.98   14.77
   1 -20  -3   19.21    4.96
  -1 -20   3   31.49    6.51
   1  20  -3   48.88   14.05
   1 -20  -3   14.66    3.76
   1 -20  -3   10.70    3.78
   1 -20  -3   28.05    6.15
   1  20  -2  350.00   18.16
   1  20  -2  339.58   17.07
  -1 -20   2  414.86   39.84
  -1 -20   2  301.67   18.65
  -1 -20   2  341.47   18.80
   1 -20  -2  298.04   17.14
   1 -20  -2  310.62   19.58
   1  20  -2  370.67   37.24
  -1 -20   1   13.82    8.21
   1  20  -1   16.10    9.84
   1 -20  -1   10.72    3.67
  -1 -20   1   16.74    4.39
  -1  20   1   10.10    6.10
   1  20  -1   16.64    8.71
  -1  20   0  167.09   23.81
   1  20   0  148.61   25.05
  -1  20   0  193.27   23.56
   1 -20   0  137.62   11.76
  -1 -20   0  165.65   14.27
  -1 -20   0  109.37   10.31
  -1 -20   0  113.60   11.14
  -1  20  -1  113.90   17.92
   1 -20   1   77.28   10.33
   1 -20   1  138.62   11.93
  -1 -20  -1   60.33    7.79
   1 -20   1   85.25    9.92
   1  20   1   83.00   18.95
  -1  20  -2   46.00   13.78
  -1  20  -2   57.19   15.62
   1  20   2   58.11   14.47
   1 -20   2   54.86    6.97
  -1 -20  -2   72.25    8.19
  -1  20  -3  162.65   12.02
  -1  20  -3  184.80   12.42
  -1  20  -3  194.06   27.06
   1  20   3  217.39   30.49
   1 -20   3  142.06   13.71
   1 -20   3  165.71   12.91
   1 -20   3  192.52   14.71
  -1 -20  -3  114.75   10.30
   1 -20   4   65.63   10.59
  -1  20  -4   89.42    9.82
  -1  20  -4   74.85    8.24
  -1  20  -4   86.47    9.44
  -1  20  -4   83.78    9.46
  -1  20  -4   72.95   17.61
  -1  20  -4  101.52   21.93
   1  20   4  111.49   20.74
   1 -20   4   89.22   11.52
   1 -20   4   72.23    9.46
  -1 -20  -4   92.04    9.20
  -1  20  -5 1332.09   37.36
  -1  20  -5 1282.13   38.62
  -1  20  -5 1314.33   39.17
  -1  20  -5 1361.00   37.76
  -1  20  -5 1396.33   38.08
  -1  20  -5 1441.88   82.18
  -1  20  -5 1407.90   77.76
   1  20   5 1233.70   71.54
   1 -20   5 1260.16   41.70
   1 -20   5 1561.04   42.77
   1 -20   5 1316.92   38.40
  -1 -20  -5 1363.63   38.20
  -1  20  -6   24.98   10.14
  -1  20  -6   11.42    9.19
  -1  20  -6   20.91    5.25
   1 -20   6   19.82    5.76
   1  20   6   20.52    8.94
  -1  20  -6   14.46    4.93
  -1  20  -6   13.09    5.00
  -1  20  -7  349.65   18.59
  -1  20  -7  297.02   21.17
   1 -20   7  329.96   19.19
  -1  20  -7  337.63   18.51
   1 -20   8  408.59   16.75
  -1  20  -8  417.46   22.36
  -1  20  -8  405.30   17.89
  -1  20  -9  167.33    9.76
  -1  20  -9  152.86    8.87
  -1  20 -10    3.89    1.21
   1  21  -9    7.82    2.51
   1  21  -9    9.45    2.80
   1  21  -9    7.28    2.16
  -1 -21   9    8.20    1.97
   1  21  -9   11.77    3.66
   1  21  -8   15.66    3.68
   1  21  -8   14.78    4.45
   1  21  -8   13.01    3.74
   1  21  -8   13.95    4.96
   1  21  -8   11.53    3.96
   1  21  -8   11.83    3.16
   1  21  -7    3.82    4.21
  -1 -21   7    2.91    2.09
   1 -21  -7    4.35    3.73
  -1 -21   7    5.44    2.70
   1  21  -7    4.12    3.21
   1  21  -7    6.49    3.29
   1  21  -7    5.93    2.92
   1 -21  -7    0.39    2.32
  -1 -21   7    4.53    2.79
   1  21  -7    7.02    3.46
   1  21  -6   59.54   10.23
   1  21  -6   70.45    8.99
   1  21  -6   63.99    8.91
   1  21  -6   60.07    8.37
   1  21  -6   63.03    7.93
   1  21  -6   71.62   17.87
  -1 -21   6   53.41    8.02
   1 -21  -6   57.28    8.26
  -1 -21   6   58.11    8.39
   1  21  -5  145.46   15.00
   1  21  -5  110.60   11.59
   1  21  -5  110.91   23.46
   1  21  -5  112.72   23.05
   1  21  -5  124.94   12.30
   1  21  -5  130.70   12.28
   1  21  -5  111.93   11.82
  -1 -21   5  138.92   13.33
   1  21  -5  149.87   24.10
  -1 -21   5  150.61   12.60
   1 -21  -5  117.61   14.59
   1  21  -4  322.36   19.04
   1  21  -4  329.19   18.57
   1  21  -4  315.28   18.17
   1  21  -4  339.20   39.14
   1  21  -4  318.24   18.83
   1  21  -4  328.27   19.51
   1  21  -4  306.50   17.88
  -1 -21   4  335.46   20.75
   1  21  -4  330.17   37.23
   1 -21  -4  292.94   22.08
   1  21  -3  431.96   21.10
   1  21  -3  439.48   20.16
   1  21  -3  455.61   21.78
   1  21  -3  398.42   41.37
   1  21  -3  480.01   45.26
   1  21  -3  438.16   21.52
  -1 -21   3  409.24   22.73
   1  21  -3  420.66   40.54
   1 -21  -3  394.50   20.61
   1 -21  -3  435.58   21.21
  -1 -21   3  402.87   20.81
  -1 -21   3  423.01   21.80
   1 -21  -3  479.29   24.80
  -1 -21   2  612.16   49.36
   1  21  -2  495.06   45.19
   1  21  -2  536.37   22.69
   1 -21  -2  547.21   26.67
   1 -21  -2  464.87   21.90
  -1 -21   2  494.54   24.15
  -1 -21   2  502.37   23.15
   1  21  -2  555.81   45.40
  -1 -21   2  439.37   22.84
   1 -21  -2  436.08   20.68
   1  21  -1   16.78    9.41
  -1 -21   1   16.17    4.78
  -1 -21   1   24.25    5.33
   1 -21  -1    9.55    3.58
   1 -21  -1   14.62    4.03
   1 -21  -1    5.59    2.88
   1  21  -1   25.00   11.00
  -1  21   1   10.48    6.32
  -1  21   0    8.34    6.74
  -1 -21   0    4.17    2.84
   1 -21   0    6.54    3.57
   1 -21   0    2.67    3.12
  -1 -21   0   10.76    4.34
   1 -21   0    5.08    3.02
  -1 -21   0    4.51    2.86
   1 -21   0    5.56    2.68
  -1 -21   0    5.12    2.43
  -1  21   0    4.76    4.79
   1 -21   0    5.18    2.99
   1  21   0    6.70    7.28
   1  21   1  122.31   24.03
  -1  21  -1   79.65   17.72
   1 -21   1   98.18    8.65
   1 -21   1  101.17   10.99
   1 -21   1   87.90    9.89
   1 -21   1   90.60   11.47
  -1 -21  -1  128.56   11.42
   1 -21   1   84.74   10.08
   1 -21   2 1501.31   40.56
  -1 -21  -2 1489.31   37.95
  -1  21  -3  354.72   17.17
  -1  21  -3  365.00   18.43
  -1  21  -3  407.71   40.02
  -1  21  -3  336.35   17.24
   1 -21   3  261.20   18.82
  -1  21  -4   92.46    9.78
  -1  21  -4  123.33   23.98
  -1  21  -4   62.05   16.83
  -1  21  -4   91.49    9.40
  -1  21  -4   88.08    9.86
   1  21   4   99.84   20.21
   1 -21   4  100.79   12.00
  -1 -21  -4  107.11   10.24
  -1 -21  -4  121.35   12.33
  -1  21  -5  135.61   11.99
  -1  21  -5  146.23   13.04
  -1  21  -5  140.00   12.46
  -1  21  -5  158.00   13.64
  -1  21  -5  139.74   24.84
  -1  21  -5  179.55   29.25
   1 -21   5  150.84   14.71
  -1 -21  -5  165.99   13.76
  -1  21  -6  163.29   25.50
  -1  21  -6  187.57   29.82
  -1  21  -6  176.42   13.31
   1 -21   6  165.47   14.99
  -1  21  -6  176.86   13.98
  -1  21  -6  155.31   13.26
  -1  21  -7  148.90   11.71
  -1  21  -7  132.52   14.00
  -1 -21  -7  135.93   12.32
  -1 -21  -7  121.40   10.77
   1 -21   7  141.20   12.31
  -1  21  -7  134.61   11.57
  -1 -21  -8   15.55    4.36
   1 -21   8    8.14    2.75
  -1 -21  -8   13.34    3.61
  -1  21  -8    3.01    3.70
  -1  21  -8    1.97    2.24
  -1  21  -9  134.39    8.11
  -1  21  -9  123.92    7.19
   1  22  -9  380.49   13.48
   1  22  -9  464.56   14.17
   1  22  -9  367.99   10.86
   1 -22  -9  454.16   13.53
   1  22  -9  430.44   15.46
   1  22  -8  164.67   12.04
   1  22  -8  160.84   10.64
   1  22  -8  165.22    9.82
   1  22  -8  182.34   13.29
   1  22  -8  161.20   11.19
   1  22  -7    6.10    4.23
  -1 -22   7   12.48    3.51
  -1 -22   7    6.21    2.59
   1  22  -7   11.32    3.74
   1  22  -7    9.54    3.40
   1  22  -7   10.76    3.32
   1 -22  -7   17.43    4.32
   1 -22  -7   10.23    4.04
  -1 -22   7   11.75    3.53
   1  22  -7    8.16    3.55
   1  22  -6   19.90    5.15
   1  22  -6   21.01    5.18
   1  22  -6   21.32    5.36
   1  22  -6   14.98    4.63
   1  22  -6   20.07    6.49
   1  22  -6   27.65   10.49
   1 -22  -6    9.43    4.22
  -1 -22   6   22.01    5.24
   1 -22  -6   12.23    3.99
  -1 -22   6   21.73    4.78
  -1 -22   6   20.97    4.95
   1  22  -5  488.55   22.49
   1  22  -5  418.06   21.49
   1  22  -5  388.40   20.72
   1  22  -5  412.48   21.72
   1  22  -5  380.73   20.27
   1  22  -5  394.02   24.10
   1  22  -5  351.50   39.02
   1  22  -5  396.07   41.99
   1  22  -5  348.31   35.97
  -1 -22   5  347.31   20.52
   1 -22  -5  288.26   16.74
  -1 -22   5  363.17   20.71
   1  22  -4   23.28    5.09
   1  22  -4   19.42    5.57
   1  22  -4   18.05    5.20
   1  22  -4   12.96    4.44
   1  22  -4    8.82    7.16
   1  22  -4   19.19    5.01
   1  22  -4   13.75    4.77
   1  22  -4   21.33    5.82
   1  22  -4   19.38    8.51
  -1 -22   4   20.75    5.71
  -1 -22   4   25.22    5.36
  -1 -22   4   13.71    4.41
   1  22  -3   20.38    5.49
   1  22  -3   23.71    5.54
   1  22  -3   19.83    4.74
   1  22  -3   30.53   12.77
   1  22  -3   25.96   11.30
   1  22  -3   20.94    5.46
  -1 -22   3   24.71    6.04
   1  22  -3   17.25    8.97
   1 -22  -3   23.63    5.67
  -1 -22   3   22.74    5.44
   1 -22  -3   28.87    6.92
   1 -22  -3   31.51    6.12
   1  22  -2   47.36   14.44
   1  22  -2   69.74    8.80
  -1 -22   2   56.96    8.56
   1  22  -2   68.01   16.74
   1 -22  -2   59.53    8.08
   1 -22  -2   80.44    9.42
  -1 -22   2   55.29    8.32
   1 -22  -1   65.37    8.28
   1 -22  -1   72.88    8.70
   1  22  -1   56.02   15.72
   1 -22  -1   98.81   10.55
  -1 -22   1   56.81    7.97
  -1 -22   1   54.39    8.54
   1 -22  -1   56.03    8.64
  -1  22   1  114.36   20.81
  -1  22   1   89.23   17.45
   1  22  -1   44.44   13.83
   1 -22   0    4.44    2.93
  -1 -22   0    2.55    2.51
   1  22   0    7.08    7.19
  -1 -22   0    1.06    2.55
  -1 -22   0   -0.43    1.73
   1 -22   0    2.77    3.02
   1 -22   0   -0.44    1.89
   1  22   0    8.08    6.58
  -1  22   0    1.45    3.85
   1 -22   1  112.19   11.82
   1 -22   1  108.37   12.86
   1 -22   1  148.03   10.65
  -1 -22  -1  146.87   12.54
   1 -22   1  131.68   12.22
  -1  22  -1  156.90   24.09
   1  22   1  115.70   24.10
  -1  22  -2   60.20    7.27
  -1  22  -2   66.15   16.99
   1  22   2   79.39   20.67
   1 -22   2   62.85    9.33
  -1 -22  -2   70.22    9.25
   1 -22   2   66.04    8.93
  -1 -22  -2  112.35   12.32
  -1 -22  -2  105.31   10.52
   1 -22   2   53.00    8.02
  -1  22  -3  927.39   27.74
  -1  22  -3  974.96   30.15
  -1  22  -3 1074.51   65.17
  -1  22  -3  889.11   28.33
   1 -22   3  852.58   33.89
  -1 -22  -3  848.20   28.82
   1 -22   3  932.47   33.23
  -1 -22  -3  989.52   35.93
  -1  22  -4   27.81    5.80
  -1  22  -4   21.94    9.98
  -1  22  -4   44.10   14.92
  -1  22  -4   36.38    6.63
  -1  22  -4   32.19    5.86
   1 -22   4   30.26    6.79
  -1 -22  -4   20.92    5.63
   1 -22   4   27.63    6.08
   1 -22   4   25.51    5.88
  -1 -22  -4   12.72    3.99
  -1  22  -5   91.28    9.68
  -1  22  -5   83.84   10.15
  -1  22  -5   87.49   10.13
  -1  22  -5   94.71    9.97
  -1  22  -5   89.68   18.91
   1 -22   5   62.92    9.77
  -1 -22  -5   58.67    8.46
   1 -22   5   83.41    9.48
  -1  22  -6   86.93   19.44
  -1  22  -6   84.00   17.91
  -1  22  -6   69.71    8.13
  -1 -22  -6   85.89    8.93
   1 -22   6   97.49   11.33
  -1  22  -6   77.51    9.60
  -1  22  -6   72.65    9.10
  -1  22  -7  157.72   11.36
  -1  22  -7  137.11   13.95
   1 -22   7  151.85   12.32
  -1  22  -7  137.41   11.18
   1 -22   8    1.39    1.54
  -1 -22  -8    2.13    2.39
  -1  22  -8    3.63    1.95
  -1  22  -8    3.16    3.23
  -1  22  -9  146.92    6.82
  -1  22  -9  130.80    7.60
   1  23  -9    2.11    1.49
   1  23  -9    3.42    1.51
   1  23  -9    2.62    1.84
   1  23  -8    3.55    1.86
   1  23  -8    4.60    2.27
   1  23  -8    4.58    1.83
  -1 -23   8    2.13    1.89
   1  23  -8    0.64    2.65
   1  23  -8    4.14    2.65
   1  23  -7   54.10    6.23
   1  23  -7   62.08    7.40
   1 -23  -7   73.14    8.33
   1  23  -7   58.00    8.78
   1  23  -7   53.49    6.82
   1  23  -7   52.63    6.97
  -1 -23   6   34.23    6.14
   1  23  -6   29.58    5.91
   1  23  -6   34.45    6.45
   1  23  -6   47.06    8.62
  -1 -23   6   47.25    7.35
   1 -23  -6   51.11    6.99
   1  23  -6   42.34    6.71
   1  23  -5  328.72   17.94
   1  23  -5  277.36   17.35
   1  23  -5  287.55   17.31
   1  23  -5  278.31   17.49
   1  23  -5  263.86   17.09
   1  23  -5  296.81   20.79
   1  23  -5  299.97   36.57
   1 -23  -5  294.17   17.47
   1 -23  -5  223.57   14.23
  -1 -23   5  274.32   18.07
  -1 -23   5  268.52   17.46
   1  23  -4  424.12   19.74
   1  23  -4  347.43   18.84
   1  23  -4  357.63   19.81
   1  23  -4  339.05   18.39
   1  23  -4  344.77   19.51
   1  23  -4  342.69   19.87
   1  23  -4  330.42   18.40
   1  23  -4  311.95   34.71
  -1 -23   4  360.06   21.39
  -1 -23   4  383.49   19.34
  -1 -23   4  351.10   20.41
   1  23  -3   49.40    7.69
   1  23  -3   49.50    7.77
   1  23  -3   40.52    6.59
   1  23  -3   58.56   16.51
   1  23  -3   54.83    8.29
   1  23  -3   57.67    8.57
   1  23  -3   39.47   12.50
  -1 -23   3   47.93    8.10
   1 -23  -3   55.29    9.18
  -1 -23   3   47.44    7.60
   1 -23  -3   39.46    7.09
   1  23  -2  549.84   23.66
   1  23  -2  508.73   46.38
  -1  23   2  658.91   49.67
   1  23  -2  543.82   23.01
   1 -23  -2  629.48   26.63
  -1 -23   2  517.40   25.33
   1  23  -2  481.14   43.40
   1 -23  -2  516.76   23.03
  -1 -23   2  420.74   22.14
   1 -23  -1  170.31   15.31
   1 -23  -1  174.80   14.23
   1  23  -1  185.71   28.03
   1  23  -1  180.47   27.05
   1  23   0  127.11   23.43
  -1  23   0  101.07   19.96
   1  23   0  126.58   24.71
   1 -23   0   82.64    9.92
  -1 -23   0  103.89    7.84
  -1 -23   0  123.15   11.61
   1 -23   0   78.06    9.47
  -1 -23   0   96.27   10.41
  -1  23  -1    3.06    4.04
   1  23   1   11.45   10.55
   1 -23   1    4.95    3.29
   1 -23   1    6.00    3.31
  -1 -23  -1    3.07    2.68
   1  23   2 1191.44   77.51
  -1  23  -2 1102.16   64.79
  -1  23  -2  923.24   27.45
   1 -23   2  874.77   33.97
  -1 -23  -2  945.88   31.68
  -1 -23  -2 1012.34   37.23
   1 -23   2  882.37   31.59
   1 -23   2  979.87   33.92
   1 -23   2 1014.57   30.19
  -1  23  -3   23.10    5.26
  -1  23  -3   27.01   11.73
  -1  23  -3   29.33    5.64
   1 -23   3   22.66    6.01
   1 -23   3   23.97    5.67
  -1 -23  -3   31.62    7.10
  -1 -23  -3   33.27    6.27
   1 -23   3   38.56    6.51
  -1  23  -4  100.89   10.05
  -1  23  -4  114.89   23.24
  -1  23  -4  118.26   22.13
  -1  23  -4   87.54    9.61
  -1  23  -4   96.54    9.51
   1 -23   4   84.65   11.12
   1 -23   4   88.02   10.43
  -1 -23  -4   90.02   10.95
   1 -23   4  112.62   11.50
  -1  23  -5  392.09   19.21
  -1  23  -5  370.70   20.05
  -1  23  -5  376.28   19.20
  -1  23  -5  378.44   20.09
   1 -23   5  361.59   22.19
  -1 -23  -5  365.13   20.25
   1 -23   5  373.26   19.58
  -1  23  -5  356.91   37.22
  -1  23  -6   81.31    9.36
  -1  23  -6   73.61    8.88
  -1  23  -7  128.72    9.52
  -1  23  -7  109.64   11.99
  -1 -23  -7  125.00    9.39
   1 -23   7  118.39   10.42
  -1  23  -7  104.43    9.48
  -1  23  -8   23.05    3.99
   1 -23   8   18.53    3.34
  -1  23  -8   18.28    4.92
  -1  23  -8   22.37    4.34
  -1  23  -8   20.13    3.25
  -1  23  -9    3.40    1.99
  -1  23  -9    2.51    1.38
  -1  23  -9    3.08    1.53
   1  24  -9    6.78    1.78
   1  24  -9    6.51    1.59
   1  24  -8   13.72    2.95
  -1 -24   8    7.76    2.38
   1  24  -8   10.88    3.38
   1  24  -8    7.67    2.82
   1  24  -7  417.04   17.46
   1  24  -7  438.80   21.10
   1  24  -7  399.67   20.60
  -1 -24   6  154.56   12.15
   1  24  -6  147.81   12.11
   1  24  -6  172.67   13.01
   1  24  -6  172.59   12.23
   1 -24  -6  210.39   14.09
  -1 -24   6  181.32   13.39
   1  24  -6  181.14   15.48
   1  24  -5  166.88   15.40
   1  24  -5  183.56   14.12
   1  24  -5  181.93   14.09
   1  24  -5  177.35   13.84
   1  24  -5  172.71   13.32
   1  24  -5  220.57   14.08
   1  24  -5  184.37   28.18
  -1 -24   5  159.44   13.71
  -1 -24   5  189.99   14.52
   1  24  -4  140.83   12.15
   1  24  -4  146.13   12.92
   1  24  -4  129.56   11.38
   1  24  -4  125.62   11.92
   1  24  -4  126.39   12.35
   1  24  -4  111.93   10.72
   1  24  -4  172.20   12.28
   1  24  -4  105.56   21.87
   1 -24  -4  118.35   10.42
  -1 -24   4  130.34   13.11
  -1 -24   4  126.88   12.31
  -1 -24   4  148.26   12.02
   1  24  -3  273.82   17.27
   1  24  -3  284.79   17.46
   1  24  -3  266.82   15.49
   1  24  -3  259.15   34.13
   1  24  -3  260.87   16.90
   1  24  -3  276.41   17.79
   1  24  -3  295.05   33.20
  -1 -24   3  280.15   19.28
  -1 -24   3  243.62   16.24
  -1 -24   3  267.11   17.68
  -1 -24   3  304.06   16.73
   1 -24  -3  295.60   18.63
   1 -24  -3  282.49   20.24
   1  24  -2  859.76   29.52
   1  24  -2  790.26   58.11
   1  24  -2  841.82   28.47
   1  24  -2  893.32   59.56
   1 -24  -2  836.43   30.32
  -1 -24   2  785.88   31.76
  -1 -24   2  750.19   29.81
   1 -24  -2  897.69   32.06
  -1 -24   2  975.39   28.16
  -1  24   1   11.12    7.25
   1  24  -1   16.96    9.39
   1  24  -1    7.65    4.09
   1  24  -1   16.66    9.86
   1 -24  -1   15.66    4.79
  -1 -24   1   23.34    5.57
  -1 -24   1   12.96    3.22
   1 -24  -1    6.05    4.37
  -1 -24   0    4.07    3.10
   1 -24   0    2.62    2.66
   1 -24   0    7.49    3.71
   1  24   0    7.45    6.98
   1 -24   0    3.72    2.94
  -1 -24   0    3.97    2.95
   1 -24   0    6.46    4.19
   1  24   0    5.19    6.50
  -1  24   0    1.56    4.12
   1 -24   1   20.17    5.08
   1 -24   1   19.98    5.56
   1  24   1   17.69   10.85
  -1 -24  -1   22.98    5.42
   1 -24   1   24.55    5.99
   1 -24   1   23.16    5.70
  -1  24  -1   18.84    9.58
  -1  24  -1   30.99   12.65
  -1  24  -2   59.96    7.42
  -1  24  -2   54.53   15.66
   1  24   2   98.38   23.53
   1 -24   2   64.01    9.48
   1 -24   2   52.89    8.29
   1 -24   2   44.91    7.56
  -1 -24  -2   87.27   10.03
  -1  24  -3  113.52   10.80
  -1  24  -3  118.50   24.03
  -1  24  -3  124.31   10.66
   1 -24   3  108.06   12.83
  -1 -24  -3  120.50   11.41
   1 -24   3  122.09   11.45
   1 -24   3  133.72   12.87
  -1  24  -4   18.33    4.90
  -1  24  -4   16.69    8.01
  -1  24  -4   11.08    8.92
  -1  24  -4   15.55    4.25
  -1  24  -4   18.55    4.83
   1 -24   4   10.57    4.77
  -1 -24  -4    6.93    3.80
   1 -24   4   25.57    5.70
  -1  24  -5  362.13   18.08
  -1  24  -5  350.28   36.10
  -1  24  -5  379.57   20.02
  -1  24  -5  377.53   18.82
  -1  24  -5  396.21   20.18
   1 -24   5  371.17   18.98
   1 -24   5  358.29   21.89
  -1 -24  -6   80.58    9.01
   1 -24   6   83.47   10.11
  -1  24  -6   85.22    9.30
  -1  24  -6   80.20    8.85
  -1  24  -7  143.98   10.60
  -1  24  -7  185.91   14.77
   1 -24   7  176.07   12.21
  -1  24  -7  192.23   11.91
  -1 -24  -8   81.73    7.16
  -1  24  -8   68.23    7.72
  -1  24  -8   75.86    6.29
  -1  24  -9   61.19    5.10
   1 -24   9   54.55    4.13
  -1  24  -9   52.53    4.06
  -1  24  -9   62.67    4.02
   1  25  -9    1.69    0.94
   1  25  -8  114.34    7.23
   1  25  -8   95.01    7.34
   1  25  -8   98.81    7.87
   1  25  -7   -0.54    1.65
   1  25  -7    5.40    3.51
  -1 -25   7    4.10    2.59
   1  25  -7    1.79    2.00
   1  25  -7    4.31    3.14
   1  25  -6  295.79   16.34
   1  25  -6  297.54   16.58
  -1 -25   6  334.58   16.39
   1  25  -6  347.81   16.46
   1 -25  -6  342.58   16.85
   1  25  -6  325.19   19.68
   1  25  -5  126.21   13.11
   1  25  -5  130.51   11.65
   1  25  -5  110.52   10.60
   1  25  -5  127.71   11.71
   1  25  -5  119.91   11.50
   1  25  -5  143.61   11.08
  -1 -25   5  120.28   11.88
  -1 -25   5  141.44   11.39
  -1 -25   5  125.27   11.45
   1  25  -4  283.84   17.62
   1  25  -4  298.48   16.85
   1  25  -4  297.43   17.06
   1  25  -4  296.36   18.20
   1  25  -4  297.29   17.08
   1  25  -4  299.02   17.71
   1  25  -4  308.15   20.19
   1  25  -4  285.83   35.79
  -1 -25   4  287.49   19.20
   1 -25  -4  323.69   19.43
  -1 -25   4  275.85   17.54
   1  25  -3   48.01    6.80
   1  25  -3   37.50    6.93
   1  25  -3   47.19    7.46
   1  25  -3   36.55   13.30
   1  25  -3   52.27    8.22
   1  25  -3   47.15    7.44
  -1 -25   3   51.72    8.49
  -1 -25   3   53.98    8.26
   1  25  -3   46.46   12.82
  -1 -25   3   55.15    7.22
   1 -25  -3   54.25    9.08
   1 -25  -3   41.29    7.46
  -1 -25   3   62.74    8.78
   1  25  -2  349.15   18.85
   1  25  -2  337.65   19.65
   1  25  -2  360.95   39.43
   1  25  -2  336.92   17.93
   1  25  -2  337.64   36.21
  -1 -25   2  292.13   19.67
  -1 -25   2  372.69   17.44
   1 -25  -2  349.47   20.41
  -1  25   1  119.37   22.43
   1  25  -1  111.39   11.22
  -1 -25   1  105.90    9.84
   1  25  -1   81.68   18.66
   1 -25  -1   71.30   10.63
  -1 -25   1  110.38   11.40
   1 -25  -1   76.47    9.96
   1 -25   0  753.58   29.85
  -1 -25   0  734.49   29.27
   1 -25   0  799.14   29.63
   1 -25   0  948.98   33.93
  -1 -25   0  817.74   33.24
  -1 -25   0  843.95   30.91
   1 -25   0  961.49   36.16
   1  25   0  927.69   65.02
   1  25   0  962.66   66.39
   1 -25   1    2.01    2.78
   1 -25   1    1.36    2.41
  -1 -25  -1    3.28    2.96
   1  25   1    2.01    6.14
  -1 -25  -1    2.99    2.69
   1 -25   1    4.22    3.21
  -1 -25  -1    4.89    3.13
   1 -25   1    4.78    3.44
   1  25   1    1.84    5.65
  -1  25  -1   -1.77    3.83
  -1  25  -2    3.71    2.72
  -1  25  -2    1.62    3.48
   1 -25   2    3.71    3.36
   1 -25   2    7.70    3.71
  -1 -25  -2    1.65    2.93
   1 -25   2    3.84    3.21
  -1 -25  -2    2.20    2.70
  -1  25  -3   17.71    4.77
  -1  25  -3   20.16   10.10
  -1  25  -3   15.82    4.39
   1  25   3   22.90   11.03
   1 -25   3   18.26    5.17
  -1  25  -4  508.66   21.51
  -1  25  -4  562.75   45.84
  -1  25  -4  536.98   49.64
   1  25   4  536.36   52.58
   1 -25   4  563.54   27.67
  -1  25  -4  516.07   22.17
  -1  25  -4  525.27   20.95
  -1  25  -4  545.48   23.81
   1 -25   4  541.96   24.40
  -1 -25  -4  650.85   28.61
  -1  25  -5    3.12    3.30
  -1  25  -5    1.91    2.83
  -1  25  -5    2.13    2.61
  -1  25  -5    3.39    2.80
   1 -25   5    2.00    2.99
   1 -25   5    0.74    1.68
  -1  25  -6    4.47    2.90
  -1  25  -6    7.76    3.16
   1 -25   6    8.82    3.66
  -1  25  -6    9.69    3.17
  -1  25  -6    3.52    3.64
  -1  25  -7   17.59    3.95
  -1  25  -7   22.65    5.65
   1 -25   7   26.11    4.90
  -1 -25  -7   31.84    5.10
  -1  25  -7   22.18    4.09
  -1  25  -8   58.93    6.63
  -1  25  -8   57.59    5.58
  -1  25  -8   62.13    6.43
  -1  25  -9   12.65    2.30
   1  26  -8    8.21    2.52
   1  26  -8    8.82    2.62
  -1 -26   8    5.83    1.86
   1  26  -8    9.64    2.66
   1  26  -8   11.10    2.25
   1  26  -7  514.90   17.57
   1  26  -7  592.62   21.53
   1  26  -7  592.99   21.98
   1  26  -7  679.59   19.25
  -1 -26   7  605.03   20.16
   1  26  -7  587.45   21.81
  -1 -26   6   12.80    3.40
   1  26  -6    6.50    3.08
   1  26  -6    8.59    3.38
   1  26  -6    8.35    2.86
  -1 -26   6    8.45    3.48
   1  26  -6    7.15    3.88
   1  26  -5  372.71   18.82
   1  26  -5  353.66   18.75
   1  26  -5  360.77   19.05
   1  26  -5  369.98   18.28
   1  26  -5  435.91   18.08
  -1 -26   5  354.54   19.64
  -1 -26   5  362.94   19.86
   1 -26  -5  399.44   17.61
   1  26  -5  397.01   21.72
   1  26  -4   46.04    7.08
   1  26  -4   51.95    7.18
   1  26  -4   61.72    8.26
   1  26  -4   65.77    8.48
   1  26  -4   60.24    8.36
   1  26  -4   45.57    6.79
   1  26  -4   67.55    9.44
   1  26  -4   45.20   13.20
   1  26  -4   65.01   16.05
  -1 -26   4   61.26    9.01
  -1 -26   4   66.27    8.95
   1 -26  -4   74.05    9.48
  -1 -26   4   69.66    8.17
   1  26  -3   69.42    8.85
   1  26  -3   67.10    8.55
   1  26  -3   77.61   18.59
  -1 -26   3   69.50    9.77
  -1 -26   3   64.34    8.99
   1 -26  -3   25.96    6.04
   1  26  -3   72.58    9.22
   1  26  -3   73.09    9.01
   1  26  -2  120.23   12.00
   1  26  -2  111.36   10.68
   1  26  -2  127.60   12.33
   1  26  -2  105.70   19.68
  -1 -26   2  110.20   11.78
   1  26  -1  257.51   32.29
   1  26  -1  303.28   18.92
  -1 -26   1  293.86   14.12
  -1 -26   1  253.05   18.28
   1 -26  -1  299.57   20.81
  -1 -26   1  249.02   17.10
   1 -26  -1  299.49   19.19
  -1 -26   1  245.02   17.26
   1  26   0  370.36   41.61
   1  26   0  392.41   41.62
  -1 -26   0  345.74   21.78
   1 -26   0  391.16   23.50
  -1 -26   0  351.72   19.78
   1 -26   0  398.71   22.09
   1 -26   0  357.88   20.00
   1 -26   0  352.06   20.61
   1  26   1   18.60   10.25
   1 -26   1   33.09    6.55
   1 -26   1   36.45    7.30
  -1 -26  -1   12.37    4.30
  -1 -26  -1   17.04    5.09
  -1 -26  -1   18.50    4.65
   1  26   1   32.52   12.75
   1 -26   1   30.27    6.48
  -1  26  -2    1.62    2.46
   1 -26   2    1.41    2.50
  -1 -26  -2    0.79    2.35
   1 -26   2    1.57    2.55
   1 -26   2    1.42    2.81
   1 -26   2    1.43    2.69
  -1 -26  -2    2.18    3.46
  -1 -26  -2    1.30    2.59
  -1  26  -3   35.70    6.25
  -1  26  -3   50.04   13.58
  -1  26  -3   44.83    6.99
  -1  26  -3   45.45    6.49
  -1 -26  -3   58.08    8.29
   1 -26   3   38.23    6.87
  -1 -26  -3   58.83    9.20
  -1  26  -4   58.40    7.40
  -1  26  -4   69.88   15.83
  -1  26  -4   67.96   16.75
   1  26   4   88.45   20.14
   1 -26   4   76.03   10.26
  -1  26  -4   56.65    7.61
  -1  26  -4   51.30    7.65
  -1  26  -4   48.28    6.45
   1 -26   4   64.48    8.45
  -1 -26  -4   92.96   11.06
  -1  26  -5  161.61   12.41
  -1  26  -5  182.45   13.38
  -1  26  -5  169.62   12.08
  -1  26  -5  175.36   11.91
   1 -26   5  202.41   15.70
  -1 -26  -5  185.51   12.46
   1 -26   5  163.37   11.83
  -1  26  -6  179.26   14.90
   1 -26   6  186.13   13.60
  -1  26  -7  260.16   15.64
   1 -26   7  252.84   13.16
  -1  26  -7  247.32   12.40
  -1 -26  -8   27.63    3.41
   1 -26   8   22.05    3.52
  -1  26  -8   19.38    3.18
  -1  26  -8   25.23    4.18
  -1  26  -8   21.46    2.75
   1  27  -8    2.75    1.61
   1  27  -8    3.59    1.60
  -1 -27   8    3.34    1.32
   1  27  -8    2.88    1.15
   1  27  -8    4.69    1.87
   1  27  -7   -0.26    1.82
   1  27  -7    2.80    1.68
   1  27  -7    2.48    2.41
   1  27  -7    1.50    1.67
   1  27  -6    0.90    2.16
  -1 -27   6    1.34    1.74
   1  27  -6    1.10    2.92
  -1 -27   6    2.92    2.61
   1  27  -6    1.71    1.67
   1  27  -5   20.19    5.38
   1  27  -5    6.95    3.51
  -1 -27   5   20.48    5.05
  -1 -27   5    9.23    3.50
  -1 -27   5   22.67    4.56
   1  27  -5    8.36    3.72
   1  27  -5   13.00    3.89
   1  27  -5   15.31    4.24
   1  27  -4  175.61   14.16
   1  27  -4  154.57   11.76
   1  27  -4  150.63   12.42
   1  27  -4  148.72   12.84
   1  27  -4  144.24   11.29
   1  27  -4  148.14   12.44
   1  27  -4  151.18   11.88
  -1 -27   4  173.53   13.89
  -1 -27   4  193.33   15.12
  -1 -27   4  139.90   12.04
   1  27  -3  402.66   41.45
   1  27  -3  451.42   21.19
   1  27  -3  443.65   20.98
   1  27  -3  469.55   22.69
   1  27  -3  422.82   20.65
   1  27  -3  447.39   22.07
  -1 -27   3  419.52   19.97
  -1 -27   3  441.33   21.94
  -1 -27   3  492.04   20.24
   1  27  -2  165.21   27.15
   1  27  -2  208.59   31.17
   1  27  -2  171.40   12.90
   1  27  -2  196.68   14.99
   1  27  -2  184.36   14.60
  -1 -27   2  176.09   11.64
   1  27  -2  178.04   14.31
   1  27  -1  258.15   34.13
   1 -27  -1  207.55   17.10
  -1 -27   1  230.10   15.96
   1 -27  -1  203.96   15.92
   1 -27  -1  191.87   14.76
  -1 -27   1  212.47   16.21
   1  27  -1  246.91   16.63
   1  27   0  222.98   32.24
   1  27   0  247.77   31.71
  -1  27   0  301.09   36.43
  -1 -27   0  201.58   15.21
   1 -27   0  245.43   18.48
   1 -27   0  246.38   16.63
   1  27   1   80.28   19.29
   1 -27   1   61.57    8.71
   1 -27   1   62.49    9.34
  -1 -27  -1   75.62    9.32
   1 -27   1   57.80    8.87
   1 -27   1   70.72    8.54
   1  27   1   95.77   20.95
   1 -27   1   52.54    8.04
   1  27   2  274.43   37.41
   1 -27   2  196.15   15.27
  -1 -27  -2  229.91   15.21
   1 -27   2  202.55   16.37
  -1 -27  -2  242.92   16.25
   1 -27   2  226.25   16.26
   1 -27   2  196.91   14.94
  -1  27  -3    7.35    3.22
   1  27   3    6.48    5.65
  -1 -27  -3    4.79    3.37
   1 -27   3    9.19    3.80
  -1 -27  -3    2.56    3.71
  -1 -27  -3    3.20    2.95
  -1  27  -3    9.24    3.89
  -1  27  -3    7.59    3.14
  -1  27  -4  186.42   12.45
  -1  27  -4  213.17   14.46
  -1  27  -4  200.31   13.31
   1 -27   4  202.25   14.31
   1 -27   4  223.64   16.91
  -1 -27  -4  229.33   12.86
  -1  27  -5   40.40    6.34
  -1  27  -5   49.52    6.97
  -1  27  -5   43.61    6.03
   1 -27   5   37.60    5.59
   1 -27   5   37.98    7.07
  -1 -27  -6   12.75    3.24
   1 -27   6   16.70    4.35
  -1  27  -6   16.88    4.96
  -1  27  -7   94.77    6.12
   1 -27   7   70.79    6.70
  -1 -27  -7   72.67    6.05
  -1  27  -7   78.28    6.60
  -1  27  -7   77.97    8.21
  -1  27  -8   -0.35    1.40
  -1  27  -8    2.57    1.41
   1 -27   8    1.61    1.42
   1  28  -8    1.95    1.22
   1  28  -8    1.06    1.22
   1  28  -7   40.91    4.50
   1  28  -7   59.45    4.73
  -1 -28   7   66.18    6.01
   1  28  -7   48.94    5.41
   1  28  -7   64.43    6.32
   1  28  -6   13.45    3.86
  -1 -28   6    8.79    2.60
   1  28  -6    8.02    3.34
   1  28  -5  886.11   26.57
   1  28  -5 1014.22   30.81
   1  28  -5  910.32   27.89
   1  28  -5  971.21   28.63
  -1 -28   5  988.29   30.10
  -1 -28   5  990.31   28.32
  -1 -28   5 1008.98   27.16
   1  28  -4   31.01    5.37
   1  28  -4   30.40    5.80
   1  28  -4   25.92    5.78
   1  28  -4   33.12    6.16
   1  28  -4   23.01    5.36
   1  28  -4   29.67    5.35
  -1 -28   4   27.46    5.41
   1  28  -3   77.68   17.13
   1  28  -3   86.55    9.27
   1  28  -3   94.88   10.23
   1  28  -3   78.94    9.15
   1  28  -3   66.99    8.13
   1  28  -3   81.48    9.65
  -1 -28   3   76.27    9.13
   1  28  -2   81.65    8.71
   1  28  -2   85.09    9.80
   1  28  -2   91.58   10.23
   1  28  -2   85.94   18.44
   1  28  -2  125.69   24.22
   1  28  -2   94.43   10.55
  -1 -28   2  101.64    9.56
   1 -28  -2   75.19    9.62
  -1 -28   2   95.20   10.42
   1  28  -1  146.85   25.93
   1  28  -1  165.89   13.44
  -1 -28   1  150.02   13.49
  -1 -28   1  153.98    9.68
  -1 -28   1  137.21   12.42
  -1 -28   1  140.00   13.35
   1 -28  -1  193.45   15.30
   1 -28  -1  213.00   17.28
   1  28   0   27.11   12.59
  -1  28   0   59.21   15.34
   1  28   0   38.32    7.31
  -1 -28   0   37.13    7.38
  -1 -28   0   35.35    6.57
   1 -28   0   52.35    8.75
   1  28   1  262.99   33.49
   1 -28   1  200.55   15.98
  -1 -28  -1  229.32   16.64
   1 -28   1  200.59   15.13
  -1 -28  -1  245.47   18.24
   1 -28   1  216.08   16.59
   1 -28   1  229.12   16.42
  -1 -28  -1  260.19   16.97
   1  28   2    9.47    6.40
  -1  28  -2   18.03    8.64
  -1  28  -2   12.33    4.11
   1  28   2   18.54    9.30
   1 -28   2    9.06    4.25
   1 -28   2   14.62    4.62
  -1 -28  -2    3.28    2.96
  -1  28  -3  233.24   14.15
   1  28   3  303.17   37.11
  -1  28  -3  299.73   35.77
   1 -28   3  242.40   16.76
  -1  28  -3  235.13   13.67
  -1  28  -3  252.53   15.22
   1 -28   3  279.59   17.23
  -1 -28  -3  249.47   15.74
  -1 -28  -3  258.35   18.01
  -1  28  -4  111.13    9.72
  -1  28  -4  110.58   10.27
   1 -28   4  102.67   11.30
   1 -28   4  118.49   10.57
  -1 -28  -4  108.93   11.35
  -1  28  -4  111.68    9.44
   1 -28   5   46.18    5.72
  -1  28  -5   46.82    6.40
  -1  28  -5   48.82    6.03
  -1  28  -5   48.79    6.57
   1 -28   5   58.71    7.91
  -1  28  -6    5.43    3.15
   1 -28   6   12.58    3.82
  -1  28  -7  297.18   14.12
  -1  28  -7  258.72   10.96
   1 -28   8   13.94    2.27
  -1  28  -8   12.42    2.29
  -1 -29   7   54.89    5.09
   1  29  -7   52.94    5.29
   1  29  -7   45.44    4.43
  -1 -29   6   12.02    2.71
   1  29  -6    9.32    2.85
   1  29  -6    6.31    3.34
  -1 -29   6   16.66    3.67
   1  29  -6   15.12    3.68
   1  29  -5   13.48    4.00
   1  29  -5   14.97    3.93
  -1 -29   5   11.92    3.28
   1  29  -5   10.86    3.57
   1  29  -5   10.00    3.53
   1  29  -5   15.77    4.20
   1  29  -4  139.28   11.31
   1  29  -4  122.17    9.78
  -1 -29   4  145.68   12.23
  -1 -29   4  125.56    9.66
  -1 -29   4  133.75   10.81
   1  29  -4  146.87   11.83
   1  29  -4  132.69   10.85
   1  29  -4  129.72   11.28
   1  29  -3  102.11    9.59
   1  29  -3   90.03    9.84
   1  29  -3   91.00    9.21
   1  29  -3   88.92    9.98
   1  29  -3   92.65    9.83
   1  29  -3   82.12    8.78
  -1 -29   3   93.11    8.79
   1 -29  -3  103.03   10.58
  -1 -29   3  109.58   11.11
  -1 -29   3   83.97    8.14
  -1 -29   3   97.72    8.63
  -1 -29   3   94.05    9.69
   1  29  -2   92.12   19.26
   1  29  -2   99.73   10.45
  -1 -29   2  105.33    8.45
   1  29  -2   96.89   10.15
   1  29  -2   95.48   10.44
   1  29  -1   26.06   10.18
   1  29  -1   31.12    6.10
   1 -29  -1   38.45    7.09
  -1 -29   1   22.89    5.69
  -1 -29   1   23.93    5.39
   1 -29  -1   33.10    7.04
   1  29   0   46.71    7.83
   1 -29   0   36.91    7.41
  -1 -29   0   50.34    7.45
  -1 -29   0   45.28    6.85
  -1 -29   0   42.27    7.31
   1  29   1    1.81    2.74
   1 -29   1    4.74    3.17
  -1 -29  -1    3.67    2.81
   1 -29   1    3.32    2.71
   1 -29   1    2.21    2.64
  -1  29  -2 1000.46   29.30
   1  29   2 1098.32   70.41
  -1  29  -2 1097.91   68.86
   1 -29   2 1033.59   35.65
   1 -29   2 1015.06   30.49
   1 -29   2 1032.74   33.35
  -1  29  -2  985.11   28.06
  -1 -29  -2 1252.69   39.29
  -1 -29  -2 1197.90   34.62
   1 -29   2 1072.04   33.56
  -1  29  -3    0.34    2.43
   1 -29   3    2.57    2.80
  -1 -29  -3    7.97    3.30
  -1 -29  -3    3.66    3.46
   1 -29   3    1.95    2.48
  -1  29  -3    2.23    2.53
  -1  29  -4   15.32    4.23
  -1  29  -4   10.33    3.32
  -1  29  -4   15.77    4.16
  -1  29  -4   11.72    3.26
   1 -29   4   13.45    4.36
   1 -29   4   12.62    4.51
  -1 -29  -4   13.33    3.71
   1 -29   4   13.53    3.70
  -1  29  -5   36.17    6.45
  -1  29  -5   34.48    5.34
  -1  29  -5   32.52    5.21
  -1  29  -5   30.24    4.72
   1 -29   5   43.57    6.88
  -1  29  -6  103.88    9.35
  -1  29  -6   94.09    7.40
  -1  29  -6   87.22    7.35
  -1  29  -7    1.87    1.69
  -1  29  -7    4.72    2.33
  -1  29  -7    4.50    2.20
  -1 -30   7  173.82    7.92
   1  30  -7  160.26    7.91
   1  30  -6   10.07    2.69
   1  30  -6   12.34    3.65
  -1 -30   6   10.68    2.95
   1  30  -6   10.92    3.14
   1  30  -6    9.08    2.57
   1  30  -5  237.39   13.56
   1  30  -5  202.12   12.22
   1  30  -5  193.22   11.88
   1  30  -5  210.90   12.30
  -1 -30   5  227.11   11.19
  -1 -30   5  232.92   13.53
  -1 -30   5  203.91   11.51
   1  30  -5  196.69   11.48
   1  30  -4  180.49   11.83
   1  30  -4  179.68   12.67
   1  30  -4  192.56   13.10
  -1 -30   4  206.04   11.83
  -1 -30   4  196.54   13.77
  -1 -30   4  204.76   12.83
   1  30  -4  179.71   12.30
   1  30  -3   36.47    6.23
   1  30  -3   22.53    5.49
   1  30  -3   30.65    5.27
  -1 -30   3   26.28    5.76
  -1 -30   3   20.57    4.87
   1  30  -3   21.60    4.56
   1  30  -3   24.04    4.83
   1  30  -3   36.34    6.20
   1  30  -2   33.00    6.46
   1  30  -2   45.00    6.99
  -1 -30   2   33.90    5.97
   1 -30  -2   47.19    7.65
   1  30  -2   37.35    6.44
   1  30  -2   38.76    6.55
  -1 -30   1    3.09    2.86
   1  30  -1    6.68    3.48
   1  30  -1   11.07    4.57
  -1 -30   0  211.39   13.80
   1 -30   0  174.83   13.55
  -1 -30   0  189.14   14.62
   1  30   0  191.08   15.01
  -1 -30   0  208.93   14.54
   1 -30   1   11.07    4.04
   1 -30   1    9.99    3.90
  -1 -30  -1   10.22    4.12
  -1 -30  -1    8.83    3.51
  -1  30  -2  116.86    9.46
   1 -30   2  146.22   13.30
   1 -30   2  133.89   11.89
  -1 -30  -2  144.09   13.36
   1 -30   2  134.80   11.84
  -1  30  -2  114.99    9.93
  -1  30  -3  126.26   10.14
   1 -30   3  146.34   11.70
  -1 -30  -3  134.84   12.44
  -1 -30  -3  149.13   11.48
  -1  30  -3  125.83    9.82
  -1  30  -4   25.82    4.98
  -1  30  -4   21.56    4.66
  -1  30  -4   21.69    4.27
  -1  30  -4   20.20    3.89
   1 -30   4   16.52    5.06
   1 -30   4   18.49    4.20
  -1  30  -5   62.50    7.71
  -1  30  -5   78.92    7.30
  -1  30  -5   78.02    7.37
   1 -30   5   76.40    8.30
  -1  30  -6  202.64   11.62
  -1  30  -6  174.81    9.52
  -1  30  -7  227.02    9.81
  -1  30  -7  239.59    9.47
   1 -30   7  301.30    9.65
   1 -30   7  294.18   11.06
  -1  30  -7  248.14   10.01
   1  31  -7   29.02    3.09
   1  31  -6  139.76    8.99
  -1 -31   6  155.90    8.86
   1  31  -6  131.20    8.07
  -1 -31   5    1.52    1.38
  -1 -31   5    4.12    2.20
   1  31  -5    3.04    2.13
   1  31  -5    3.57    2.18
   1  31  -5    1.76    1.68
   1  31  -5    4.70    2.24
   1  31  -4   43.66    6.10
   1  31  -4   39.36    5.67
  -1 -31   4   42.50    6.38
  -1 -31   4   44.36    5.86
   1  31  -4   40.91    6.13
   1  31  -4   43.81    6.10
   1  31  -4   39.39    5.37
   1  31  -3  158.92   11.66
   1  31  -3  157.69   10.51
   1  31  -3  150.74   10.80
   1  31  -3  201.13   12.26
   1  31  -3  179.90   12.87
   1  31  -3  163.84   11.78
   1  31  -3  137.94   10.10
   1 -31  -3  195.51   14.00
  -1 -31   3  156.52   11.56
   1  31  -2   44.18    6.64
   1  31  -2   32.42    6.14
  -1 -31   2   41.83    6.16
   1  31  -2   44.84    6.55
   1  31  -2   47.80    6.68
   1  31  -1    9.96    4.05
   1 -31  -1    9.96    4.04
  -1 -31   1    9.22    3.69
  -1 -31   1   11.88    4.01
   1  31  -1   11.35    4.60
   1 -31   0  520.23   22.45
   1  31   0  535.86   23.08
  -1 -31   0  549.39   22.59
  -1 -31   0  536.29   24.26
  -1 -31  -1   98.07    9.30
   1  31   1   76.70    9.40
  -1 -31  -1   82.15    9.78
  -1 -31  -1   88.58    9.18
  -1  31  -2   45.29    6.48
   1 -31   2   54.67    7.40
  -1 -31  -2   67.16    8.81
   1 -31   2   48.12    6.95
  -1  31  -2   41.60    5.88
  -1  31  -3   14.82    3.66
  -1  31  -3   15.74    3.62
   1 -31   3   17.64    4.60
   1 -31   3   14.27    3.84
  -1 -31  -3    6.59    3.59
   1 -31   3   24.46    4.88
  -1  31  -4  382.15   17.38
   1 -31   4  379.07   15.86
  -1  31  -4  380.64   16.80
  -1  31  -4  340.64   15.61
  -1  31  -4  343.81   14.60
   1 -31   4  423.52   19.17
  -1  31  -5   30.67    4.47
  -1  31  -5   30.83    4.54
  -1  31  -5   27.37    4.86
  -1  31  -6    2.59    1.89
   1 -31   6    0.68    1.31
  -1  31  -6    0.87    1.24
  -1  31  -7   13.18    2.31
  -1  31  -7   14.88    2.38
   1 -31   7   16.36    2.46
   1  32  -6    7.88    2.40
   1  32  -6   10.87    2.19
   1  32  -5    9.85    2.77
   1  32  -5   11.29    2.88
   1  32  -5   14.91    3.21
  -1 -32   5   17.25    3.01
   1  32  -5   19.79    4.24
  -1 -32   5   19.94    3.80
   1  32  -5   18.80    3.33
   1  32  -4   10.81    3.02
   1  32  -4    6.52    2.73
   1  32  -4    6.18    2.39
   1  32  -4    5.32    2.65
  -1 -32   4   10.52    3.28
  -1 -32   4    6.67    2.69
   1  32  -4    5.83    2.60
   1  32  -3    9.05    3.25
   1  32  -3   12.47    3.71
  -1 -32   3   12.54    3.52
   1  32  -3   10.96    3.01
   1  32  -3    9.94    3.30
   1  32  -2   39.57    6.31
   1  32  -2   42.84    5.96
  -1 -32   2   31.21    5.13
   1  32  -2   34.98    5.57
   1  32  -2   40.58    6.29
   1  32  -2   26.13    4.87
   1  32  -1   72.74    8.37
  -1 -32   1   85.68    8.22
  -1 -32   1   82.57    9.18
   1 -32  -1   98.92   10.05
  -1 -32   1   84.31    8.55
  -1 -32   1   74.76    8.38
   1  32  -1   88.09    9.10
   1  32  -1   81.21    8.71
  -1 -32   0    9.71    3.83
  -1 -32   0    7.00    3.13
   1  32   0    6.58    3.32
   1  32   1  209.36   14.85
  -1 -32  -1  180.44   12.46
   1 -32   1  229.17   14.48
  -1 -32  -1  173.76   13.45
  -1  32  -2    0.30    2.21
   1 -32   2    1.39    2.27
   1 -32   2    0.33    1.76
  -1 -32  -2    1.54    2.38
  -1  32  -2    2.47    2.32
   1 -32   3  123.73    9.68
   1 -32   3  146.62   11.14
  -1  32  -3  110.24    8.60
  -1  32  -3  126.72    9.90
  -1  32  -4    5.58    2.70
   1 -32   4    1.56    1.48
  -1  32  -4    2.49    2.22
  -1  32  -4    1.53    1.55
  -1  32  -4    1.81    1.98
   1 -32   4    3.32    2.42
  -1  32  -5  284.17   12.21
  -1  32  -6    7.44    2.19
  -1  32  -6    3.56    1.66
  -1 -33   6   50.72    4.14
   1  33  -6   39.68    3.88
   1  33  -5   79.78    6.56
   1  33  -5   60.92    4.98
  -1 -33   5   65.64    4.85
   1  33  -5   58.11    5.36
   1  33  -5   62.23    5.52
   1  33  -4   63.14    6.04
   1  33  -4   67.73    5.66
  -1 -33   4   59.77    5.79
   1  33  -4   56.07    6.17
   1  33  -4   65.91    6.40
   1  33  -3   34.02    5.09
  -1 -33   3   37.87    5.24
   1  33  -3   33.11    4.84
   1  33  -3   36.86    5.46
  -1 -33   2   60.30    6.42
  -1 -33   2   57.00    7.25
   1  33  -2   58.37    7.11
   1  33  -2   47.56    5.87
   1  33  -2   48.28    5.78
   1  33  -2   51.11    6.63
   1  33  -2   54.06    7.03
   1  33  -1  123.36    9.95
   1  33  -1  104.52    9.32
  -1 -33   1  121.89   10.12
  -1 -33   1  138.39   10.38
   1 -33  -1  132.34   10.89
   1  33  -1  121.41   10.37
   1  33  -1  121.45    9.91
   1  33   0  289.08   15.97
  -1 -33   0  283.40   14.86
  -1 -33   0  266.16   15.36
  -1 -33   0  304.75   14.85
  -1  33  -1    4.57    2.38
   1 -33   1    4.31    2.43
   1 -33   1    6.68    3.01
  -1 -33  -1    4.24    2.89
  -1  33  -2   59.96    6.50
   1  33   2   79.79    8.44
   1 -33   2   68.95    7.36
   1 -33   3    0.59    1.82
  -1  33  -3    0.52    1.64
  -1  33  -3    0.92    1.48
  -1  33  -3    1.62    2.03
   1 -33   3    0.50    1.58
  -1 -33  -3    1.95    1.84
  -1  33  -4  196.38    9.50
  -1  33  -4  221.83   11.01
  -1  33  -4  225.13   11.36
  -1  33  -5  121.78    7.40
   1 -33   5  140.75    8.57
  -1  33  -6    1.63    1.03
  -1  33  -6    0.98    1.32
  -1 -34   5  128.65    5.57
   1  34  -5  134.72    7.44
   1  34  -4   88.74    6.95
  -1 -34   4   75.45    5.83
  -1 -34   4   95.97    6.13
   1  34  -4   71.08    6.08
   1  34  -4   82.68    6.73
   1  34  -3   12.43    2.97
   1  34  -3   20.03    3.90
   1  34  -3   13.75    3.33
   1  34  -3   13.24    3.03
   1  34  -3   22.13    3.94
  -1 -34   3   16.72    3.14
  -1 -34   3   20.45    3.59
   1  34  -2  179.56    9.97
   1  34  -2  162.94   10.53
   1  34  -2  142.03    9.03
   1 -34  -2  160.73   11.05
   1  34  -2  145.33    9.76
   1  34  -2  164.21   11.01
   1  34  -1    1.61    1.99
   1  34  -1    1.30    1.67
  -1 -34   1    0.53    1.79
  -1 -34   1    2.75    1.98
   1  34  -1    2.65    2.25
   1  34  -1    0.53    1.71
   1  34   0  118.18    9.53
   1  34   0  123.53    9.85
  -1 -34   0  140.71    9.72
   1  34   0  128.57   10.00
  -1 -34   0  137.83   10.45
  -1 -34   0  147.56   10.16
  -1  34  -1    8.72    2.99
  -1 -34  -1   16.83    4.22
  -1  34  -2   84.43    7.11
   1  34   2   68.52    7.60
   1 -34   2   92.84    8.08
  -1  34  -3   67.15    5.88
  -1  34  -3   70.82    6.70
  -1  34  -3   79.46    6.76
   1  34   3   61.95    6.62
  -1  34  -4    2.90    1.71
  -1  34  -4    4.23    1.81
  -1  34  -4    2.06    1.40
  -1  34  -5   29.73    3.19
   1  35  -5    1.69    1.14
   1  35  -4   84.17    5.78
  -1 -35   4   86.11    5.40
   1  35  -3   -0.57    1.11
  -1 -35   3    0.74    1.24
   1  35  -3    1.02    1.53
   1  35  -3    0.87    1.40
   1  35  -3    2.27    1.66
   1  35  -2  175.20   10.13
   1  35  -2  192.84   10.91
   1  35  -2  180.74    9.80
   1  35  -1   23.64    4.24
   1  35  -1   27.42    4.08
  -1 -35   1   38.97    4.83
  -1 -35   1   38.09    4.98
   1  35  -1   25.77    4.33
   1  35   0    1.00    1.69
   1  35   0    1.96    1.99
   1 -35   0    2.83    2.21
   1 -35   0    1.54    1.77
   1  35   0    0.25    1.60
   1  35   1    6.38    2.76
   1 -35   1   14.64    3.32
  -1 -35  -1    4.08    2.24
   1  35   1    6.53    2.61
  -1  35  -1   12.44    2.95
  -1  35  -2  421.48   13.99
  -1  35  -2  449.18   15.74
   1 -35   3    6.77    2.39
   1 -35   3    6.16    2.28
   1 -35   3    1.70    1.53
  -1  35  -3    4.01    1.95
  -1  35  -3    2.67    1.85
  -1  35  -5   82.04    5.08
   1 -35   5   84.01    4.63
   1 -35   5   84.38    5.08
  -1 -36   4   45.01    3.17
  -1 -36   3   35.50    3.60
  -1 -36   3   36.32    3.80
  -1 -36   2   50.69    4.72
   1  36  -2   34.17    4.40
   1  36  -2   40.03    4.83
   1  36  -1    4.22    2.05
   1  36  -1    6.31    2.30
   1  36  -1    5.02    2.38
  -1 -36   0    9.00    2.60
   1  36   0    3.85    2.17
   1 -36   1   21.14    3.57
   1 -36   1   18.31    3.47
   1 -36   2   79.08    5.98
  -1  36  -2   60.32    5.70
  -1  36  -4   82.69    5.14
  -1 -37   3  225.72    7.82
  -1 -37   2  118.13    6.55
  -1 -37   1   40.29    4.25
  -1 -37   0   60.16    5.15
   1 -37   2  108.01    6.41
  -1 -38   2   20.49    2.50
   1 -38   1   99.65    5.67
  -1 -38  -1   83.73    5.21
  -1 -39   0  171.04    6.36
  -2   0  11   -0.23    1.21
   2   0 -11    1.08    2.12
  -2   0  10   -0.38    1.45
   2   0 -10    2.27    2.98
   2   0 -10   -0.66    1.67
   2   0  -9    0.31    1.35
   2   0  -9    2.29    2.61
   2   0  -9    2.71    2.60
   2   0  -8  142.77   12.47
   2   0  -8  140.02   27.56
  -2   0   8  135.55   28.37
   2   0  -8  150.10   15.00
   2   0  -8  149.94   14.41
  -2   0   7    8.75    9.53
   2   0  -7    3.71    3.34
   2   0  -7    7.61    4.33
   2   0  -7    6.95    3.32
   2   0  -7    7.54    4.35
   2   0  -6  610.86   40.94
   2   0  -6  708.52   28.62
   2   0  -6  704.53   29.40
   2   0  -6  669.04   36.08
   2   0  -6  737.04   57.12
   2   0  -6  770.35   30.39
   2   0  -5    5.72    3.62
   2   0  -5    3.48    4.37
   2   0  -5    2.72    1.71
   2   0  -5    1.52    5.26
   2   0  -5    2.50    2.52
   2   0  -4  141.19   20.95
   2   0  -4  127.78    9.18
   2   0  -4  151.72   18.89
   2   0  -4  159.13   15.19
   2   0  -3    4.78    4.89
   2   0  -3    4.19    3.00
   2   0  -3    0.65    3.44
   2   0  -3    5.90    3.06
   2   0  -2  406.27   25.11
   2   0  -2  441.44   30.71
   2   0  -2  378.76   14.42
   2   0  -2  379.61   20.32
   2   0  -1   -0.59    3.71
   2   0  -1   -0.43    2.38
   2   0   0   95.13    8.77
   2   0   0   88.50   11.34
   2   0   1   -0.57    3.26
   2   0   1    8.66    4.61
  -2   0  -2 1307.52   42.84
   2   0   2 1198.40   48.24
  -2   0  -3    4.35    5.31
  -2   0  -3    3.78    4.04
  -2   0  -3    0.74    2.81
   2   0   3    1.07    5.22
   2   0   4  847.43   26.69
   2   0   4  878.40   54.51
  -2   0  -5   18.17    4.15
   2   0   5    9.94    8.49
   2   0   5   13.14    4.36
   2   0   6 1568.34   88.29
  -2   0  -6 1418.07   71.83
  -2   0  -6 1437.59   44.48
  -2   0  -6 1501.00   37.51
   2   0   6 1460.88   42.35
  -2   0  -6 1398.53   77.05
  -2   0  -7    0.61    2.79
  -2   0  -7    1.61    4.95
   2   0   7   -2.22    4.83
   2   0   7   -1.06    2.46
   2   0   7    4.71    3.19
  -2   0  -7    9.69    7.30
   2   0   8   78.69   10.70
  -2   0  -8   75.97   11.01
  -2   0  -8   70.26   17.11
   2   0   8   87.68   22.89
  -2   0  -9   -0.46    2.32
  -2   0  -9    5.60    4.38
   2   0   9    2.92    3.19
  -2   0 -10    3.30    3.11
  -2   0 -10    0.96    1.96
   2   0  10    0.37    2.40
   2   1 -11  217.85   12.36
   2  -1 -11  210.49   11.99
  -2   1  10   24.62    5.34
   2  -1 -10   21.35    5.95
   2   1 -10   29.88    6.52
   2   1 -10   29.79    5.37
   2  -1 -10   23.06    4.68
   2   1  -9   86.93    9.11
   2  -1  -9   62.78    8.26
   2  -1  -9   65.85    8.80
   2   1  -9   76.47    8.11
   2   1  -9   75.66    9.63
  -2   1   8   61.41   18.43
   2  -1  -8   60.54    7.76
   2  -1  -8   57.89   18.27
   2  -1  -8   61.02    8.53
   2   1  -8   52.49    7.69
   2   1  -8   37.70   14.69
   2   1  -8   61.47    9.67
   2   1  -8   50.28    9.05
   2  -1  -8   57.89    9.09
   2  -1  -7  748.93   48.53
   2  -1  -7  833.97   32.78
   2   1  -7  843.97   33.42
   2   1  -7  822.41   33.39
   2   1  -7  974.15   63.64
  -2  -1   7 1063.51   76.35
  -2   1   7 1012.55   73.59
   2  -1  -7  851.99   30.11
   2  -1  -7  898.84   34.58
   2   1  -7  858.42   34.44
   2  -1  -6   69.28   13.99
   2   1  -6  100.54   16.22
   2   1  -6  113.74    8.85
   2  -1  -6   85.06   17.46
   2   1  -6  172.47   25.29
   2   1  -6  126.20   16.15
   2   1  -6  101.43   11.29
   2  -1  -6   91.51   10.66
   2  -1  -6   81.33    8.55
   2  -1  -6   73.80   18.85
   2   1  -6  114.58   10.25
   2   1  -6  105.81   22.45
   2   1  -6  117.08   12.01
   2  -1  -6   79.73    9.59
   2   1  -6  124.86   12.16
   2   1  -5  280.74   32.96
   2  -1  -5  289.13   34.29
   2  -1  -5  321.61   15.89
   2   1  -5  293.31   14.97
   2   1  -5  259.24   23.93
   2  -1  -5  269.24   25.67
   2   1  -5  301.97   30.79
   2  -1  -5  368.44   32.23
   2   1  -5  297.59   23.61
   2  -1  -4  883.33   52.31
   2   1  -4  921.07   52.48
   2  -1  -4  801.20   38.98
   2  -1  -4  886.72   24.20
   2   1  -4  857.38   23.38
   2   1  -4  755.40   35.62
   2  -1  -4  919.40   34.79
   2   1  -4  865.44   36.52
   2   1  -4  932.32   46.27
   2  -1  -4  945.84   44.81
   2  -1  -3 3698.58   87.46
   2   1  -3 3788.09   94.15
   2  -1  -3 3460.32   92.10
   2   1  -3 3184.56   61.10
   2   1  -3 3925.19   81.76
   2  -1  -3 3556.48   73.87
   2  -1  -3 3447.80   54.50
   2  -1  -2 1001.12   20.43
   2  -1  -2 1022.06   31.62
   2   1  -2 1198.44   50.29
   2  -1  -2 1189.17   49.77
   2  -1  -2 1080.32   40.29
   2  -1  -2 1166.63   47.44
   2   1  -2 1111.43   43.53
   2  -1  -1  631.65   16.90
   2   1  -1  608.61   29.62
   2  -1  -1  587.33   30.14
   2   1  -1  550.05   25.59
   2  -1  -1  610.89   23.84
   2  -1   0  785.86   30.95
   2   1   0  780.06   27.00
   2  -1   0  701.94   19.77
   2  -1   1  746.65   28.64
   2  -1   1  686.62   31.20
  -2   1  -1  804.37   27.48
   2   1   1  743.55   32.11
  -2   1  -2   24.53    6.43
  -2   1  -2   23.33    6.09
   2  -1   2   21.81    7.30
   2   1   2   29.85    7.97
  -2   1  -2    4.83    4.65
  -2  -1  -2   21.08    7.80
  -2  -1  -2   22.52    2.58
  -2   1  -3    3.00    3.65
   2  -1   3    3.27    4.13
  -2   1  -3   -0.76    2.35
   2   1   3    4.19    4.85
  -2  -1  -3    4.22    2.90
  -2   1  -3   11.92    7.29
  -2  -1  -3    2.19    4.47
  -2   1  -4   80.38   14.61
   2  -1   4   65.75   16.03
   2   1   4   69.72   15.61
  -2   1  -4   71.63   13.76
  -2  -1  -4   36.97    5.10
   2   1   4   63.12    7.46
  -2   1  -4   79.90    7.29
  -2   1  -4   43.55    5.88
  -2  -1  -4   25.90    5.70
   2   1   5 1135.56   68.46
  -2   1  -5 1187.52   62.25
   2  -1   5 1280.57   73.20
   2   1   5 1140.44   33.90
  -2  -1  -5 1197.75   30.51
  -2   1  -6   60.19    7.81
   2  -1   6   54.49    8.80
   2   1   6   55.13    8.58
  -2   1  -6   62.78    9.54
  -2   1  -6   63.87   15.83
   2   1   6   65.19   19.18
   2  -1   6   69.98   18.77
  -2   1  -6   53.75   15.82
   2  -1   6   49.81    7.75
   2  -1   7  340.58   21.73
   2   1   7  334.98   21.07
  -2   1  -7  294.40   21.39
   2   1   7  341.39   43.39
  -2  -1  -7  281.44   33.30
   2  -1   7  307.69   41.65
  -2   1  -7  341.14   41.23
  -2  -1  -7  257.92   35.26
   2  -1   7  301.84   19.06
   2   1   7  266.81   17.44
  -2   1  -7  283.32   18.84
   2  -1   8  151.67   15.09
   2   1   8  134.92   13.80
  -2   1  -8  128.28   14.43
   2   1   8  142.63   28.36
  -2  -1  -8  168.43   25.29
  -2   1  -8  116.06   22.09
  -2   1  -8  100.90   21.78
   2  -1   8  121.23   11.71
   2  -1   9  684.83   29.11
   2   1   9  663.01   28.16
  -2  -1  -9  627.28   26.53
  -2   1  -9  588.46   27.67
  -2   1  -9  608.96   26.66
  -2   1 -10  102.04   10.02
  -2  -1 -10  104.98    9.15
  -2   1 -10  112.38    9.84
  -2   1 -10  100.73    8.09
   2   1  10   99.71    9.76
   2  -1  10  102.93   10.06
  -2  -1 -11  191.93    7.70
   2   2 -11    6.41    2.17
  -2   2  11   10.46    2.72
   2  -2 -11    9.01    2.18
   2  -2 -11    9.61    2.98
   2   2 -11    9.33    3.07
   2   2 -10  137.72   10.99
   2  -2 -10  106.84    9.31
  -2   2  10  123.89   11.05
   2  -2 -10  127.41   12.41
   2   2  -9  110.84    9.93
   2   2  -9  125.63   10.71
   2  -2  -9   97.26   10.10
   2   2  -9  110.84   11.64
   2  -2  -9   89.76   10.15
  -2   2   8   13.37    8.36
   2   2  -8    8.55    4.63
   2  -2  -8    9.85    3.95
   2   2  -8   18.57    9.47
   2  -2  -8    9.12    4.10
   2   2  -8    8.16    4.51
   2   2  -8    7.65    4.28
   2   2  -7   65.56    9.98
   2  -2  -7   40.74   11.29
   2  -2  -7   51.88    8.35
   2   2  -7   58.12    9.13
   2   2  -7   55.29    8.89
   2   2  -7   64.24   16.85
   2   2  -7   55.08   11.02
  -2   2   7   75.23   20.66
   2  -2  -7   53.20    7.94
   2   2  -7   67.67    8.34
   2   2  -6   25.95    4.93
   2   2  -6   27.00    4.45
   2   2  -6   13.91    4.73
   2  -2  -6   25.33    5.77
   2   2  -6   26.46    5.89
   2   2  -6   24.94   10.73
   2   2  -6   17.13    6.30
   2  -2  -6   18.35    5.45
   2  -2  -6   21.15    4.70
   2   2  -6   26.13   11.41
   2  -2  -6   15.73    4.94
   2   2  -6   23.58    6.13
   2  -2  -5   47.18   11.98
   2   2  -5   67.72   14.85
   2   2  -5   79.72   12.82
   2   2  -5   74.24    6.54
   2   2  -5   56.97   14.63
   2   2  -5   52.38   10.81
   2  -2  -5   49.63    6.63
   2   2  -5   68.70    7.33
   2  -2  -5   36.19    9.75
   2   2  -4  349.27   32.50
   2  -2  -4  321.49   14.80
   2   2  -4  312.09   14.09
   2  -2  -4  338.06   26.13
   2  -2  -4  365.00   28.04
   2   2  -4  297.82   22.49
   2   2  -4  339.08   29.01
   2   2  -3  473.51   33.23
   2   2  -3  379.96   20.29
   2   2  -3  487.57   29.93
   2   2  -3  460.27   23.91
   2  -2  -3  470.00   26.62
   2  -2  -3  440.72   18.88
   2   2  -2  205.79   10.01
   2   2  -2  304.91   20.35
   2  -2  -2  194.96   13.61
   2   2  -2  274.84   24.43
   2  -2  -2  215.96   17.51
   2   2  -2  283.09   22.94
   2   2  -2  252.07   24.20
   2   2  -1 2211.75   44.48
   2   2  -1 2216.47   52.80
   2  -2  -1 2157.53   27.58
   2   2  -1 2161.66   55.86
   2   2  -1 2254.44   61.56
   2  -2  -1 2255.07   56.24
   2  -2  -1 2315.16   44.43
   2  -2   0 1727.69   43.46
   2   2   0 1912.62   44.76
  -2   2   0 2064.64   31.75
   2  -2   1 1343.07   36.73
  -2   2  -1 1332.89   35.28
  -2   2  -1 1249.29   29.73
  -2  -2  -1 1366.10   38.49
   2   2   1 1363.16   43.14
  -2   2  -2  834.96   32.38
  -2   2  -2  844.05   35.08
   2   2   2  862.69   39.68
  -2  -2  -2  741.25   17.91
   2   2   3  172.70   21.99
  -2   2  -3  151.52   17.47
  -2  -2  -3  207.22   20.02
  -2   2  -3  158.69   17.77
  -2  -2  -3  170.11   15.70
  -2   2  -3  182.97   22.79
   2   2   4   71.42   15.76
  -2   2  -4   68.30   13.97
  -2   2  -4   80.20    7.35
  -2  -2  -4   72.65    7.02
   2   2   4   76.08    8.01
  -2   2  -4   54.46    5.94
  -2  -2  -4   51.99    8.55
  -2   2  -5  154.80   22.64
   2   2   5  151.62   24.77
   2   2   5  126.63   11.26
   2   2   6  109.06   22.67
  -2  -2  -6   96.26   18.11
  -2   2  -6   92.13   11.56
   2  -2   6   89.33   10.45
   2   2   6  101.87   10.99
  -2   2  -6  101.11   10.21
   2   2   7  117.53   12.59
  -2  -2  -7   77.54   17.66
   2   2   7   89.71   22.30
  -2   2  -7   95.04   12.34
  -2  -2  -7   62.29   17.42
  -2   2  -7  108.28   24.07
   2   2   7   69.94    9.02
   2  -2   7   91.67   10.87
  -2   2  -7  105.26   12.04
  -2   2  -8   20.39    9.83
  -2  -2  -8    9.80    6.70
  -2   2  -8   37.61    8.05
  -2   2  -8   34.76   12.15
   2   2   8   17.72    9.59
   2   2   8   21.75    6.15
  -2  -2  -8    7.60    3.07
   2  -2   8   20.93    5.34
  -2   2  -8   21.98    5.45
  -2  -2  -9   88.71   10.06
  -2   2  -9   85.34   10.82
  -2   2  -9   82.71   10.18
   2   2   9   95.84   10.95
  -2  -2  -9   83.89    9.83
   2   2  10    0.71    2.06
  -2  -2 -10    2.04    1.72
  -2   2 -10    3.63    2.49
  -2   2 -10    2.14    2.65
  -2   2 -10    2.33    1.71
  -2  -2 -11  141.50    6.96
   2  -3 -11   76.14    7.44
   2   3 -11   89.13    7.96
   2  -3 -11   79.83    5.59
   2   3 -11   76.65    6.24
  -2   3  10    7.94    3.23
  -2  -3  10    7.37    3.35
   2   3 -10    6.79    3.35
   2  -3 -10    9.10    3.03
   2  -3 -10    8.07    4.09
   2  -3  -9  572.69   24.18
   2   3  -9  584.17   26.48
   2  -3  -9  601.59   29.53
   2  -3  -9  638.18   25.73
   2   3  -9  565.09   22.58
   2   3  -8   44.44    6.88
   2   3  -8   46.02    8.33
   2  -3  -8   31.04    7.30
   2  -3  -8   32.62    6.65
   2   3  -8   38.83    7.85
  -2  -3   8   46.93   16.06
  -2   3   8   45.64   15.95
   2  -3  -8   24.00   12.49
   2   3  -8   28.46   13.19
   2  -3  -8   32.78    6.62
   2   3  -8   45.40    8.74
   2   3  -7   28.85    7.34
   2  -3  -7   25.31    9.06
   2   3  -7   33.23    5.29
  -2   3   7   27.54   12.63
   2   3  -7   32.83    6.15
   2   3  -7   32.39    5.76
   2  -3  -7   22.69    5.58
   2  -3  -7   24.12    5.46
   2  -3  -7   20.63    5.41
   2   3  -7   37.12    7.37
   2   3  -7   31.20    6.81
   2  -3  -7   28.64    6.99
   2   3  -6   27.46    8.02
   2   3  -6   46.26    6.43
   2  -3  -6   52.41    7.73
   2  -3  -6   49.16    8.33
   2   3  -6   43.98    7.49
   2   3  -6   44.08    7.46
   2  -3  -6   60.59    9.60
   2   3  -6   34.70    9.18
   2   3  -6   26.73   11.09
   2   3  -6   27.59   11.60
   2   3  -6   45.98    8.38
   2   3  -5 2109.24   34.62
   2   3  -5 2240.62   89.13
   2   3  -5 2620.99   99.40
   2   3  -5 2228.64   40.10
   2  -3  -5 2368.35   43.78
   2   3  -5 2299.78   70.35
   2  -3  -5 2457.99   81.96
   2   3  -5 2511.04   90.47
   2  -3  -5 1895.06   51.36
   2   3  -4   26.62    9.46
   2   3  -4   26.56   10.05
   2   3  -4    7.55    3.96
   2  -3  -4   50.30    6.14
   2   3  -4   14.45    6.94
   2  -3  -4   51.25    7.68
   2  -3  -4   69.23   12.33
   2   3  -3  424.52   31.18
   2  -3  -3  361.30   24.85
   2   3  -3  317.11   17.90
   2   3  -3  407.08   23.99
   2   3  -3  418.61   28.85
   2  -3  -3  381.66   17.01
   2   3  -2   35.98    9.73
   2   3  -2   25.18    8.75
   2   3  -2   28.40    7.69
   2   3  -2   16.92    2.63
   2   3  -2   20.89    6.61
   2   3  -1    1.42    4.50
   2  -3  -1   11.19    3.56
   2   3  -1   14.57    5.45
   2  -3  -1   10.36    5.05
   2   3  -1    8.89    3.73
   2   3   0  377.72   24.45
  -2  -3   0  366.60   15.25
  -2   3   0  354.32   13.27
   2   3   0  377.23   21.54
   2  -3   1  134.36   11.35
   2   3   1  121.23   14.08
   2   3   1  130.65   13.73
  -2   3  -1  114.89    8.99
  -2   3  -1  112.29   10.87
   2   3   2   17.96    6.26
  -2   3  -2    7.79    4.97
  -2   3  -2    8.24    4.19
  -2   3  -2   28.10    8.30
  -2  -3  -2   29.45    4.35
   2   3   3 2826.98   84.87
  -2   3  -3 2646.61   74.22
  -2  -3  -3 2725.49   72.44
  -2   3  -3 2560.34   71.41
  -2   3  -3 2924.90   89.00
  -2   3  -4 1048.51   52.19
   2   3   4 1127.44   59.37
  -2   3  -4 1051.05   52.07
  -2   3  -4 1200.66   63.85
   2  -3   4 1220.15   33.54
  -2   3  -4 1135.55   27.64
   2   3   4 1104.62   29.33
  -2  -3  -4 1323.87   62.70
  -2   3  -5  126.52   20.95
   2   3   5  117.23   21.45
  -2  -3  -5  100.47   17.38
  -2  -3  -5  122.63   21.02
   2   3   5  124.47   11.08
   2  -3   5  110.65   11.23
  -2   3  -5  109.72    9.68
  -2   3  -6   10.62    7.76
  -2  -3  -6    5.44    5.54
  -2   3  -6    4.85    5.58
   2   3   6   18.37    9.82
   2   3   6    6.25    3.51
   2  -3   6    3.49    2.92
  -2   3  -6    8.34    4.31
  -2  -3  -6    3.42    3.68
  -2   3  -7 1096.49   35.22
   2   3   7 1020.82   35.65
  -2   3  -7 1114.63   69.32
   2   3   7 1009.68   72.20
  -2  -3  -7 1003.24   60.93
  -2   3  -7  963.77   38.24
  -2  -3  -7  907.40   37.33
  -2   3  -7  997.80   70.90
  -2  -3  -7  904.26   64.56
  -2   3  -7  953.56   36.81
   2  -3   7  895.43   33.60
   2   3   7  897.07   31.29
  -2  -3  -8    1.94    2.97
  -2   3  -8    8.19    6.24
  -2   3  -8    4.06    3.79
  -2   3  -8    3.53    4.67
   2   3   8    8.64    6.61
   2  -3   8   11.99    8.20
   2   3   8    7.07    4.06
  -2  -3  -8    8.22    3.33
   2  -3   8    1.91    2.52
  -2   3  -8    1.55    2.59
   2   3   9   55.00    8.31
  -2  -3  -9   62.04    8.25
  -2  -3  -9   66.30    8.53
  -2   3  -9   54.05    8.26
  -2   3  -9   51.46    8.46
  -2  -3  -9   58.66    6.92
  -2   3  -9   53.61    7.13
  -2   3 -10   27.91    5.09
  -2   3 -10   26.58    5.15
   2   3  10   26.87    5.06
   2  -3  10   33.11    5.79
  -2   3 -11   46.86    4.55
   2   4 -11   19.27    3.40
   2  -4 -11   12.06    2.49
   2   4 -11   18.39    3.98
   2  -4 -11   22.43    4.11
   2  -4 -10  232.51   16.42
  -2   4  10  242.17   14.64
  -2  -4  10  202.95   13.77
   2   4 -10  209.27   13.71
  -2  -4   9   53.74    8.53
  -2   4   9   75.65    9.62
   2  -4  -9   64.91   10.36
   2   4  -9   50.74    8.20
   2  -4  -9   67.01    8.36
   2   4  -9   48.35    7.18
   2   4  -8   42.41    6.83
   2   4  -8   20.03    5.97
   2  -4  -8   35.10    7.67
   2  -4  -8   38.35    6.87
   2   4  -8   30.56    7.13
  -2   4   8   42.38   14.85
  -2  -4   8   37.68   14.40
   2   4  -8   33.17   12.25
   2  -4  -8   34.15    6.49
   2   4  -8   32.18    5.66
   2   4  -8   30.01   11.84
   2  -4  -8   45.86   15.29
   2   4  -8   35.83    8.24
   2   4  -7   86.15    9.28
   2   4  -7   70.38   10.57
   2  -4  -7   87.37   17.15
   2   4  -7   77.48    8.11
   2   4  -7   79.70   19.03
  -2   4   7   72.55   19.39
  -2  -4   7  118.52   26.23
   2   4  -7   85.45   14.74
   2   4  -7   85.63    9.71
   2  -4  -7   64.10    8.36
   2  -4  -7   76.97    9.85
   2   4  -7   75.76    8.47
   2   4  -7   70.85   10.05
   2  -4  -7   87.80   10.39
   2  -4  -7   76.21   10.84
   2   4  -7   83.86   10.99
   2   4  -6  171.44   19.76
   2   4  -6  202.63   12.68
   2  -4  -6  171.94   23.66
   2  -4  -6  155.79   14.42
   2   4  -6  169.96   14.22
   2   4  -6  230.60   30.30
   2   4  -6  192.34   22.09
   2  -4  -6  155.38   27.22
   2   4  -6  184.91   29.14
   2   4  -6  173.40   15.45
   2   4  -5  403.89   30.64
   2   4  -5  404.02   37.37
   2   4  -5  336.12   14.19
   2   4  -5  345.18   35.07
   2   4  -5  422.12   40.61
   2  -4  -5  257.36   31.87
   2   4  -5  338.87   15.61
   2   4  -4 1240.10   51.12
   2   4  -4 1420.55   62.57
   2   4  -4 1050.44   23.77
   2   4  -4 1330.71   29.28
   2  -4  -4 1207.28   62.05
   2   4  -4 1278.75   60.27
   2   4  -4 1284.79   63.76
   2   4  -4 1093.49   40.36
   2   4  -4 1354.08   30.30
   2  -4  -4 1047.62   49.73
   2  -4  -4 1088.97   27.69
   2   4  -3   53.82   12.79
   2   4  -3   47.64    6.95
   2  -4  -3   44.95    9.36
   2  -4  -3   43.26    8.43
   2   4  -2  113.63    6.50
   2   4  -2  159.41   16.22
   2  -4  -2  197.76   20.33
   2   4  -2  185.09   21.84
   2   4  -2  166.67   17.53
   2  -4  -2  141.00   17.26
   2   4  -2  166.74   18.91
   2   4  -1   17.98    7.01
   2  -4  -1   16.77    6.10
   2   4  -1   17.74    5.83
   2   4  -1   14.77    5.07
   2   4  -1    8.29    4.73
   2  -4  -1   15.55    5.81
   2   4   0 2898.55   68.88
   2   4   0 2955.70   61.23
   2   4   1  211.12   18.72
   2  -4   1  215.17   13.42
   2   4   1  218.09   17.39
   2  -4   1  198.34   17.76
  -2   4  -1  196.48   12.15
  -2  -4  -1  180.95   13.99
  -2  -4  -1  233.79   17.51
  -2  -4  -2 8438.46  113.91
  -2   4  -2 8508.30  115.68
  -2   4  -2 8211.42  106.42
   2   4   2 7825.26  118.94
   2  -4   2 8332.54  130.50
  -2   4  -2 9477.71  139.74
  -2  -4  -2 8571.42  134.86
  -2  -4  -2 8193.91  112.97
  -2  -4  -2 9233.46  133.17
   2   4   3  248.87   25.45
   2  -4   3  264.58   27.95
  -2   4  -3  286.44   24.67
  -2   4  -3  275.05   23.44
  -2  -4  -3  208.66   23.02
  -2  -4  -3  220.11   25.71
  -2   4  -3  307.94   29.22
   2   4   4  195.93   24.35
   2  -4   4  196.88   28.43
  -2   4  -4  205.41   23.84
  -2   4  -4  186.24   22.42
  -2  -4  -4  189.28   26.17
  -2   4  -4  182.70   25.85
   2  -4   4  206.92   14.47
  -2   4  -4  214.44   12.23
   2   4   4  178.55   11.76
  -2  -4  -4  196.71   24.40
  -2  -4  -5    2.30    3.08
   2   4   5    1.51    2.33
   2  -4   5    1.82    4.86
   2   4   5    1.87    2.07
   2  -4   5    4.95    3.45
  -2  -4  -5    2.84    4.40
  -2   4  -5    1.72    2.42
  -2   4  -6  520.80   46.33
   2   4   6  572.55   50.52
   2  -4   6  557.65   54.93
  -2  -4  -6  556.23   43.13
  -2   4  -6  482.50   25.98
  -2  -4  -6  514.90   27.00
   2  -4   6  478.79   24.53
   2  -4   6  604.98   27.99
   2   4   6  540.06   24.37
  -2   4  -7   41.26    7.41
   2  -4   7   60.30    9.76
  -2  -4  -7   66.55   10.38
  -2   4  -7   37.24    7.90
  -2   4  -7   32.78   14.07
   2  -4   7   28.95    6.55
  -2   4  -7   40.14    8.24
   2   4   7   44.74   15.64
   2  -4   7   49.90   17.90
   2   4   7   37.31    7.59
  -2   4  -8    1.71    3.17
  -2  -4  -8    2.96    3.65
  -2   4  -8    5.38    4.74
   2   4   8   -2.10    3.21
   2  -4   8   12.09    8.26
   2   4   8    3.95    3.41
   2  -4   8    2.26    3.38
  -2   4  -8    8.25    6.28
  -2  -4  -8    5.75    5.07
   2  -4   8    2.93    2.68
  -2   4  -8    2.23    3.59
  -2  -4  -9   67.20    8.53
   2   4   9   81.96    9.81
   2  -4   9   82.70   10.58
  -2   4  -9   75.85   10.14
  -2  -4  -9   72.78   10.10
  -2  -4  -9   70.28    8.47
  -2   4  -9   84.34   10.33
  -2  -4  -9   70.23    7.73
  -2   4  -9   66.94    8.41
  -2  -4 -10    2.81    1.64
  -2   4 -10    1.02    2.30
  -2  -4 -10    1.44    2.61
  -2   4 -10    4.63    2.55
   2  -4  10    2.19    2.10
   2   4  10    2.71    2.21
  -2   4 -11    0.51    1.24
   2   5 -11   98.92    7.01
   2  -5 -11   80.17    5.83
   2   5 -11   84.06    7.43
   2  -5 -11   84.91    7.56
   2  -5 -10  238.68   16.41
  -2   5  10  260.58   14.90
  -2  -5  10  218.19   13.87
   2   5 -10  221.47   13.98
   2   5 -10  208.62   11.50
  -2   5   9  200.35   15.24
  -2  -5   9  198.47   15.54
   2  -5  -9  178.14   16.44
   2  -5  -9  169.48   12.71
   2   5  -9  159.57   14.06
   2   5  -9  139.26   11.79
   2   5  -8    4.72    3.12
   2   5  -8    8.82    4.30
   2   5  -8    4.88    4.01
   2  -5  -8   10.09    3.66
   2  -5  -8    4.59    4.14
   2   5  -8    3.71    4.90
  -2   5   8   12.41    7.74
  -2  -5   8   13.70    8.54
   2   5  -8    3.95    4.26
   2  -5  -8   17.47    9.43
   2  -5  -8   10.60    4.12
   2   5  -8    6.97    4.81
   2   5  -7   39.90    7.06
   2   5  -7   39.16    5.94
   2  -5  -7   35.62    7.50
   2   5  -7   35.55    7.50
   2  -5  -7   36.60    6.65
   2   5  -7   41.17   14.28
   2   5  -7   26.19    8.27
  -2   5   7   44.32   16.09
  -2  -5   7   48.26   16.94
   2  -5  -7   35.93    7.04
   2  -5  -7   31.38   13.26
   2  -5  -7   29.60    6.09
   2   5  -7   37.63    6.55
   2   5  -7   41.86    8.53
   2   5  -6  177.29   15.97
   2   5  -6  149.23   18.42
   2  -5  -6  117.26   20.22
   2   5  -6  164.56   11.11
   2   5  -6  162.23   13.67
   2  -5  -6  135.99   13.25
   2   5  -6  196.05   28.68
   2   5  -6  157.66   20.89
   2  -5  -6  138.33   11.57
   2   5  -6  179.60   14.26
   2   5  -5   78.11   14.16
   2   5  -5   73.42   16.55
   2   5  -5   68.54    7.12
   2   5  -5   63.70    6.57
   2   5  -5   74.60   18.19
   2   5  -5   83.00   17.21
   2  -5  -5   47.31   14.40
   2   5  -5   71.39    7.31
   2  -5  -5   54.55   13.22
   2   5  -5   60.76   10.60
   2   5  -4 1198.64   50.94
   2   5  -4 1325.87   61.37
   2   5  -4 1156.54   25.43
   2   5  -4 1218.66   28.35
   2   5  -4 1099.83   23.78
   2  -5  -4 1102.91   59.24
   2   5  -4 1155.66   56.41
   2   5  -4 1309.64   65.91
   2   5  -4 1178.52   28.45
   2  -5  -4 1122.86   28.32
   2  -5  -4 1035.87   51.20
   2   5  -4  963.99   37.62
   2   5  -3  481.04   36.83
   2   5  -3  390.61   19.22
   2   5  -3  426.71   31.32
   2  -5  -2  206.41   20.89
   2   5  -2  158.10   17.02
   2   5  -2  164.78   18.97
   2   5  -2  191.13   20.14
   2  -5  -2  168.63   18.64
   2   5  -2  152.21   16.40
   2   5  -1  247.09   18.89
   2  -5  -1  301.73   21.92
   2   5  -1  280.46   23.99
  -2  -5   0 9550.12   82.09
   2   5   0 8840.59  124.98
   2  -5   0 9583.42  114.16
   2   5   0 9125.21  107.08
   2  -5   1 2105.85   39.38
   2   5   1 2141.15   59.99
  -2  -5  -1 1797.82   47.22
  -2   5  -1 1891.69   46.62
   2  -5   1 2137.28   57.28
   2   5   1 1890.36   51.06
  -2   5  -1 1822.56   38.25
   2  -5   2  663.38   37.27
  -2   5  -2  762.33   32.63
   2   5   2  669.92   34.60
  -2  -5  -2  601.49   33.51
  -2  -5  -2  711.54   37.50
  -2  -5  -2  699.43   38.53
  -2   5  -2  729.27   38.43
   2   5   3  158.45   19.82
   2  -5   3  132.79   20.01
  -2   5  -3  177.68   20.00
  -2   5  -3  159.76   18.28
  -2  -5  -3  156.26   21.47
  -2   5  -3  167.11   22.00
  -2  -5  -3  139.11   19.79
  -2   5  -4  444.44   35.22
   2   5   4  381.83   33.45
   2  -5   4  358.99   38.64
  -2   5  -4  418.07   33.39
  -2  -5  -4  303.05   32.94
  -2   5  -4  372.16   36.41
  -2  -5  -4  335.13   31.97
  -2   5  -4  426.86   17.25
  -2   5  -4  438.64   17.76
   2   5   4  361.67   16.37
   2  -5   4  389.55   19.82
  -2   5  -5   92.93   17.98
   2   5   5   97.28   19.04
   2  -5   5   86.12   20.43
  -2  -5  -5   79.39   15.79
  -2   5  -5   79.27    8.56
   2   5   5   72.87    8.40
   2  -5   5   86.21   10.16
  -2  -5  -5   74.13   17.21
  -2   5  -6   24.25   10.86
   2   5   6   24.55   11.15
   2  -5   6   43.36   16.03
   2  -5   6   32.00    6.99
   2   5   6   20.46    5.29
  -2  -5  -6   24.09    6.29
  -2   5  -6   25.71    6.45
   2   5   6   29.23    5.83
   2  -5   6   27.62    6.61
  -2   5  -6   32.25    6.28
   2   5   7  132.08   12.81
   2  -5   7  164.95   15.60
  -2   5  -7  124.03   12.29
  -2   5  -7  123.05   13.70
  -2  -5  -7  137.75   14.73
   2  -5   7  154.13   31.18
   2   5   7  122.73   25.09
   2  -5   7  105.69   12.30
  -2   5  -7  109.17   13.53
  -2   5  -7  126.12   25.78
  -2  -5  -7  144.57   25.79
  -2   5  -8  321.69   39.82
   2   5   8  285.58   18.76
   2  -5   8  327.53   21.80
   2   5   8  283.35   36.70
   2  -5   8  335.81   44.73
  -2  -5  -8  246.62   17.28
   2  -5   8  300.36   19.42
  -2   5  -8  310.39   21.81
  -2   5  -8  309.03   21.23
  -2  -5  -8  276.39   20.57
  -2   5  -9   47.51    7.31
  -2  -5  -9   29.25    6.54
  -2  -5  -9   25.77    5.16
  -2   5  -9   45.53    7.83
  -2   5  -9   46.88    8.06
   2   5  10    6.86    2.75
   2  -5  10    7.56    3.08
  -2   5 -10   10.80    3.50
  -2  -5 -10    6.72    3.08
  -2   5 -10    9.23    3.52
  -2   5 -11   13.82    2.72
   2   6 -11    4.91    2.05
   2  -6 -11    2.29    1.58
   2   6 -11    3.80    2.25
   2  -6 -11    3.99    2.03
   2   6 -10   13.66    3.95
  -2  -6  10   14.50    3.78
  -2   6  10   19.12    4.17
   2  -6 -10   18.34    5.13
   2   6 -10   13.40    3.33
  -2  -6   9   68.55    9.11
  -2   6   9   56.05    8.16
   2  -6  -9   64.51    9.94
   2   6  -9   66.15    8.26
   2   6  -9   51.46    8.47
   2  -6  -9   56.57    7.11
   2   6  -8  136.63   14.38
   2  -6  -8  102.88   10.36
   2  -6  -8  121.88   14.26
  -2  -6   8  163.59   29.01
   2   6  -8  137.99   24.94
  -2   6   8  128.62   25.47
   2   6  -8   97.46   22.44
   2  -6  -8  139.07   26.51
   2   6  -8  123.12   11.76
   2   6  -7   32.54    6.46
   2  -6  -7   14.65    5.45
   2   6  -7   33.85    7.01
   2  -6  -7   21.11    5.00
   2   6  -7   63.46   17.60
   2   6  -7   38.33   10.27
  -2   6   7   27.39   12.39
  -2  -6   7   26.84   14.16
   2  -6  -7   21.78    5.60
   2  -6  -7   15.77    4.85
   2  -6  -7   16.73   10.15
   2   6  -7   22.53   11.16
   2   6  -7   28.30    7.10
   2   6  -7   37.69    6.72
   2   6  -6  108.02   11.53
   2   6  -6  108.45    9.25
   2   6  -6  107.35   11.16
   2  -6  -6   87.55   10.82
   2   6  -6  112.76   11.71
   2   6  -6   97.45   16.73
   2   6  -6  134.94   24.05
   2  -6  -6   94.01    9.74
   2   6  -6  116.25   11.11
   2   6  -5  111.41   20.18
   2   6  -5   79.31    7.45
   2  -6  -5   99.57   20.25
   2   6  -5   77.90   16.47
   2   6  -5  111.72   22.28
   2   6  -5  100.12   13.85
   2  -6  -5  108.92   18.81
   2   6  -5   94.31    8.20
   2   6  -4   11.61    7.17
   2   6  -4   10.50    2.90
   2   6  -4   10.74    3.60
   2   6  -4    9.58    2.93
   2   6  -4   11.77    3.47
   2   6  -4   14.40    7.45
   2  -6  -4   15.74    8.34
   2   6  -4   12.43    8.27
   2  -6  -4   14.55    3.79
   2   6  -4   12.69    3.68
   2   6  -4   10.81    4.28
   2   6  -3  811.29   43.52
   2   6  -3  780.89   39.45
   2   6  -3  941.95   51.39
   2   6  -3  856.22   43.11
   2  -6  -3  952.15   50.22
   2  -6  -3  885.63   23.01
   2   6  -3  826.30   22.89
   2   6  -3  809.30   22.37
  -2  -6   3  962.87   34.67
   2   6  -3  812.19   22.75
   2   6  -2 1981.00   59.63
   2  -6  -2 1883.39   64.50
   2  -6  -2 1865.36   61.39
   2   6  -2 1979.05   64.00
   2   6  -1  148.81   18.15
   2   6  -1  141.58   17.12
   2  -6   0 9991.61  117.03
   2   6   0 9999.00  110.98
   2   6   1 2146.47   61.79
   2  -6   1 2109.09   35.14
  -2  -6  -1 2034.70   53.43
   2   6   1 2047.35   52.93
   2  -6   1 2216.42   58.62
  -2   6  -1 1964.30   50.20
  -2   6  -1 1965.80   41.49
  -2  -6  -2  378.33   28.64
   2   6   2  379.74   28.32
   2   6   2  350.08   24.92
   2  -6   2  321.43   26.08
  -2   6  -2  414.88   27.08
  -2   6  -2  396.78   24.19
  -2  -6  -2  359.19   26.91
   2   6   3  232.58   23.96
   2  -6   3  281.51   28.99
  -2   6  -3  208.59   22.29
  -2   6  -3  216.51   21.55
  -2  -6  -3  300.92   28.23
  -2  -6  -3  243.88   23.21
  -2   6  -3  275.53   27.41
  -2  -6  -3  244.09   27.20
   2   6   4 2691.11   88.08
   2  -6   4 3096.29  111.73
  -2   6  -4 2765.23   89.55
  -2   6  -4 2775.28   85.66
  -2   6  -4 2787.82   97.84
  -2  -6  -4 2466.87   95.35
   2  -6   4 2942.81   53.74
   2   6   4 2675.79   43.94
  -2  -6  -4 3032.21   97.01
  -2   6  -5   19.96    8.71
  -2   6  -5   16.57    8.79
   2   6   5   14.48    8.36
   2  -6   5    3.85    5.15
   2   6   5   13.62    4.14
   2  -6   5    7.59    4.04
  -2  -6  -5    8.61    6.27
  -2   6  -5   14.58    4.34
   2   6   6    3.42    5.28
   2  -6   6    8.86    7.63
   2  -6   6    2.68    3.60
   2   6   6    2.09    2.49
  -2  -6  -6    2.29    2.76
  -2   6  -6    1.08    2.47
   2  -6   6    2.26    2.85
   2   6   6    2.52    2.44
  -2   6  -6   -0.42    2.61
   2  -6   7  120.14   13.75
   2   6   7   90.70   10.36
  -2  -6  -7  113.63   13.32
  -2   6  -7   97.81   12.08
  -2   6  -7  108.59   22.42
  -2   6  -7   81.72   19.77
   2   6   7   90.48   20.90
   2  -6   7   80.57   23.11
  -2   6  -7   87.87   22.23
  -2   6  -7   96.94   13.00
   2  -6   7   91.04   11.59
  -2   6  -8  255.71   20.18
  -2   6  -8  272.39   36.03
  -2  -6  -8  217.56   31.62
   2  -6   8  269.63   19.98
   2   6   8  240.67   16.93
  -2   6  -8  275.80   36.12
   2   6   8  247.29   34.40
   2  -6   8  245.35   38.51
  -2  -6  -8  173.89   31.14
  -2   6  -8  248.84   35.79
   2  -6   8  231.99   17.34
  -2   6  -8  279.47   20.02
  -2  -6  -8  218.44   15.31
  -2  -6  -8  204.46   17.63
   2  -6   9  101.20   10.06
  -2   6  -9   91.11   10.29
  -2   6  -9  105.39   11.49
  -2  -6  -9   94.06   11.20
  -2   6  -9  117.19   12.00
  -2  -6  -9   91.65    8.75
   2   6  10   16.80    3.90
   2  -6  10   14.80    4.00
  -2  -6 -10   15.13    4.21
  -2   6 -10   17.71    4.19
  -2   6 -10    9.33    3.55
  -2   6 -11    0.51    1.18
   2   7 -11   27.04    4.64
   2  -7 -11   22.14    3.85
   2  -7 -11   35.08    4.07
   2   7 -11   29.27    3.95
  -2   7  10    7.51    2.76
  -2  -7  10    9.15    3.05
   2   7 -10    6.87    3.23
   2  -7 -10    8.75    3.69
   2   7 -10    9.42    2.95
   2  -7  -9    1.67    3.63
  -2  -7   9    1.74    2.21
  -2   7   9    0.82    2.28
   2   7  -9    2.46    2.13
   2   7  -9    3.49    2.79
   2   7  -9    4.02    3.55
   2   7  -8   43.94    8.61
   2   7  -8   42.53    7.03
   2  -7  -8   48.52    9.39
   2   7  -8   36.59    6.03
  -2   7   8   46.69   14.82
  -2  -7   8   40.60   14.19
   2   7  -8   39.75    7.13
   2   7  -8   57.79   16.06
   2  -7  -8   50.83    8.51
   2  -7  -8   62.45   17.66
   2  -7  -8   52.98    7.29
   2   7  -7  481.40   23.13
   2  -7  -7  467.79   27.01
   2   7  -7  479.37   25.41
   2  -7  -7  510.75   22.40
   2   7  -7  493.80   25.07
   2  -7  -7  513.56   27.03
  -2   7   7  556.49   51.24
   2   7  -7  601.41   52.13
  -2  -7   7  449.12   50.05
   2   7  -7  471.11   37.93
   2  -7  -7  428.04   46.94
   2   7  -7  450.28   45.94
   2  -7  -7  477.65   25.12
   2   7  -7  479.37   24.42
   2   7  -6  188.36   12.38
   2  -7  -6   95.21   11.14
   2   7  -6  159.55   13.28
   2   7  -6  171.30   14.57
   2   7  -6  178.10   23.31
   2   7  -6  197.36   29.27
   2  -7  -6   93.06    9.90
   2   7  -6  166.11   13.60
   2   7  -5   13.47    4.17
   2   7  -5   14.72    3.78
   2   7  -5   13.54    8.27
   2   7  -5    8.59    3.93
   2   7  -5   17.28    8.61
   2   7  -4   18.84    3.58
   2   7  -4   15.64    4.14
   2   7  -4   16.98    3.60
   2   7  -4   13.01    3.72
   2   7  -4   12.60    8.38
   2   7  -4   10.32    3.56
   2   7  -4   19.88    5.57
   2   7  -4   16.66    8.22
   2   7  -4   23.46    8.10
   2   7  -3 3001.36   44.23
   2   7  -3 2939.56   40.56
   2   7  -3 2963.00   84.65
   2   7  -3 3025.70   44.34
   2   7  -3 2951.37   41.33
   2   7  -3 2915.26   42.97
   2   7  -3 2953.04   44.46
   2  -7  -3 2823.41   41.56
   2   7  -3 3040.00   80.72
   2  -7  -3 2885.39   87.60
   2   7  -2   22.01    6.64
   2  -7  -2    8.63    5.31
   2   7  -2   24.59    8.89
   2  -7  -2   21.68    6.98
   2   7  -2   19.73    7.04
   2   7  -1 1061.26   47.08
   2  -7  -1  899.61   36.93
   2   7  -1 1001.70   37.62
   2   7  -1 1034.44   47.71
  -2   7   0  848.34   17.63
   2   7   0  975.50   44.40
   2   7   0  950.32   34.35
   2  -7   0  949.81   35.92
  -2   7  -1 1298.94   44.07
  -2  -7  -1 1293.45   45.94
  -2   7  -1 1118.05   38.20
  -2  -7  -1 1025.15   40.64
   2   7   1 1235.56   48.60
  -2   7  -2   84.48   11.65
   2   7   2   90.71   12.88
  -2   7  -2   97.21   13.60
   2  -7   2   95.21   14.30
   2   7   3   10.37    5.43
   2  -7   3    2.38    4.49
  -2   7  -3    7.52    4.98
  -2   7  -3    7.18    2.80
  -2  -7  -3    6.22    5.31
   2  -7   3    7.68    2.26
  -2  -7  -4  166.89   23.28
   2   7   4  270.60   14.03
   2  -7   4  224.58   15.10
  -2   7  -4  351.67   16.36
  -2   7  -4  403.46   17.72
   2   7   4  277.12   27.91
   2  -7   4  225.75   30.63
  -2   7  -4  337.15   31.62
  -2   7  -4  338.78   30.19
   2   7   5 2459.53   46.04
   2  -7   5 2916.57   59.03
  -2   7  -5 2708.13   50.23
  -2   7  -5 2635.12   95.97
   2   7   5 2458.86   92.90
   2  -7   5 2856.46  118.79
  -2   7  -5 2531.05   91.71
   2  -7   6  161.24   15.08
   2   7   6  127.21   11.52
  -2   7  -6  126.62   11.98
  -2  -7  -6  128.09   23.35
   2  -7   6  123.59   13.60
   2   7   6  107.63   21.81
   2  -7   6  172.35   31.22
  -2   7  -7   16.36   10.07
  -2   7  -7   16.68    9.86
   2   7   7   16.89    9.97
   2  -7   7   29.80   13.73
   2   7   7   18.77    5.25
   2  -7   7   21.14    6.20
  -2  -7  -7   17.39    5.88
  -2   7  -7   15.74    5.38
  -2   7  -7   14.05    5.95
   2  -7   7   11.02    4.85
  -2   7  -8   -2.06    3.12
  -2  -7  -8    3.70    4.00
  -2   7  -8    1.91    2.95
  -2   7  -8   -1.83    2.78
   2   7   8    1.91    2.91
   2  -7   8    2.47    3.75
   2   7   8    1.34    2.67
   2  -7   8    0.57    3.06
  -2   7  -8    6.18    5.43
  -2  -7  -8    6.61    5.81
  -2  -7  -8    1.72    3.63
  -2  -7  -8    4.80    2.70
  -2   7  -8    2.67    3.29
  -2   7  -8    4.45    4.66
   2  -7   8   -1.05    2.40
  -2   7  -9  160.94   13.55
  -2  -7  -9  180.28   14.89
   2  -7   9  159.20   12.37
  -2   7  -9  164.40   13.84
   2   7  10   74.40    7.55
   2  -7  10   72.18    8.05
  -2   7 -10   90.51    8.49
  -2   7 -10   89.99    8.66
  -2  -7 -10   80.75    8.39
  -2   7 -11  152.69    7.94
   2  -8 -11   37.08    4.20
   2   8 -11   26.02    3.70
   2  -8 -10    4.86    3.18
   2   8 -10    0.76    1.51
  -2   8  10    0.56    1.49
  -2  -8  10    0.90    1.83
   2  -8  -9    7.12    4.31
  -2  -8   9    7.96    3.81
  -2   8   9   14.87    4.38
   2   8  -9   12.71    4.11
   2   8  -9   11.37    3.63
   2   8  -9   18.78    5.76
   2   8  -8    8.20    4.95
   2   8  -8    8.44    3.73
   2  -8  -8    7.51    4.72
   2   8  -8   16.41    4.12
   2   8  -8   14.72    4.93
  -2   8   8   18.91    9.09
  -2  -8   8    8.32    6.32
   2  -8  -8   12.70    7.88
   2  -8  -8    6.70    4.13
   2   8  -8   24.82   10.46
   2   8  -8    7.37    3.66
   2   8  -7    3.75    3.63
   2  -8  -7   10.29    5.32
   2   8  -7    1.82    2.50
   2  -8  -7    9.91    4.46
   2   8  -7    2.64    2.93
   2   8  -7    1.48    2.92
   2   8  -7    6.57    4.46
  -2  -8   7    2.11    3.23
  -2   8   7    9.27    6.35
   2   8  -7   -1.84    2.82
   2  -8  -7    8.50    4.16
   2  -8  -7    6.15    7.69
   2   8  -7    3.10    3.25
   2  -8  -6  221.00   18.95
   2   8  -6  191.39   12.82
   2   8  -6  222.00   14.18
   2   8  -6  200.42   14.80
   2   8  -6  212.48   16.09
   2  -8  -6  203.94   16.09
   2   8  -6  231.37   31.78
  -2   8   6  204.77   29.90
  -2  -8   6  280.25   37.57
   2   8  -6  209.82   25.90
   2  -8  -6  239.90   33.55
   2   8  -6  205.74   29.02
   2   8  -6  267.53   36.94
   2  -8  -6  206.28   14.70
   2   8  -6  198.74   15.60
   2   8  -6  214.35   18.62
   2   8  -5  381.01   33.36
   2   8  -5  442.90   40.76
   2   8  -5  387.74   17.50
   2   8  -5  340.17   15.86
   2   8  -5  409.24   19.04
   2   8  -5  457.94   44.78
  -2  -8   5  434.57   35.33
   2   8  -5  298.50   23.52
   2   8  -4   59.53   12.83
   2   8  -4   83.70    7.60
   2   8  -4   85.06    8.61
   2   8  -4   80.04    8.22
   2   8  -4   78.18    7.11
   2   8  -4   74.14    7.65
   2   8  -4   85.43   18.24
   2   8  -4   78.91    8.30
   2   8  -3   79.71   14.61
   2   8  -3   76.10    7.58
   2   8  -3   84.44    7.43
   2   8  -3   76.23   13.11
   2   8  -3   71.34   15.29
   2  -8  -3   65.52   14.02
   2   8  -3   84.61    7.99
   2   8  -3   78.32    7.65
   2   8  -3   83.56    7.77
   2   8  -3   80.97    7.43
  -2  -8   3   90.37   12.00
   2   8  -2 1070.69   53.51
   2  -8  -2 1029.70   46.71
   2   8  -2 1144.71   52.96
   2   8  -1 2838.35   80.85
   2   8  -1 2805.12   63.89
   2   8  -1 2984.57   80.97
  -2  -8   0 2551.02   70.36
  -2   8   0 2619.84   46.30
  -2   8   0 2633.37   38.24
  -2   8   0 2562.35   51.99
   2   8   0 2719.15   75.22
   2   8   0 2652.09   57.53
  -2  -8  -1  212.59   18.76
  -2   8  -1  215.02   18.08
   2   8   1  186.10   20.18
  -2   8  -1  168.53    8.49
  -2  -8  -1  165.13   17.31
  -2  -8  -1  197.86   17.79
   2   8   1  173.42   15.77
  -2   8  -1  190.16   14.55
  -2  -8  -2  219.79   21.81
  -2   8  -2  202.96   20.39
  -2   8  -2  179.17   18.93
  -2   8  -2  155.69   15.95
   2   8   2  216.55   22.84
  -2   8  -2  167.07   12.81
  -2  -8  -2  263.93   23.87
   2  -8   3  663.51   44.80
   2   8   3  704.50   41.07
  -2   8  -3  718.54   39.17
  -2   8  -3  723.92   21.02
  -2   8  -3  738.86   21.89
  -2  -8  -3  783.40   46.20
  -2  -8  -3  658.02   41.53
   2  -8   3  675.34   18.63
   2   8   4  707.36   44.24
   2  -8   4  799.65   56.44
  -2   8  -4  728.04   47.51
  -2   8  -4  762.95   46.49
   2  -8   4  757.21   27.22
   2   8   4  701.06   22.12
  -2   8  -4  825.19   25.22
  -2   8  -4  775.41   22.84
  -2   8  -4  850.39   26.18
  -2  -8  -4  756.22   48.95
   2  -8   4  604.91   19.48
  -2  -8  -5  423.89   40.35
  -2   8  -5  420.40   19.88
   2   8   5  391.16   18.40
   2  -8   5  508.62   25.28
  -2   8  -5  419.78   20.43
   2   8   5  424.66   38.55
   2  -8   5  457.94   49.07
  -2   8  -5  415.48   38.64
  -2   8  -5  436.81   38.52
  -2   8  -6    6.68    3.50
  -2  -8  -6    1.65    4.41
   2  -8   6    4.87    3.46
  -2   8  -6    6.51    6.63
   2   8   6    3.28    5.64
   2  -8   6    2.32    3.56
   2  -8   6    2.80    3.55
   2   8   6    3.98    2.73
  -2   8  -7    1.82    5.58
  -2   8  -7    1.85    4.01
   2   8   7    9.11    6.24
   2  -8   7    2.52    5.46
   2   8   7    2.16    2.49
   2  -8   7    2.38    3.04
  -2  -8  -7    2.95    3.26
  -2   8  -7    5.47    3.75
   2  -8   7    4.17    3.53
  -2   8  -8   14.32    8.20
  -2  -8  -8   16.51    8.39
  -2   8  -8    8.52    4.14
  -2  -8  -8   17.38    5.58
  -2   8  -8   14.48    5.22
   2   8   8    9.23    6.28
   2  -8   8   24.81   11.91
   2   8   8   13.81    4.36
   2  -8   8   17.35    5.49
  -2  -8  -8   19.52    9.88
  -2   8  -8   14.06    8.07
   2  -8   8   11.22    4.76
  -2   8  -8   16.07    6.60
   2  -8   9  120.67   12.48
   2   8   9  100.15   10.01
   2  -8   9  113.02   10.65
  -2   8  -9  111.72   11.67
  -2   8  -9   94.26   10.46
  -2  -8  -9  112.58   11.63
  -2  -8 -10   14.30    3.17
   2   8  10    7.75    2.74
   2  -8  10   11.49    3.34
  -2  -8 -10   13.86    3.78
  -2   8 -10    7.37    2.96
  -2   8 -11  120.86    5.96
  -2   8 -11  144.89    7.64
   2  -9 -11    8.70    2.37
  -2   9  10   18.06    3.65
  -2  -9  10   13.88    3.34
   2  -9 -10   20.74    4.97
   2   9 -10   15.57    3.49
   2   9  -9  256.36   18.02
   2  -9  -9  281.94   19.73
  -2   9   9  251.50   15.53
  -2  -9   9  242.63   15.72
   2   9  -9  264.43   17.45
   2  -9  -9  253.31   16.99
   2   9  -9  249.77   15.04
   2   9  -9  263.25   16.16
   2   9  -8   70.64    8.82
   2  -9  -8   57.32    9.85
  -2  -9   8   62.19    6.73
   2   9  -8   61.48    7.62
   2   9  -8   70.02   10.03
   2   9  -8   52.49   15.10
  -2   9   8   56.51   15.40
  -2  -9   8   70.96   18.18
   2   9  -8   73.94   17.94
   2  -9  -8   37.42   13.37
   2  -9  -8   68.62    9.99
   2   9  -8   60.35    8.77
   2   9  -7  101.00   11.32
   2  -9  -7  114.63   13.99
   2   9  -7   98.67    9.62
   2   9  -7  103.69   11.58
   2   9  -7  111.83   12.43
   2  -9  -7  131.62   13.57
  -2   9   7  133.38   24.51
   2   9  -7  120.60   24.19
   2   9  -7  106.55   18.31
  -2  -9   7  134.27   26.43
   2  -9  -7  127.52   25.33
   2  -9  -7  131.23   13.57
   2   9  -7   76.41   19.27
   2   9  -7  109.63   12.45
   2  -9  -6   48.32    9.19
   2   9  -6   46.41    7.02
   2   9  -6   43.84    6.45
   2   9  -6   52.07    8.38
   2   9  -6   42.71    7.00
   2  -9  -6   54.75    8.54
   2   9  -6   55.32   14.00
  -2   9   6   62.51   16.38
   2   9  -6   72.86   18.71
  -2  -9   6   65.92   18.11
   2   9  -6   51.48   16.99
   2  -9  -6   29.12   12.50
   2   9  -6   38.10   13.13
   2  -9  -6   44.82    7.41
   2   9  -6   56.78   10.04
   2   9  -5  934.23   53.61
   2   9  -5 1075.54   63.64
   2   9  -5  893.80   26.21
   2   9  -5  999.59   28.50
   2   9  -5  710.59   36.02
  -2  -9   5 1012.69   54.27
   2   9  -5  868.13   53.76
   2   9  -5 1089.21   68.52
   2  -9  -5  950.63   60.61
   2   9  -4   17.12    4.21
   2   9  -4   17.52    4.08
   2   9  -4   21.43    4.73
   2   9  -4   33.82    5.90
   2   9  -4   20.93    4.82
  -2  -9   4   26.63    9.09
   2   9  -4   22.83    5.05
   2   9  -4   23.58    8.41
   2   9  -4   15.61    9.30
   2   9  -3  636.44   21.04
   2   9  -3  606.58   20.98
   2   9  -3  578.27   20.34
   2  -9  -3  612.74   41.37
   2   9  -3  678.35   38.03
   2   9  -3  621.68   43.27
   2   9  -3  630.04   21.03
  -2  -9   3  716.60   42.74
   2   9  -3  592.88   20.78
   2   9  -3  600.39   20.95
   2   9  -2  917.71   49.82
   2   9  -2 1014.32   40.77
   2  -9  -2  895.80   42.91
  -2  -9   2  983.49   47.74
   2   9  -2  995.69   50.59
   2   9  -1 1297.44   55.57
   2   9  -1 1399.52   46.64
   2   9  -1 1400.47   57.69
   2   9   0  509.77   33.37
   2  -9   0  432.70   23.86
   2   9   0  502.55   24.51
   2   9   0  525.33   33.38
  -2   9   0  509.25   22.32
  -2   9   0  485.59   18.98
  -2   9  -1  905.65   33.49
  -2  -9  -1 1084.08   41.99
  -2   9  -1 1138.29   40.77
   2   9   1 1056.24   48.02
   2   9   2   13.87    7.33
  -2   9  -2    6.98    2.86
   2  -9   2   21.62    3.85
   2   9   2    7.08    4.21
   2  -9   2   27.02    7.66
  -2   9  -2    3.34    3.71
  -2   9  -3 1105.80   26.34
  -2  -9  -3 1137.56   55.24
   2  -9   3 1046.96   24.12
  -2   9  -3 1072.00   48.46
   2  -9   3 1103.92   56.48
  -2   9  -3 1102.19   52.47
   2   9   3 1065.63   49.90
   2   9   4  229.02   12.77
  -2   9  -4  279.23   15.24
   2  -9   4  265.84   16.28
  -2   9  -4  241.80   12.95
  -2   9  -4  265.37   14.66
  -2  -9  -4  270.80   29.96
   2  -9   4  236.16   12.48
  -2   9  -4  226.56   25.99
   2   9   4  246.77   26.39
   2  -9   4  214.08   30.00
  -2   9  -4  213.92   25.69
   2   9   5   54.89   14.00
   2  -9   5   74.19   20.10
  -2   9  -5   49.31   13.99
  -2   9  -5   60.79   14.75
   2   9   5   62.18    7.34
   2  -9   5   97.16   11.43
  -2  -9  -5   62.96   15.70
   2   9   6  146.77   24.40
   2  -9   6  164.23   30.79
  -2   9  -6  199.23   28.76
  -2  -9  -6  136.71   13.83
  -2   9  -6  193.68   15.92
   2  -9   6  179.49   16.73
  -2   9  -6  194.79   15.15
   2   9   6  158.71   12.60
   2  -9   6  161.49   15.42
  -2   9  -7  593.77   51.89
   2   9   7  487.63   46.10
   2  -9   7  497.50   58.01
  -2   9  -7  576.03   51.36
  -2  -9  -7  448.73   25.57
  -2   9  -7  503.64   26.05
  -2   9  -7  613.86   27.25
   2  -9   7  544.27   28.91
   2   9   7  491.14   22.76
   2  -9   7  464.30   27.02
  -2   9  -8   71.83   11.45
  -2   9  -8   48.39   14.94
   2  -9   8   80.53   11.27
  -2   9  -8   87.38   10.37
   2   9   8   64.40    8.41
  -2   9  -8   74.05   10.10
  -2  -9  -8   60.90    9.56
   2   9   8   57.12   15.30
   2  -9   8   57.29   18.09
   2   9   8   77.47   18.91
   2  -9   8   68.32    9.81
  -2  -9  -9  262.05   17.19
  -2   9  -9  234.24   15.59
   2  -9   9  263.89   15.88
  -2   9  -9  231.45   16.88
   2  -9   9  268.69   17.88
   2   9   9  238.68   14.83
  -2  -9 -10   84.31    8.14
  -2   9 -10   84.95    7.65
  -2  -9 -10   94.82    7.54
   2   9  10   80.92    7.29
   2  -9  10   72.80    7.52
  -2   9 -11  110.61    6.45
  -2  -9 -11  106.97    6.42
  -2   9 -11   94.95    5.20
   2 -10 -11   18.14    2.91
   2  10 -10   50.07    6.56
   2  10 -10   46.56    5.69
   2 -10 -10   53.03    7.54
  -2  10  10   46.62    5.40
  -2 -10  10   42.81    5.39
   2  10  -9   52.01    8.61
   2 -10  -9   50.01    8.83
  -2  10   9   41.73    6.38
  -2 -10   9   36.74    6.33
   2  10  -9   49.59    7.81
   2 -10  -9   39.94    7.26
   2  10  -9   52.42    7.40
   2  10  -9   43.76    6.54
   2  10  -8   16.85    4.79
   2 -10  -8   26.58    7.03
  -2 -10   8   23.00    4.34
   2  10  -8   16.06    4.16
   2  10  -8   15.35    5.47
   2  10  -8   20.55    9.42
  -2  10   8   24.50    9.90
  -2 -10   8   29.60   11.55
   2 -10  -8   23.98    6.49
   2 -10  -8   16.17    8.63
   2  10  -8   31.68   11.61
   2  10  -8   14.61    4.95
   2  10  -7    1.92    4.63
   2  10  -7    4.97    3.86
   2 -10  -7    0.67    2.72
   2  10  -7    5.29    3.01
   2  10  -7    4.69    3.50
  -2  10   7    5.27    4.64
  -2 -10   7    6.09    5.37
   2  10  -7    1.42    2.15
   2  10  -7    3.82    5.86
   2 -10  -7    5.99    5.28
   2  10  -7    1.80    2.75
   2  10  -7    1.09    3.33
   2 -10  -6  522.28   29.03
   2  10  -6  570.90   22.55
   2  10  -6  548.11   26.02
   2  10  -6  529.67   23.89
   2 -10  -6  521.14   25.14
  -2 -10   6  597.00   53.44
   2  10  -6  523.24   42.96
  -2  10   6  672.35   52.40
   2  10  -6  563.61   50.25
   2 -10  -6  579.08   50.39
   2  10  -6  523.64   45.44
   2  10  -6  674.10   58.24
   2 -10  -6  558.47   24.95
   2  10  -6  598.68   31.53
   2  10  -5   97.99   12.10
  -2 -10   5  104.60   17.88
   2  10  -5   76.91    8.42
   2  10  -5   87.13    9.64
   2  10  -5   69.38    7.81
   2  10  -5   72.62    8.86
   2  10  -5   88.21   18.81
   2  10  -5   72.13   16.08
   2 -10  -5  136.24   23.32
   2  10  -5   65.17   14.74
   2  10  -5  100.93   21.61
   2 -10  -5   87.90   11.19
   2  10  -4  172.45   12.48
   2  10  -4  174.13   12.08
   2  10  -4  179.50   12.55
   2  10  -4  169.49   12.20
   2  10  -4  163.52   12.10
   2 -10  -4  151.29   22.55
   2  10  -4  161.87   20.97
   2  10  -4  195.30   27.19
   2  10  -3  234.03   13.38
   2  10  -3  227.90   13.09
   2  10  -3  247.31   13.90
   2 -10  -3  218.90   25.33
   2  10  -3  222.31   26.85
   2  10  -3  250.58   23.44
   2  10  -3  246.65   13.91
   2  10  -3  231.28   13.44
   2  10  -3  240.62   13.70
   2  10  -2 1500.20   63.91
  -2 -10   2 1645.04   58.81
   2  10  -2 1587.64   65.42
  -2 -10   1 1543.08   59.90
   2  10  -1 1546.65   63.57
   2  10  -1 1656.75   50.37
   2  10  -1 1498.57   60.20
  -2  10   0   42.11    7.37
   2  10   0   58.33   12.51
  -2  10   0   44.04    6.49
   2  10   0   52.54   11.96
   2 -10   0   44.10    7.52
   2  10   0   38.14    6.58
  -2 -10  -1  841.19   36.40
  -2  10  -1  896.59   35.62
   2  10   1  857.86   44.76
  -2  10  -1  776.19   23.36
  -2 -10  -1  775.43   44.73
  -2 -10  -1  810.33   39.01
  -2 -10  -1  806.59   40.67
  -2  10  -1  870.63   34.83
  -2 -10  -2 2477.97   73.40
  -2  10  -2 2548.24   70.95
   2  10   2 2277.55   63.09
   2 -10   2 2201.02   67.61
   2  10   2 2530.74   81.36
  -2  10  -2 2231.51   48.55
  -2 -10  -2 2284.91   80.27
  -2 -10  -2 2463.32   75.04
  -2  10  -3  275.73   27.45
   2  10   3  335.94   28.30
  -2  10  -3  260.40   24.85
   2 -10   3  409.90   34.75
  -2 -10  -3  407.83   34.55
  -2  10  -3  354.71   30.64
  -2  10  -3  319.72   14.52
  -2  10  -3  272.93   12.73
   2  10   4  589.88   39.86
   2 -10   4  591.12   48.08
  -2  10  -4  646.21   45.46
  -2  10  -4  575.05   40.41
  -2  10  -4  640.31   22.82
   2  10   4  592.27   20.18
  -2  10  -4  664.51   23.61
  -2  10  -4  621.56   21.10
   2 -10   4  597.92   24.01
  -2  10  -4  594.89   19.68
   2 -10   4  584.21   20.25
   2  10   5  336.83   34.04
   2 -10   5  306.73   41.07
  -2  10  -5  327.70   35.19
  -2  10  -5  327.69   34.19
   2 -10   5  282.73   19.37
  -2  10  -5  360.60   18.65
   2 -10   5  326.69   20.54
   2  10   5  297.33   15.86
  -2  10  -6  820.09   31.00
   2  10   6  753.97   26.86
   2 -10   6  871.14   35.79
  -2  10  -6  786.50   31.24
  -2 -10  -6  757.67   31.91
   2  10   6  753.72   54.23
   2 -10   6  852.42   72.69
  -2  10  -6  780.77   56.53
   2 -10   6  745.05   33.92
  -2 -10  -6  675.93   54.04
  -2  10  -7   99.08   21.59
   2  10   7   93.33   20.26
   2 -10   7  179.50   33.67
  -2 -10  -7  145.14   14.51
  -2  10  -7   98.72   11.59
  -2  10  -7  124.36   12.72
   2  10   7  113.00   10.84
   2 -10   7  164.77   16.19
   2 -10   7  117.48   13.99
  -2  10  -8  108.63   22.50
  -2 -10  -8  115.21   21.92
  -2  10  -8  155.53   13.87
   2  10   8  118.41   21.54
   2 -10   8  155.73   30.29
  -2 -10  -8  119.58   12.72
  -2  10  -8  136.19   12.89
   2 -10   8  126.62   13.40
  -2  10  -8  134.39   15.44
   2 -10   9    2.66    2.79
   2  10   9    0.34    2.10
  -2 -10  -9    1.67    2.57
  -2  10  -9    0.37    2.07
  -2  10  -9   -1.27    2.17
  -2  10  -9    0.94    2.78
   2 -10   9    1.52    2.52
  -2 -10 -10   19.95    4.28
  -2 -10 -10   18.04    3.61
  -2 -10 -10   16.14    3.71
  -2  10 -10   21.00    3.84
   2 -10  10   13.30    3.37
   2  10  10   15.89    3.24
  -2 -10 -11    6.17    1.83
  -2  10 -11    4.09    1.29
   2 -11 -11   23.86    3.28
   2  11 -10  166.74   10.13
   2  11 -10  184.36   11.73
  -2 -11  10  147.40    9.38
  -2  11  10  143.04    8.77
   2 -11 -10  195.31   13.37
   2 -11  -9  444.45   24.24
  -2  11   9  436.69   18.75
  -2 -11   9  397.69   19.01
   2  11  -9  397.35   19.35
   2  11  -9  402.22   18.93
   2  11  -9  411.29   20.69
   2  11  -8   15.19    4.77
   2 -11  -8   15.90    5.63
  -2 -11   8   17.75    3.92
   2  11  -8   14.64    5.34
   2  11  -8   14.81    7.96
  -2  11   8   14.68    4.26
  -2  11   8   13.42    7.15
  -2 -11   8   17.12    8.58
  -2 -11   8   18.12    4.96
   2 -11  -8   11.95    5.01
   2 -11  -8   19.30    9.18
   2  11  -8   17.79    8.46
   2  11  -8    9.46    4.04
   2  11  -7  308.76   22.71
   2  11  -7  258.37   18.24
   2 -11  -7  307.38   22.94
   2  11  -7  274.65   16.29
  -2  11   7  340.93   38.07
  -2 -11   7  267.68   36.61
   2  11  -7  286.48   31.99
   2  11  -7  341.67   40.44
   2  11  -7  289.09   20.42
   2  11  -7  313.23   36.92
   2 -11  -7  291.07   37.37
   2  11  -7  278.45   19.37
   2 -11  -6   10.91    5.01
   2  11  -6   15.02    4.57
  -2  11   6    3.13    5.36
  -2 -11   6   11.25    7.03
   2  11  -6    5.38    6.18
   2  11  -6   10.25    7.09
   2 -11  -6    5.35    6.11
   2  11  -6   12.60    7.23
   2  11  -6   13.75    9.07
   2  11  -6    5.81    4.74
   2  11  -5  882.53   35.31
  -2 -11   5 1047.22   56.92
   2  11  -5  922.46   29.96
   2  11  -5  957.00   29.12
   2  11  -5  970.96   31.45
   2  11  -5  923.32   27.77
   2  11  -5  933.45   30.94
   2  11  -5  877.06   54.87
   2 -11  -5  877.73   58.48
   2  11  -5  960.53   55.95
   2  11  -5 1059.16   67.75
   2 -11  -5  841.13   34.90
   2  11  -4   32.57    5.80
   2  11  -4   40.42    6.28
   2  11  -4   31.04    5.95
  -2 -11   4   39.98   11.38
   2  11  -4   34.10    6.08
   2  11  -4   37.45   10.39
   2  11  -4   47.54   14.15
   2 -11  -4   31.24   10.83
   2  11  -3   14.03    4.18
   2  11  -3   14.23    4.04
   2  11  -3   12.72    3.78
   2 -11  -3   12.96    6.41
   2  11  -3   18.03    9.12
   2  11  -3   13.74    6.17
   2  11  -3   10.25    3.69
   2  11  -3   17.05    4.47
   2  11  -3   18.72    4.63
  -2 -11   3   20.42    8.21
   2  11  -2 1016.02   54.79
   2  11  -2 1031.00   27.40
   2  11  -2 1018.47   26.80
   2  11  -2 1012.09   52.71
   2  11  -2 1100.45   41.74
   2 -11  -2  983.54   46.32
  -2 -11   2 1031.25   51.64
  -2 -11   2 1098.81   49.89
  -2 -11   1  400.97   31.24
  -2 -11   1  399.06   31.10
   2  11  -1  321.15   28.81
   2 -11  -1  286.91   19.67
   2  11  -1  399.31   24.45
   2  11  -1  386.94   32.94
  -2 -11   0  647.01   40.70
  -2  11   0  589.66   28.20
   2  11   0  599.71   39.11
  -2  11   0  590.27   25.17
   2 -11   0  433.83   21.85
   2  11   0  476.22   21.69
   2  11   0  555.28   37.18
   2  11   1 1049.65   50.87
  -2  11  -1 1003.37   29.32
  -2 -11  -1  989.12   38.84
  -2 -11  -2 1273.77   50.78
  -2 -11  -2 1341.59   54.05
   2  11   2 1324.86   48.20
   2 -11   2 1196.63   50.25
  -2  11  -2 1452.34   57.94
   2  11   2 1383.08   62.52
  -2  11  -2 1372.94   39.43
   2 -11   2 1151.29   25.00
  -2  11  -3 1818.86   71.10
  -2  11  -3 1949.84   67.74
  -2 -11  -3 1771.97   70.77
  -2  11  -3 1800.69   31.79
  -2  11  -3 1865.68   55.16
  -2  11  -3 1897.55   33.91
  -2  11  -4   34.62    5.44
   2 -11   4   34.90    6.07
  -2  11  -4   47.09    6.70
  -2  11  -4   35.46    5.77
   2  11   4   35.93    5.08
  -2 -11  -4   25.42    9.47
  -2  11  -4   41.11    5.47
  -2  11  -4   29.51   10.12
   2  11   4   31.89    9.40
   2 -11   4   35.96   12.23
   2  11   4   34.20   11.44
   2 -11   4   31.99    5.22
   2 -11   5  196.84   15.90
   2  11   5  169.50   11.89
  -2  11  -5  191.64   14.15
  -2  11  -5  198.36   14.01
  -2  11  -5  191.20   27.22
   2 -11   5  209.48   33.51
   2  11   5  181.56   24.83
  -2  11  -5  196.95   26.93
  -2 -11  -5  184.96   26.93
   2 -11   5  162.49   15.01
  -2  11  -6   21.86    5.80
   2  11   6   24.75    5.07
  -2 -11  -6   24.90    6.11
  -2  11  -6   22.58    5.72
   2  11   6   18.58    8.54
   2 -11   6   45.06   16.69
  -2  11  -6   18.29    9.90
   2 -11   6   30.05    7.30
  -2  11  -6   22.38   11.25
  -2 -11  -6   25.55   10.82
   2 -11   6   25.02    7.00
   2  11   7  324.68   18.03
   2 -11   7  408.34   25.18
  -2  11  -7  364.81   21.08
   2  11   7  355.42   38.37
   2 -11   7  368.98   48.76
   2 -11   7  358.92   24.34
   2  11   7  360.39   42.18
  -2  11  -7  322.67   20.22
  -2 -11  -7  366.94   22.38
  -2  11  -8  127.77   14.81
  -2  11  -8  139.16   24.67
  -2 -11  -8  142.29   13.47
  -2  11  -8  138.51   12.74
  -2  11  -8  158.52   25.51
  -2 -11  -8  125.06   23.48
  -2  11  -8  153.45   24.86
   2 -11   8  157.43   14.95
   2  11   9   63.27    7.26
   2 -11   9   49.99    7.63
  -2 -11  -9   49.99    7.18
  -2  11  -9   64.58    7.82
  -2  11  -9   64.13    8.54
   2 -11   9   55.11    7.45
  -2  11  -9   65.20    9.15
  -2 -11 -10   16.69    3.49
  -2 -11 -10   16.56    3.92
  -2  11 -10   18.88    4.01
   2  11  10   13.69    2.90
  -2  11 -11  120.48    5.41
  -2 -11 -11  151.46    7.26
   2  12 -11  212.71    8.35
   2  12 -10   18.06    4.12
   2  12 -10   16.38    3.40
   2 -12  -9   32.04    6.88
  -2  12   9   25.85    4.67
  -2 -12   9   27.45    5.12
   2  12  -9   37.09    6.13
   2  12  -9   26.74    5.27
   2 -12  -9   42.22    7.19
   2  12  -9   30.63    6.10
  -2 -12   8   27.08    4.90
   2 -12  -8   25.83    6.93
   2  12  -8   32.22    6.84
  -2 -12   8   27.46   10.60
   2  12  -8   23.79   10.01
  -2  12   8   26.31    5.31
  -2 -12   8   20.85    5.19
   2  12  -8   20.75    5.57
   2  12  -8   27.77    6.11
   2  12  -8   25.42    7.09
   2  12  -7   10.83    4.93
   2  12  -7   12.88    6.27
  -2 -12   7   15.14    4.15
   2 -12  -7    8.01    4.70
   2  12  -7   18.22    4.65
   2  12  -7   13.47    4.85
  -2  12   7   14.78    7.48
  -2 -12   7    3.89    4.17
   2  12  -7   15.05    7.22
   2  12  -7   21.20   10.64
   2 -12  -7   19.03    9.13
   2  12  -7   18.86    8.63
   2  12  -7   12.32    5.30
   2 -12  -6    9.11    4.98
   2  12  -6   10.99    4.29
   2  12  -6    8.69    4.05
  -2 -12   6   20.27    9.75
  -2  12   6   13.74    6.99
   2  12  -6   16.43    9.32
   2  12  -6   17.62   10.43
   2 -12  -6   14.09    7.60
   2 -12  -6    6.29    3.68
   2  12  -6   10.83    7.47
   2  12  -6   11.64    5.86
   2  12  -5  563.51   28.36
   2  12  -5  604.60   25.09
  -2 -12   5  632.21   44.43
   2  12  -5  553.02   22.54
   2  12  -5  626.02   25.53
   2  12  -5  545.32   21.90
   2  12  -5  569.13   24.31
  -2  12   5  564.32   43.35
  -2 -12   5  544.40   46.67
   2  12  -5  540.46   43.84
   2 -12  -5  513.89   24.61
   2  12  -5  570.09   43.04
   2  12  -5  609.29   52.27
   2 -12  -5  531.31   44.94
   2 -12  -5  553.81   28.63
   2  12  -4   75.86    8.72
   2  12  -4   75.33    8.74
   2  12  -4   69.37    8.42
  -2 -12   4   73.57   15.76
   2  12  -4   86.57    9.25
   2  12  -4   94.61   19.57
   2 -12  -4   64.67   15.16
   2  12  -4   58.20   12.68
   2  12  -3 1150.15   30.52
   2  12  -3 1106.78   29.31
   2  12  -3 1109.31   29.88
   2  12  -3 1157.77   31.13
   2 -12  -3 1082.88   52.69
   2  12  -3 1163.35   63.00
   2  12  -3 1133.04   47.93
  -2 -12   3 1211.48   60.10
   2  12  -3 1168.25   30.67
   2  12  -3 1132.31   30.52
   2  12  -3  976.46   30.15
   2  12  -2  500.99   19.38
   2  12  -2  485.84   19.42
   2  12  -2  482.73   38.68
   2  12  -2  487.21   36.61
  -2 -12   2  523.81   38.03
   2  12  -1   18.47    7.74
   2  12  -1   14.80    8.61
  -2 -12   1   13.60    6.84
  -2 -12   1    7.18    5.01
   2  12   0  590.20   39.17
   2  12   0  621.69   40.61
  -2  12   0  530.32   25.53
  -2  12   0  516.15   27.83
  -2  12   0  642.10   25.53
  -2 -12  -1 2700.92   89.81
  -2 -12  -1 2655.60   61.50
   2  12   1 2765.02   85.47
  -2  12  -1 2414.34   49.31
   2 -12   1 2446.16   56.24
   2  12   1 2646.94   55.32
  -2 -12  -2   30.35    8.96
  -2 -12  -2   31.15    8.44
  -2  12  -2   47.96   10.55
  -2  12  -2   45.45   11.16
   2  12   2   52.42   13.08
  -2  12  -2   43.84    7.58
   2 -12   2   25.82    4.13
   2  12   3   66.25   12.54
  -2  12  -3   77.43   14.18
   2 -12   3   43.04   11.36
  -2  12  -3   59.38   14.11
  -2  12  -3   63.45    6.41
  -2  12  -3   73.80   11.52
   2  12   3   73.49   16.44
  -2  12  -3   69.58    7.07
   2  12   4  442.32   34.24
   2 -12   4  430.57   40.85
  -2  12  -4  501.24   38.66
  -2 -12  -4  465.28   39.93
  -2  12  -4  447.85   17.87
   2 -12   4  433.30   18.70
   2  12   4  431.57   16.97
  -2  12  -4  510.11   20.87
  -2  12  -4  518.85   21.64
  -2  12  -4  469.34   18.88
   2 -12   4  428.00   20.01
  -2 -12  -5    1.58    4.22
  -2  12  -5   19.15    4.99
  -2  12  -5   15.36    5.08
   2  12   5   14.46    7.26
   2 -12   5   12.20    7.62
   2 -12   5   10.44    4.28
  -2  12  -5   17.15    9.32
  -2  12  -5   16.12    8.73
   2  12   5   12.71    3.51
   2  12   5    8.35    6.31
   2 -12   5   15.27    4.56
   2 -12   5   15.67    5.45
  -2  12  -6    3.23    3.70
  -2  12  -6    3.09    3.34
  -2  12  -6    6.17    3.45
  -2 -12  -6    7.64    3.85
  -2  12  -6   -1.68    2.58
  -2  12  -6    3.48    5.36
   2  12   6    7.55    5.15
   2 -12   6    2.60    3.97
   2 -12   6    3.76    3.71
   2  12   6    1.10    1.86
   2  12   6    5.59    5.73
   2 -12   6    5.89    4.13
  -2 -12  -7  162.39   27.65
  -2  12  -7  203.90   15.93
   2 -12   7  222.58   35.97
   2  12   7  176.44   26.23
  -2 -12  -7  174.58   15.18
  -2  12  -7  203.55   15.73
  -2  12  -7  145.02   25.34
  -2 -12  -7  203.41   30.38
   2 -12   7  152.79   16.41
  -2  12  -8    4.67    3.25
  -2 -12  -8    0.93    2.57
  -2  12  -8   10.53    6.52
   2  12   8    4.40    2.63
   2 -12   8    1.60    2.70
   2  12   8    7.64    5.79
  -2  12  -8    4.40    4.33
   2 -12   8    4.92    3.94
  -2 -12  -9   57.81    7.52
  -2  12  -9   90.49    8.73
  -2  12  -9   92.00    9.87
   2 -12   9   83.67    8.97
  -2  12  -9   84.70   10.14
   2  12   9   76.62    7.72
   2 -12   9   58.50    8.00
  -2 -12 -10   20.49    4.14
  -2 -12 -10   15.41    3.48
  -2  12 -10   25.97    4.44
  -2 -12 -11   27.20    3.07
  -2  12 -11   16.98    2.36
   2  13 -11   64.41    4.48
   2  13 -10  174.93   10.76
   2  13 -10  173.10    9.91
  -2 -13   9   26.18    4.73
  -2  13   9   27.11    4.47
   2 -13  -9   27.71    6.42
   2  13  -9   36.50    5.90
   2  13  -9   37.79    6.49
   2 -13  -9   33.55    6.28
   2  13  -9   31.84    5.50
   2 -13  -8  133.18   14.75
  -2 -13   8  165.50   11.64
  -2 -13   8  131.68   11.76
  -2  13   8  142.78   11.30
   2  13  -8  133.25   13.13
   2  13  -8  123.49   12.25
   2  13  -8  146.13   14.61
   2  13  -8  129.97   12.19
   2  13  -7  549.80   27.16
   2  13  -7  609.00   31.80
   2 -13  -7  504.95   29.19
  -2 -13   7  724.82   25.41
   2  13  -7  555.38   23.30
   2  13  -7  628.87   28.65
  -2  13   7  623.49   48.10
  -2 -13   7  534.60   47.91
   2  13  -7  487.20   43.18
   2  13  -7  609.11   53.98
   2 -13  -7  595.40   49.66
   2 -13  -7  616.85   29.05
   2  13  -7  573.71   28.71
   2 -13  -6  254.15   20.68
   2  13  -6  261.69   16.58
   2  13  -6  272.92   18.06
  -2  13   6  224.63   28.56
  -2 -13   6  220.65   31.00
   2 -13  -6  197.39   15.70
   2  13  -6  257.42   31.18
   2 -13  -6  183.20   28.08
   2  13  -6  345.83   41.05
   2  13  -6  253.51   20.83
   2  13  -5   17.32    5.90
   2  13  -5   19.78    5.28
  -2 -13   5   24.92    9.63
   2  13  -5   17.94    4.80
   2  13  -5   22.49    5.63
   2  13  -5   21.55    4.88
   2  13  -5   26.12    5.48
  -2  13   5   32.47    9.92
  -2 -13   5   33.33   11.10
   2 -13  -5   16.89    8.45
   2  13  -5   24.72   11.86
   2 -13  -5   24.51    5.80
   2  13  -5   22.07    8.64
   2 -13  -5   24.54    6.54
   2  13  -4  619.16   24.20
   2  13  -4  625.16   24.47
   2  13  -4  603.50   23.96
  -2 -13   4  705.47   48.16
   2  13  -4  619.56   24.16
   2  13  -4  623.07   23.78
   2  13  -4  633.11   40.46
   2 -13  -4  569.37   42.62
   2  13  -4  597.37   48.70
   2  13  -3  287.89   15.85
   2  13  -3  309.72   16.10
   2  13  -3  260.79   14.51
   2  13  -3  318.43   33.82
  -2 -13   3  301.17   30.76
   2  13  -3  295.76   15.98
   2  13  -3  273.09   15.68
   2  13  -3  294.62   15.89
   2  13  -2  606.99   21.74
   2  13  -2  601.47   22.06
  -2 -13   2  690.60   44.72
   2  13  -2  598.66   41.93
   2  13  -2  607.39   44.04
   2  13  -1  161.58   22.81
   2  13  -1  160.22   21.24
  -2 -13   1  166.06   21.74
  -2 -13   0  197.60   23.95
  -2  13   0  138.81   15.61
   2  13   0  167.16   21.99
  -2  13   0  135.72   13.89
  -2  13   0  163.70   11.67
  -2 -13   0  159.93   12.35
   2  13   0  157.32   20.82
   2 -13   0   99.72    9.02
   2  13   0  143.69   12.00
  -2  13  -1  307.90   26.55
  -2  13  -1  332.12   19.77
  -2 -13  -1  342.64   21.11
   2  13   1  307.90   29.44
  -2  13  -1  285.46   18.26
   2 -13   1  276.39   17.83
   2  13   1  307.20   18.18
  -2 -13  -2  335.82   28.81
  -2 -13  -2  367.00   26.73
  -2  13  -2  361.26   28.43
   2  13   2  352.79   32.99
  -2  13  -2  306.97   20.31
   2 -13   2  318.58   14.21
   2  13   3   33.62    9.13
   2 -13   3   39.47   10.45
  -2  13  -3   25.36    8.90
  -2  13  -3   48.12   12.87
  -2  13  -3   36.30    5.31
   2  13   3   37.62   12.43
  -2  13  -3   35.39    8.21
  -2  13  -3   42.47    5.52
  -2 -13  -3   38.94   11.27
  -2  13  -4  158.79   10.87
  -2  13  -4  154.84   23.71
  -2  13  -4  169.70   23.54
   2  13   4  119.88   21.71
  -2  13  -4  172.93   12.43
  -2  13  -4  172.84   12.80
  -2  13  -4  157.03   11.28
   2  13   5 1786.29   37.17
  -2  13  -5 1963.16   44.33
  -2  13  -5 2044.85   46.56
   2  13   5 1649.03   72.20
   2 -13   5 1892.24   94.82
  -2  13  -5 1945.80   88.42
  -2  13  -5 1933.21   84.46
   2 -13   5 1698.73   44.31
   2 -13   5 1720.18   50.36
  -2  13  -6    9.79    4.12
  -2  13  -6    4.66    3.94
  -2 -13  -6   16.42    4.99
  -2  13  -6   13.33    4.28
   2  13   6   20.50    8.34
  -2  13  -6   10.63    7.71
  -2  13  -6   13.60    8.24
   2 -13   6   24.12   11.60
  -2 -13  -6   10.53    7.64
   2 -13   6    7.35    4.46
  -2  13  -7  192.46   15.37
  -2  13  -7  169.97   13.92
  -2 -13  -7  151.67   13.48
  -2 -13  -7  151.92   26.12
   2 -13   7  148.91   16.30
   2  13   8  203.70   13.23
   2 -13   8  184.59   15.48
   2 -13   8  203.64   16.76
  -2 -13  -8  206.43   14.93
  -2  13  -8  217.39   14.71
   2 -13   8  236.72   15.57
  -2  13  -8  206.19   18.13
  -2 -13  -9  185.79   12.05
  -2  13  -9  168.72   12.93
  -2  13  -9  183.50   11.66
   2 -13   9  179.44   12.83
  -2  13  -9  166.38   13.94
   2 -13   9  155.27   12.04
   2  13   9  152.07   10.23
  -2 -13 -10   25.24    3.99
  -2  13 -10   27.29    4.19
  -2  13 -10   23.17    4.13
   2  14 -10    5.85    2.36
   2  14 -10    6.03    2.19
   2  14  -9   49.80    7.09
   2 -14  -9   50.28    8.41
   2  14  -9   57.12    7.20
   2 -14  -8  394.19   24.53
  -2 -14   8  294.77   16.57
  -2 -14   8  464.76   18.99
  -2  14   8  379.57   17.36
  -2 -14   8  367.75   18.56
   2  14  -8  397.29   21.75
   2  14  -8  363.43   20.81
   2  14  -8  364.61   19.98
   2  14  -8  416.56   23.93
   2  14  -7   37.98    8.73
   2  14  -7   21.56    6.25
  -2 -14   7   37.97    5.95
   2 -14  -7   31.83    7.84
   2  14  -7   17.58    4.95
  -2 -14   7   32.93    6.19
   2  14  -7   19.04    5.65
   2  14  -7   20.15    8.46
  -2 -14   7   27.03   10.48
   2  14  -7    5.76    6.57
   2 -14  -7   41.19    8.16
   2 -14  -7   30.45   10.78
   2  14  -7   19.69    6.30
   2 -14  -6  156.01   16.33
   2  14  -6  161.49   13.18
   2  14  -6  173.20   13.46
   2  14  -6  164.81   14.34
  -2  14   6  159.42   23.26
  -2 -14   6  165.36   26.25
   2 -14  -6  148.38   23.58
   2  14  -6  163.82   28.40
   2 -14  -6  149.63   13.94
   2  14  -6  182.89   17.40
   2  14  -5  118.60   13.35
   2  14  -5  122.79   11.82
   2  14  -5  124.84   11.30
   2  14  -5  141.13   11.71
   2  14  -5  123.18   11.94
   2  14  -5  134.31   12.06
  -2  14   5  110.38   17.82
  -2 -14   5  122.83   20.89
   2 -14  -5   96.33   18.58
   2  14  -5  117.12   18.95
   2  14  -5  112.47   23.00
   2 -14  -5  107.13   13.36
  -2 -14   4  184.68   25.42
   2  14  -4  143.05   12.92
   2  14  -4  175.39   13.35
   2  14  -4  195.77   13.82
   2  14  -4  204.35   14.34
  -2 -14   4  141.26   20.86
   2  14  -4  183.95   13.73
   2  14  -4  188.07   13.76
   2  14  -4  178.81   20.96
   2  14  -4  184.79   27.71
   2 -14  -4  141.86   20.58
   2 -14  -4  161.59   15.32
   2  14  -3   99.32    9.14
   2  14  -3  119.94   10.69
   2  14  -3  112.50   10.01
   2 -14  -3   95.06   15.39
   2  14  -3   99.60   19.68
   2  14  -3  132.05   15.76
   2  14  -3  132.63   10.94
   2  14  -3  111.28   10.31
  -2 -14   3  133.54   21.06
   2  14  -3  112.00   10.46
   2  14  -3  121.25   20.73
   2  14  -2  610.15   22.30
   2  14  -2  620.77   22.88
   2  14  -2  591.65   20.76
  -2 -14   2  693.71   45.98
   2  14  -2  670.57   45.81
   2  14  -2  592.02   44.79
   2  14  -1  425.38   34.04
   2  14  -1  461.06   38.71
   2  14   0 1941.95   73.23
  -2  14   0 2109.42   62.29
  -2  14   0 2062.95   55.98
   2  14   1   17.52    8.04
  -2  14  -1    9.00    4.10
   2 -14   1   11.61    3.19
  -2 -14  -1   20.27    4.41
  -2  14  -1   11.49    5.77
  -2  14  -1   12.57    6.32
  -2  14  -2   11.33    6.15
   2  14   2   18.04    8.18
  -2  14  -2   13.89    4.81
   2 -14   2   10.46    2.94
   2  14   3  189.64   20.30
   2 -14   3  128.50   18.18
  -2  14  -3  213.95   26.37
  -2  14  -3  172.81   22.33
  -2 -14  -3  148.77   21.93
  -2  14  -3  182.08   11.07
   2  14   3  231.40   29.68
  -2  14  -3  178.10   11.60
   2 -14   4  733.84   31.61
  -2  14  -4  868.80   28.19
  -2  14  -4  877.35   28.95
   2 -14   4  669.36   23.77
  -2  14  -4  836.80   25.99
  -2 -14  -4  758.93   53.07
  -2  14  -4  823.87   24.99
   2 -14   4  613.20   46.29
  -2  14  -4  913.04   57.80
   2  14   4  825.28   45.82
  -2  14  -4  876.38   53.18
   2  14   4  864.71   57.65
   2 -14   4  746.41   26.27
  -2 -14  -5   14.76    9.11
  -2  14  -5   41.39    7.28
  -2  14  -5   38.80    6.99
  -2  14  -5   38.28    6.55
  -2  14  -5   39.64   13.47
   2 -14   5   21.68    5.25
  -2  14  -5   41.30   13.08
   2  14   5   34.57   12.76
   2 -14   5   25.42    6.83
  -2 -14  -6   21.43    9.51
  -2  14  -6   12.51    4.68
  -2  14  -6   19.20    5.46
  -2 -14  -6   27.79    5.72
  -2  14  -6   14.37    9.16
   2 -14   6   25.14    6.27
  -2  14  -6    1.71    5.24
   2  14   6   13.18    8.68
   2 -14   6   16.98    5.98
   2 -14   7  131.77   13.73
   2  14   7  107.21    9.78
  -2  14  -7  139.84   13.22
  -2 -14  -7  115.64   11.31
  -2  14  -7  133.34   11.90
   2 -14   7   81.43   20.96
  -2 -14  -7  107.26   20.27
   2 -14   7  126.50   14.94
   2  14   8  142.64   10.72
   2 -14   8  127.05   12.35
   2 -14   8  139.16   13.88
   2 -14   8  155.65   12.64
  -2  14  -8  124.37   14.44
  -2 -14  -8  148.89   11.90
  -2  14  -8  142.54   11.42
  -2  14  -9   34.57    6.68
  -2  14  -9   31.45    4.77
  -2  14  -9   37.24    6.11
  -2  14 -10   13.46    3.17
  -2  14 -10   13.95    3.30
   2  15 -10    0.43    1.55
   2  15 -10    0.58    1.27
   2  15  -9   67.36    7.81
   2  15  -9   57.57    7.04
   2  15  -9   64.75    8.46
   2  15  -8  103.83   10.69
   2  15  -8  104.79   12.35
   2 -15  -8  110.79   13.09
  -2 -15   8   85.82    8.58
   2  15  -8  125.66   12.00
   2 -15  -8  125.07   12.43
   2  15  -8  117.16   11.51
   2  15  -8  108.91   11.55
   2  15  -7   86.40   12.39
   2  15  -7   69.51   10.17
  -2 -15   7   95.48    9.25
   2 -15  -7   68.61   11.12
   2  15  -7   67.03    8.36
  -2 -15   7   74.16    8.65
   2  15  -7   91.01   10.97
   2  15  -7   77.86   16.65
   2 -15  -7   95.69   11.59
   2  15  -7   80.96   11.28
   2  15  -6  517.72   28.78
   2  15  -6  519.50   24.88
   2  15  -6  497.37   22.72
   2  15  -6  522.08   23.91
   2  15  -6  529.18   25.18
  -2 -15   6  416.99   40.55
   2 -15  -6  527.86   26.19
   2 -15  -6  515.77   43.37
   2  15  -6  553.66   52.93
   2 -15  -6  546.96   26.40
   2 -15  -6  426.19   27.18
   2  15  -5   27.15    7.06
  -2 -15   5   40.58   11.69
   2  15  -5   29.21    6.27
   2  15  -5   24.41    6.06
   2  15  -5   25.87    5.47
   2  15  -5   31.67    6.01
   2  15  -5   42.20    7.36
   2  15  -5   27.33    5.71
  -2 -15   5   26.58    9.49
  -2 -15   5   34.81    6.11
   2 -15  -5   31.95   10.09
   2  15  -5   32.51   12.73
   2 -15  -5   29.14    7.40
   2  15  -4  225.72   15.21
   2  15  -4  244.76   15.61
   2  15  -4  212.51   14.99
   2  15  -4  210.70   14.39
   2  15  -4  251.38   16.04
   2  15  -4  216.49   15.01
   2  15  -4  199.22   15.68
  -2 -15   4  196.86   23.38
   2  15  -4  222.48   30.15
   2  15  -4  246.62   32.16
   2 -15  -4  177.01   16.37
   2  15  -3  105.49   20.54
   2  15  -3  118.54   10.16
   2  15  -3  116.53   10.75
   2  15  -3  114.41   10.30
   2  15  -3  139.21   23.67
   2  15  -3  111.14   10.47
   2  15  -3  126.36   10.96
  -2 -15   3  151.24   22.32
   2  15  -3  124.72   11.08
   2  15  -2 2376.79   90.30
   2  15  -2 2312.08   86.10
   2  15  -2 2452.72   46.17
   2  15  -2 2388.22   44.72
   2  15  -2 2319.80   41.28
   2  15  -1  231.76   25.69
  -2 -15   1  300.11   30.70
   2  15  -1  255.27   29.94
  -2  15   0  433.04   29.50
  -2  15   0  469.29   28.09
   2  15   0  407.80   36.52
   2  15   0  431.47   35.78
  -2  15  -1  101.57   15.13
  -2  15  -1  102.63   16.89
   2  15   1   87.55   16.64
  -2  15  -2   72.12   13.75
   2  15   2   74.55   16.70
   2 -15   2   69.55    7.26
  -2  15  -3  233.06   13.49
  -2  15  -3  227.27   25.69
  -2  15  -3  234.11   12.91
   2 -15   4  353.74   22.42
  -2  15  -4  397.22   17.77
  -2  15  -4  423.52   20.00
  -2  15  -4  395.51   18.28
   2 -15   4  305.43   18.93
   2 -15   4  319.82   32.02
  -2  15  -4  459.13   42.02
  -2  15  -4  397.12   36.72
   2  15   4  409.89   40.69
   2 -15   4  362.64   22.31
   2 -15   4  380.47   19.10
  -2 -15  -5  469.90   44.77
  -2  15  -5  458.02   22.17
  -2  15  -5  429.69   20.03
  -2  15  -5  468.33   22.99
   2 -15   5  373.23   19.65
   2  15   5  488.35   46.24
   2 -15   5  369.48   24.37
   2 -15   5  310.58   35.07
  -2  15  -5  453.17   44.16
  -2  15  -5  431.84   40.73
   2 -15   6  478.74   24.35
  -2  15  -6  583.12   50.25
   2 -15   6  436.13   46.23
  -2  15  -6  597.07   51.85
  -2 -15  -6  374.70   37.04
   2  15   6  508.13   48.63
   2 -15   6  504.54   29.69
  -2  15  -7   34.69    6.93
  -2 -15  -7   20.88    4.80
   2 -15   7   32.51    6.94
   2  15   7   45.98   14.30
   2 -15   7   29.61    8.14
  -2 -15  -8   32.15    5.14
  -2  15  -8   33.94    6.68
   2 -15   8   35.04    7.10
  -2  15  -8   30.42    7.62
   2 -15   8   33.74    6.05
   2 -15   8   34.24    6.16
  -2  15  -9   23.31    4.78
  -2  15  -9   19.21    5.12
  -2  15 -10  693.23   18.78
  -2  15 -10  611.52   17.09
   2  16 -10   21.95    3.50
   2  16  -9   64.19    7.34
   2  16  -9   48.07    6.49
   2  16  -9   52.36    7.64
   2  16  -8  210.76   16.57
   2  16  -8  202.08   14.79
   2 -16  -8  226.26   18.30
  -2 -16   8  164.86   11.76
   2  16  -8  219.17   15.34
   2 -16  -8  215.30   15.80
   2  16  -8  230.82   15.62
   2  16  -8  194.67   15.03
   2  16  -7   24.85    7.36
   2  16  -7   12.58    5.35
   2 -16  -7   32.76    7.75
  -2 -16   7   20.59    4.45
  -2 -16   7   17.75    5.16
   2  16  -7   23.37    5.54
   2  16  -7   20.43    4.92
   2  16  -7   21.83    5.88
   2  16  -7   21.78    8.79
   2 -16  -7   16.22    5.41
   2  16  -7   25.32    6.63
   2  16  -6  288.98   21.48
   2  16  -6  324.45   19.84
   2  16  -6  307.21   18.34
   2  16  -6  271.54   18.08
   2  16  -6  281.39   17.04
   2  16  -6  296.07   18.85
   2  16  -6  257.98   33.43
   2 -16  -6  296.82   19.80
   2  16  -6  292.57   37.84
   2 -16  -6  295.76   19.61
   2 -16  -6  284.90   22.26
   2  16  -5   88.10   11.74
   2  16  -5   67.90    9.41
   2  16  -5   66.94    9.28
   2  16  -5   63.12    8.32
   2  16  -5   74.45    9.53
   2  16  -5   65.85    8.62
   2  16  -5   70.14    8.93
   2  16  -5   60.01   17.00
  -2 -16   5   86.77    9.66
   2 -16  -5   99.37   11.26
   2 -16  -5   67.23   10.92
   2  16  -4  333.88   20.54
   2  16  -4  361.62   19.16
   2  16  -4  348.39   18.54
   2  16  -4  332.42   18.81
  -2 -16   4  401.35   37.83
   2  16  -4  344.43   19.24
   2  16  -4  311.47   18.32
   2  16  -4  326.22   18.74
   2  16  -4  373.81   18.34
   2  16  -4  318.91   36.93
   2 -16  -4  287.45   17.77
  -2 -16   4  364.91   19.60
   2  16  -4  341.56   38.10
   2 -16  -4  326.04   22.61
   2  16  -3   26.73   11.47
   2  16  -3   26.30    5.70
   2  16  -3   28.96    5.28
   2  16  -3   17.62    4.65
   2  16  -3   20.08   10.11
   2  16  -3   20.54    5.32
   2  16  -3   16.97    4.92
   2  16  -3   10.45    4.95
   2  16  -2  236.43   28.70
   2  16  -2  229.16   29.33
   2  16  -2  226.02   14.57
   2  16  -2  224.41   14.25
   2  16  -2  220.13   25.58
  -2 -16   2  243.29   28.42
   2  16  -2  208.72   12.86
   2  16  -1  682.81   47.75
   2  16  -1  776.43   52.82
   2  16   0  564.62   41.85
  -2  16   0  580.16   32.24
  -2  16   0  680.43   38.40
   2  16   0  577.41   44.37
   2  16   1   48.08   13.25
  -2 -16  -1   31.05   10.32
  -2  16  -1   55.61   11.73
  -2  16  -1   45.22   12.12
  -2  16  -2  927.63   49.24
   2  16   2  925.83   57.31
   2 -16   2  768.28   24.15
  -2  16  -3  229.16   13.07
  -2  16  -3  239.13   14.04
  -2  16  -3  231.35   26.36
   2  16   3  316.15   36.65
   2 -16   3  301.56   16.41
  -2  16  -4    3.95    2.70
  -2  16  -4    2.35    3.36
  -2  16  -4    4.26    2.87
   2 -16   4    5.79    3.21
   2 -16   4    6.94    4.21
  -2 -16  -4    5.20    2.89
  -2  16  -4    2.80    4.29
  -2  16  -4    4.70    6.39
   2  16   4   10.05    8.15
   2 -16   4    4.17    3.27
  -2  16  -5    9.50    7.28
  -2  16  -5    8.68    7.07
  -2  16  -5    7.17    4.53
  -2  16  -5    9.00    4.07
  -2  16  -5    7.27    3.27
   2  16   5   12.50    7.76
   2 -16   5   11.14    4.92
   2  16   6  172.14   28.51
   2 -16   6  139.36   15.87
  -2  16  -6  225.81   32.24
  -2  16  -6  172.92   27.29
  -2  16  -7  152.06   13.60
  -2  16  -7  144.92   24.37
  -2  16  -7  146.16   26.22
   2  16   7  128.01   24.10
   2 -16   7  128.75   15.21
  -2  16  -8    2.51    2.89
   2 -16   8    1.50    2.44
  -2  16  -8    1.10    3.50
   2 -16   8    1.01    2.47
  -2  16  -9   80.23    8.19
  -2  16  -9   80.44    7.56
  -2  16  -9   73.81    7.23
  -2  16  -9   78.47    8.94
  -2  16 -10    6.11    2.26
  -2  16 -10    3.06    1.89
   2 -17 -10  137.21    8.31
   2  17 -10  109.31    6.99
   2  17  -9   96.83    8.64
   2  17  -9  114.36   10.28
   2  17  -9  100.80    8.62
   2  17  -9   95.13    8.47
   2  17  -8   52.94    7.57
   2  17  -8   49.64    7.77
   2  17  -8   63.32    8.12
   2 -17  -8   44.50    7.45
   2  17  -8   39.62    7.77
   2  17  -8   46.70    7.30
   2  17  -7   29.01    7.00
   2  17  -7   23.47    7.24
   2 -17  -7   21.97    6.60
  -2 -17   7   30.84    5.28
   2  17  -7   28.95    5.88
   2  17  -7   17.73    4.67
   2  17  -7   35.35    6.72
   2  17  -7   24.68    9.30
   2 -17  -7   27.95    6.52
   2  17  -7   26.74    6.35
   2  17  -7   31.23    7.15
   2  17  -6  127.43   14.67
   2  17  -6  131.66   12.65
   2  17  -6  132.04   12.11
   2  17  -6  117.61   11.19
   2  17  -6  122.53   12.29
   2  17  -6  139.44   13.06
   2  17  -6  102.52   21.14
   2  17  -6  113.59   24.37
  -2 -17   6  100.19   11.43
   2 -17  -6  115.74   14.41
   2  17  -5  800.95   33.83
   2  17  -5  873.86   31.34
   2  17  -5  836.48   30.87
   2  17  -5  842.68   30.73
   2  17  -5  820.08   28.81
   2  17  -5  888.82   31.81
   2  17  -5  830.50   29.38
   2  17  -5  891.58   30.91
   2  17  -5  810.74   61.63
  -2 -17   5  821.64   29.69
   2 -17  -5  772.34   30.43
   2  17  -5  768.35   58.82
   2 -17  -5  812.83   30.97
   2 -17  -5  755.85   35.85
   2  17  -4  764.24   28.51
   2  17  -4  777.23   28.77
   2  17  -4  689.58   29.21
   2  17  -4  719.44   56.11
  -2 -17   4  723.20   28.03
   2  17  -4  758.63   56.59
   2  17  -4  767.69   28.39
   2  17  -4  753.52   28.17
   2  17  -4  735.64   27.71
   2  17  -4  702.32   26.59
   2  17  -3   60.76    8.33
   2  17  -3   71.08    8.44
   2  17  -3   67.01    7.91
   2  17  -3   62.13    8.31
   2  17  -3   70.50    8.87
  -2 -17   3   57.97   15.10
   2  17  -3   63.29    8.42
   2  17  -3   69.42   16.84
  -2 -17   3   65.88    8.53
   2  17  -3   44.53   14.29
  -2 -17   3   45.25    6.94
   2 -17  -3   71.11    8.37
   2  17  -2  357.31   37.60
   2  17  -2  417.10   39.02
   2  17  -2  359.02   16.78
   2  17  -2  357.47   18.18
   2  17  -2  384.97   19.32
   2  17  -2  373.57   33.57
   2  17  -1  121.34   21.17
  -2  17   1  104.13   15.24
   2  17  -1  114.67   21.19
   2  17   0   66.71   15.99
   2  17   0   67.60   15.18
  -2  17   0   56.57   11.86
   2  17   1  573.64   43.51
  -2 -17  -1  507.58   41.16
  -2  17  -1  641.26   43.18
   2  17   1  502.83   44.41
  -2  17  -2  212.30   24.21
   2  17   2  183.09   26.59
   2 -17   2  127.31   10.21
  -2  17  -3  962.09   28.63
  -2  17  -3  911.64   26.36
  -2  17  -3  931.50   54.48
   2  17   3  936.68   63.82
  -2 -17  -3  895.65   31.03
   2 -17   3  802.41   33.55
   2 -17   3  861.63   28.30
   2 -17   4   49.93    9.18
  -2  17  -4   64.24    8.50
  -2  17  -4   59.27    7.59
  -2  17  -4   73.43    8.07
  -2  17  -4   79.07   16.93
  -2  17  -4   67.84   17.60
   2  17   4   88.59   20.14
  -2 -17  -4   76.62    9.01
  -2 -17  -5  439.80   20.15
  -2  17  -5  437.04   22.67
  -2  17  -5  412.62   21.46
  -2  17  -5  408.19   19.84
   2  17   5  419.92   43.98
   2 -17   5  341.92   24.22
  -2  17  -5  384.33   39.35
  -2  17  -5  433.94   43.58
   2  17   6  227.50   32.61
   2 -17   6  243.66   21.01
  -2  17  -6  274.35   35.68
  -2  17  -6  260.50   33.11
  -2  17  -7  268.70   17.38
  -2  17  -7  289.73   35.34
  -2  17  -7  237.96   30.98
   2  17   7  265.55   34.43
   2 -17   7  248.95   18.37
   2 -17   7  252.68   20.86
   2 -17   8  191.71   15.54
  -2  17  -8  187.81   13.82
   2 -17   8  211.99   13.93
  -2 -17  -8  207.10   14.75
  -2  17  -8  193.62   16.50
  -2  17  -9    8.83    2.71
  -2  17  -9    2.81    2.10
  -2 -17  -9    9.18    3.06
  -2 -17  -9    7.25    3.13
  -2  17  -9    5.24    3.04
  -2  17  -9    8.88    2.96
  -2  17 -10   39.79    4.05
  -2  17 -10   31.76    3.79
  -2  17 -10   32.76    3.76
   2 -18 -10   15.55    2.96
   2  18 -10    3.22    1.45
   2  18  -9    1.27    1.79
   2  18  -9    1.04    2.08
   2  18  -9   -0.27    1.47
   2  18  -9   -0.95    1.96
   2  18  -8   28.88    6.65
   2  18  -8   28.57    5.80
   2  18  -8   23.26    4.34
  -2 -18   8   29.58    4.63
   2  18  -8   32.27    5.80
   2  18  -8   33.33    5.94
   2 -18  -8   33.97    6.53
   2  18  -8   21.57    5.40
   2  18  -7   12.96    5.83
   2  18  -7    7.62    4.63
  -2 -18   7   16.32    4.65
   2  18  -7   19.98    5.09
   2  18  -7   11.75    3.83
   2  18  -7   15.64    4.55
   2 -18  -7    5.72    4.02
   2 -18  -7    9.82    4.50
   2  18  -7   18.67    5.31
   2  18  -6    2.43    4.17
   2  18  -6    4.05    3.93
   2  18  -6    3.25    2.86
   2  18  -6    5.53    3.65
   2  18  -6    1.81    3.21
   2  18  -6    4.48    2.91
   2  18  -6    5.72    6.52
   2  18  -6    1.69    2.58
  -2 -18   6    1.59    2.17
   2  18  -6    5.56    4.89
   2  18  -6    3.83    3.13
   2  18  -5    6.27    4.85
   2  18  -5    7.13    4.01
   2  18  -5    6.68    3.95
   2  18  -5    5.29    3.49
   2  18  -5    5.48    4.01
   2  18  -5    7.26    4.08
   2  18  -5   10.28    4.83
   2  18  -5    7.78    3.47
   2  18  -5    1.85    4.94
   2  18  -5    1.81    5.55
   2 -18  -5   16.19    5.09
  -2 -18   5   12.37    4.09
  -2 -18   5    7.06    3.86
   2  18  -4  351.64   19.12
   2  18  -4  324.02   18.79
   2  18  -4  330.95   18.63
   2  18  -4  330.06   18.92
   2  18  -4  326.99   18.93
   2  18  -4  314.66   18.65
   2  18  -4  316.75   18.79
   2  18  -4  345.33   19.57
   2  18  -4  291.71   19.19
   2  18  -4  343.40   38.83
  -2 -18   4  325.08   19.35
   2  18  -4  336.61   38.55
   2 -18  -4  256.40   16.71
  -2 -18   4  306.70   19.15
   2  18  -3  904.31   27.95
   2  18  -3  841.16   28.51
   2  18  -3  804.54   28.79
   2  18  -3  805.52   28.66
   2  18  -3  778.24   26.19
   2  18  -3  852.62   29.48
   2  18  -3  802.89   27.44
   2  18  -3  770.65   56.57
  -2 -18   3  821.81   30.20
   2 -18  -3  728.71   26.46
   2 -18  -3  825.59   28.54
   2  18  -2  135.35   22.97
   2  18  -2  157.54   25.09
   2  18  -2  165.56   13.08
   2  18  -2  159.12   12.46
  -2 -18   2  123.99   11.79
   2  18  -2  181.01   23.38
   2 -18  -2  122.91   13.76
  -2 -18   2  132.26   11.34
   2  18  -1   43.84   11.69
   2  18  -1   48.29   14.42
   2  18  -1   38.74    6.29
  -2  18   1   47.03   10.98
   2  18  -1   38.84   12.96
   2  18   0  382.19   35.41
  -2  18   0  373.07   30.15
   2  18   0  462.93   42.27
   2  18   1 3129.86  104.72
  -2 -18  -1 3303.74  107.84
   2  18   1 3238.67  116.59
  -2  18  -1 3566.06  104.04
  -2  18  -2  657.85   43.46
   2  18   2  674.00   51.41
  -2 -18  -2  623.43   26.63
  -2  18  -3  496.35   19.98
  -2  18  -3  475.43   20.57
  -2  18  -3  487.26   40.08
   2  18   3  501.10   47.27
  -2 -18  -3  449.87   18.65
   2 -18   3  404.22   24.64
  -2  18  -4   10.37    4.09
  -2  18  -4    6.01    3.35
   2 -18   4    3.20    3.15
   2 -18   4    3.18    3.51
  -2  18  -4   13.23    7.46
  -2  18  -4    9.96    7.23
   2  18   4    5.39    6.75
  -2  18  -4    9.70    3.46
  -2  18  -5    3.13    3.18
  -2  18  -5    3.97    3.40
  -2  18  -5    4.16    3.50
  -2 -18  -5   16.54    4.22
  -2  18  -5    4.84    5.51
  -2  18  -5   14.29    8.68
   2 -18   5   10.84    5.10
   2  18   5   12.97    8.97
  -2  18  -6   33.57   11.40
  -2  18  -6   29.32   11.89
   2  18   6   35.58   12.43
   2 -18   6   27.60    7.51
   2 -18   7   52.06    9.73
   2 -18   7   45.80    8.04
  -2  18  -7   43.97    7.51
  -2  18  -8    1.43    2.27
  -2 -18  -8    3.47    3.37
   2 -18   8    1.03    1.98
  -2  18  -8    1.49    3.25
  -2  18  -9   28.39    4.25
  -2  18  -9   29.10    4.54
  -2  18  -9   20.15    3.81
  -2 -18  -9   20.22    4.36
  -2  18  -9   25.04    5.04
  -2  18 -10    0.73    0.98
  -2  18 -10    1.68    1.12
  -2 -18 -10    4.02    1.55
  -2  18 -10    1.20    1.16
   2  19 -10  124.42    6.40
   2 -19  -9    6.85    3.08
   2  19  -9   12.68    3.13
   2  19  -9   12.13    3.70
   2  19  -9    8.84    2.88
   2  19  -9   15.70    3.40
   2  19  -8   16.19    3.68
  -2 -19   8   14.68    3.26
  -2 -19   8   24.86    4.14
   2  19  -8   22.16    4.68
   2  19  -8   16.28    4.42
   2  19  -8   21.28    5.31
   2  19  -8   27.50    6.10
   2  19  -8   18.48    4.96
   2  19  -7  165.95   13.59
   2  19  -7  168.49   12.80
   2  19  -7  150.18   11.80
   2  19  -7  186.00   13.67
   2 -19  -7  186.91   14.85
   2  19  -7  163.63   14.70
   2  19  -7  168.49   15.58
   2  19  -6    8.20    3.65
   2  19  -6    6.50    4.64
   2  19  -6    6.22    3.63
   2  19  -6    4.42    3.22
   2  19  -6    5.05    3.38
   2  19  -6   11.20    4.27
   2  19  -6    8.35    3.49
   2  19  -6   11.80    6.78
   2  19  -6   15.07    8.14
   2  19  -6    7.21    5.48
  -2 -19   6    6.00    3.04
   2 -19  -6    9.67    4.19
  -2 -19   6   12.20    4.30
   2  19  -5   23.77    6.66
   2  19  -5   19.69    5.74
   2  19  -5   21.78    5.57
   2  19  -5   15.64    4.83
   2  19  -5   25.54    5.95
   2  19  -5   22.72    6.00
   2  19  -5   24.28    6.14
   2  19  -5   28.18    5.56
   2  19  -5   31.69   13.43
   2 -19  -5   17.12    5.12
   2 -19  -5   16.94    4.87
  -2 -19   5   20.66    5.40
   2  19  -5   27.02   11.36
   2  19  -5   21.79    5.39
   2  19  -4  880.67   30.05
   2  19  -4  794.79   31.88
   2  19  -4  801.81   29.59
   2  19  -4  826.38   28.84
   2  19  -4  771.30   29.10
   2  19  -4  806.68   29.65
   2  19  -4  817.87   29.94
   2  19  -4  800.30   29.63
   2  19  -4  855.92   30.90
   2  19  -4  770.44   59.00
   2 -19  -4  696.22   27.55
   2  19  -4  825.10   59.58
   2 -19  -4  769.27   28.33
  -2 -19   4  849.73   31.67
   2 -19  -4  789.78   29.74
   2  19  -3  228.65   15.58
   2  19  -3  222.71   15.55
   2  19  -3  231.61   15.78
   2  19  -3  225.53   14.35
   2  19  -3  240.45   15.25
   2  19  -3  223.72   15.75
   2  19  -3  219.55   13.97
  -2 -19   3  240.62   16.81
   2  19  -3  220.45   30.84
   2 -19  -3  241.00   15.50
   2 -19  -3  263.00   16.56
   2  19  -2   88.70   19.22
   2  19  -2  115.12   21.76
  -2 -19   2   98.57   10.71
   2  19  -2  103.71   10.59
   2  19  -2  108.32   10.45
  -2  19   1  126.26   18.26
   2  19  -1  138.98   24.29
   2  19  -1  134.96   22.94
   2  19  -1  111.59   10.23
  -2 -19   1  107.88   11.18
   2  19  -1  105.98   17.49
  -2 -19   1  101.12   10.02
   2 -19  -1  105.86   11.37
  -2 -19   1  130.51   11.15
   2 -19  -1  144.71   11.97
   2  19   0   78.90   16.56
  -2 -19   0   69.69    8.32
   2  19   0   93.11   20.00
  -2  19   0   49.19   11.63
   2  19   1   47.86   15.38
   2  19   1   32.20   11.42
  -2 -19  -1   44.56    7.58
  -2 -19  -2  664.50   28.24
  -2 -19  -2  596.36   22.62
   2 -19   2  522.59   27.65
  -2  19  -2  608.24   42.18
   2  19   2  665.96   51.84
   2 -19   2  497.35   26.05
  -2  19  -3   27.24    5.22
  -2  19  -3   25.92    5.40
   2 -19   3   19.96    5.98
  -2  19  -3   25.57   10.09
   2  19   3   28.04   11.81
  -2 -19  -3   26.51    4.89
   2 -19   3   20.40    4.84
   2 -19   3   20.96    6.39
  -2  19  -4   31.43    5.90
  -2  19  -4   33.92    6.46
   2 -19   4   17.59    6.08
  -2  19  -4   25.39   10.21
  -2  19  -4   28.84   11.67
   2  19   4   16.68    9.41
  -2  19  -4   28.72    5.26
  -2  19  -5  252.54   17.25
  -2  19  -5  233.50   16.86
  -2  19  -5  225.54   15.01
  -2  19  -5  216.94   32.20
  -2  19  -5  248.08   31.44
  -2 -19  -5  240.75   15.81
   2  19   5  180.60   28.97
   2 -19   5  182.05   18.05
  -2  19  -6    4.93    4.31
  -2  19  -6    3.61    3.90
   2  19   6    3.71    3.99
   2 -19   6    0.59    3.00
   2 -19   6    3.42    4.08
  -2  19  -7    1.25    2.47
   2 -19   7    2.50    3.61
  -2  19  -7    2.80    3.09
   2 -19   7    4.37    3.42
   2 -19   8  271.03   14.98
  -2  19  -8  266.64   15.01
  -2  19  -9   31.77    4.32
  -2 -19  -9   33.32    4.65
  -2 -19  -9   36.51    5.22
  -2  19  -9   34.13    5.46
  -2  19  -9   43.93    5.16
  -2  19 -10    3.06    1.13
   2  20 -10    0.21    0.70
   2  20  -9   32.02    4.51
   2  20  -9   29.15    4.25
   2  20  -9   30.53    4.18
   2 -20  -9   38.34    5.20
   2  20  -9   42.30    5.63
   2  20  -8   79.50    9.22
   2  20  -8   74.62    8.36
   2  20  -8   54.63    6.07
   2 -20  -8   68.86    9.38
  -2 -20   8   80.44    6.98
   2  20  -8   77.29    8.10
   2  20  -8   66.93    7.25
  -2 -20   8   60.99    6.32
   2  20  -8   82.08    9.02
   2  20  -7    5.72    4.23
   2  20  -7    6.08    4.28
  -2 -20   7    8.52    2.89
   2  20  -7    2.18    2.44
   2  20  -7    3.41    2.81
   2  20  -7    1.07    2.12
   2 -20  -7    8.97    3.83
   2  20  -7    2.36    2.58
   2  20  -6  261.57   17.00
   2  20  -6  260.87   19.49
   2  20  -6  252.41   16.86
   2  20  -6  232.76   15.79
   2  20  -6  213.02   14.84
   2  20  -6  239.67   16.48
   2  20  -6  240.32   15.31
   2  20  -6  201.61   31.15
   2  20  -6  231.88   31.21
   2 -20  -6  226.56   16.34
   2 -20  -6  237.56   16.90
   2  20  -6  259.93   32.24
  -2 -20   6  262.05   16.27
  -2 -20   6  264.67   15.36
   2  20  -5   20.90    5.00
   2  20  -5   14.99    4.85
  -2 -20   5   18.23    7.67
   2  20  -5   18.29    5.47
   2  20  -5   18.98    5.00
   2  20  -5   20.87    5.34
   2  20  -5   15.71    5.14
   2  20  -5   17.18    5.41
   2  20  -5   17.94    6.19
   2  20  -5   14.92    9.04
  -2 -20   5   15.47    4.56
   2 -20  -5    9.66    4.02
   2  20  -5   17.80    8.59
  -2 -20   5   22.75    5.63
   2  20  -4   64.74    8.36
   2  20  -4   58.00    9.10
   2  20  -4   55.15    8.37
   2  20  -4   46.70    7.35
   2  20  -4   55.57    8.37
   2  20  -4   57.04    8.55
   2  20  -4   49.30    7.93
   2  20  -4   60.68    8.63
   2  20  -4   56.23    8.45
   2  20  -4   43.21   15.17
  -2 -20   4   54.34    8.45
   2 -20  -4   43.78    7.12
   2 -20  -4   55.35    7.86
   2  20  -4   38.50   13.68
  -2 -20   4   39.19    7.33
   2 -20  -4   52.01    8.00
   2  20  -3  191.56   14.42
   2  20  -3  189.53   14.77
   2  20  -3  192.93   14.59
   2  20  -3  198.21   15.09
   2  20  -3  200.36   14.11
   2  20  -3  204.27   13.75
   2  20  -3  213.06   13.81
  -2 -20   3  209.75   15.98
   2 -20  -3  206.52   14.60
   2  20  -3  206.00   29.60
   2 -20  -3  203.18   18.78
   2  20  -2  228.46   31.83
  -2 -20   2  221.64   15.19
  -2 -20   2  237.74   16.78
   2 -20  -2  206.76   14.06
   2  20  -2  249.93   15.89
   2  20  -2  267.82   16.90
   2  20  -1  560.81   22.84
  -2 -20   1  529.63   22.60
   2 -20  -1  456.19   23.38
   2 -20  -1  500.89   22.58
   2 -20  -1  544.45   25.73
   2  20  -1  590.09   49.74
  -2  20   1  597.86   40.15
   2  20  -1  563.79   47.67
   2  20   0  394.27   41.38
  -2 -20   0  373.95   21.13
   2 -20   0  414.50   20.53
   2 -20   0  365.57   20.84
  -2 -20   0  400.52   19.60
   2  20   0  396.21   35.50
   2  20   1 1836.28   91.24
  -2 -20  -1 1862.71   47.62
   2 -20   1 1553.58   39.80
  -2 -20  -1 1787.11   40.85
   2  20   1 1778.76   81.49
  -2  20  -2    1.26    3.33
   2 -20   2    1.54    2.72
   2  20   2   10.13    6.82
  -2 -20  -2    5.18    2.69
   2 -20   2    0.43    1.95
  -2 -20  -2    7.55    3.84
   2 -20   3  696.72   33.03
  -2  20  -3  863.86   28.47
  -2  20  -3  815.71   26.13
  -2  20  -3  809.67   52.71
   2  20   3  811.35   62.13
   2 -20   3  715.55   27.07
   2 -20   3  641.96   31.94
  -2 -20  -3  615.35   22.96
   2 -20   4  618.68   32.54
  -2  20  -4  778.25   29.18
  -2  20  -4  781.10   27.37
  -2  20  -4  747.39   25.31
  -2  20  -4  782.63   58.50
  -2  20  -4  745.32   52.47
   2  20   4  737.88   58.52
  -2 -20  -4  687.83   23.82
   2 -20   4  700.61   26.68
  -2 -20  -4  733.38   29.37
  -2 -20  -5   90.04    9.94
  -2  20  -5   35.87    7.20
  -2  20  -5   38.17    7.15
  -2  20  -5   36.69    6.53
  -2  20  -5   51.96   15.77
  -2  20  -5   35.18   11.90
   2 -20   5   50.23   10.22
   2  20   5   78.22   18.36
   2 -20   5   44.36    8.85
  -2  20  -6  456.90   40.75
  -2  20  -6  429.88   43.29
   2  20   6  366.03   39.10
   2 -20   6  371.01   23.22
   2 -20   6  357.42   24.67
  -2  20  -7   48.57    7.13
  -2  20  -7   60.56    7.79
   2 -20   7   49.72    8.03
   2 -20   8  122.17    9.74
  -2 -20  -8  127.12    9.87
  -2  20  -8  116.20    9.37
  -2  20  -9   23.02    3.60
  -2  20  -9   23.24    4.47
  -2  20  -9   30.31    3.99
   2  21  -9   13.69    2.89
   2  21  -9   17.29    3.31
   2  21  -9   14.62    2.66
   2  21  -8  150.92   10.00
   2  21  -8  174.05   11.44
  -2 -21   8  154.32    9.33
   2  21  -8  191.09   13.40
   2  21  -8  155.27   11.40
   2  21  -7  141.11   13.28
   2  21  -7  128.51   12.76
  -2 -21   7  106.32    9.89
   2 -21  -7  124.52   13.66
  -2 -21   7  131.56    9.94
   2  21  -7  108.60   10.00
   2  21  -7  114.45    9.80
   2  21  -7  123.49   10.24
   2  21  -7  127.62   11.11
   2 -21  -7  169.71   13.47
   2  21  -7  125.71   12.46
   2  21  -6   72.69   10.56
   2  21  -6   58.82    8.50
   2  21  -6   69.02    8.67
   2  21  -6   70.01    9.16
   2  21  -6   62.11    8.07
   2  21  -6   59.99    7.41
   2  21  -6   61.91    8.28
   2  21  -6   63.04   16.20
   2  21  -6   42.61   12.65
   2  21  -6   80.36   17.48
   2 -21  -6   42.34    7.39
  -2 -21   6   58.29    7.31
   2  21  -5   36.68    7.00
   2  21  -5   38.64    6.92
  -2 -21   5   36.42   10.81
   2  21  -5   39.00    7.29
   2  21  -5   41.94    6.97
   2  21  -5   34.41    6.73
   2  21  -5   34.74    7.09
   2  21  -5   43.12    7.06
   2  21  -5   46.36   15.29
   2 -21  -5   28.37    5.83
  -2 -21   5   41.57    7.06
   2  21  -5   38.48   12.49
   2  21  -5   40.43    8.31
   2  21  -4   57.53    8.98
   2  21  -4   49.30    7.54
   2  21  -4   51.01    7.98
   2  21  -4   50.99    8.16
   2  21  -4   57.83    8.75
   2  21  -4   53.85    8.24
   2  21  -4   54.41    8.60
   2  21  -4   50.28    8.23
   2  21  -4   46.70    6.99
   2  21  -4   56.48   17.03
  -2 -21   4   51.24    8.32
   2  21  -4   38.54   14.43
   2 -21  -4   50.68    8.06
   2 -21  -4   50.11   10.25
   2  21  -3  169.36   13.34
   2  21  -3  171.33   13.98
   2  21  -3  181.35   14.24
   2  21  -3  162.50   13.73
   2  21  -3  151.39   11.89
   2  21  -3  173.83   13.22
   2  21  -3  201.71   13.29
  -2 -21   3  157.62   14.21
   2 -21  -3  134.16   12.09
   2  21  -3  155.32   26.22
  -2 -21   3  159.67   13.35
   2  21  -2  945.34   64.25
   2  21  -2  967.52   31.06
   2  21  -2  969.10   32.17
  -2 -21   2  880.89   32.82
  -2 -21   2  790.68   29.11
   2 -21  -2  805.57   28.12
  -2 -21   2  874.35   32.00
  -2 -21   2  884.30   30.52
  -2 -21   1   44.66   13.65
   2  21  -1   57.22    7.84
   2  21  -1   66.87   17.30
   2 -21  -1   28.14    5.79
  -2 -21   1   92.12    9.74
   2 -21  -1   32.27    6.76
  -2 -21   1   74.60    9.65
   2 -21  -1   46.14    6.67
   2  21  -1   57.41   16.72
   2  21   0  227.61   32.82
  -2 -21   0  221.38   16.64
  -2 -21   0  201.93   14.23
   2 -21   0  274.13   17.24
   2 -21   0  232.43   16.98
   2 -21   0  212.20   15.26
   2 -21   0  207.50   13.94
  -2  21  -1  444.58   36.22
   2  21   1  387.00   42.83
  -2 -21  -1  344.32   20.80
   2 -21   1  338.33   19.52
   2 -21   1  379.00   20.37
  -2 -21  -1  347.41   18.48
  -2 -21  -1  275.19   14.89
   2  21   1  362.39   36.81
   2 -21   1  316.71   19.49
  -2  21  -2   12.99    7.14
   2  21   2   15.46    7.85
  -2 -21  -2   20.21    4.67
   2  21   2   20.47   11.36
   2 -21   2    5.80    3.60
  -2 -21  -2   13.49    3.97
   2 -21   2    8.00    3.50
  -2 -21  -2    9.42    4.59
  -2  21  -3   19.14    4.44
  -2  21  -3   12.76    4.35
   2 -21   3   10.09    4.93
  -2  21  -3    8.44    6.43
  -2  21  -3   23.08   10.44
  -2 -21  -3    3.59    2.93
   2  21   3    9.89    6.74
   2 -21   3   12.40    4.18
  -2 -21  -3    5.12    2.94
  -2  21  -4  109.04   11.24
  -2  21  -4  128.54   11.27
  -2  21  -4  114.42   10.19
  -2  21  -4  142.28   22.32
  -2  21  -4  118.45   22.83
   2  21   4  121.05   23.55
   2 -21   4   92.16   11.95
  -2 -21  -4   83.83   10.32
   2 -21   4  102.86   10.48
  -2 -21  -4   73.57    8.06
  -2 -21  -5   97.72   10.44
  -2  21  -5   96.95   11.06
  -2  21  -5   83.39    9.02
  -2  21  -5   84.52   10.22
   2  21   5   79.58   18.38
   2 -21   5   87.07   11.72
   2 -21   5   83.31   12.50
  -2  21  -5   90.79   20.19
  -2  21  -5   74.04   16.36
  -2  21  -6  240.91   32.01
  -2  21  -6  238.65   28.77
  -2  21  -6  256.95   15.96
   2  21   6  239.66   31.09
   2 -21   6  244.20   18.45
  -2  21  -7   18.06    4.40
  -2  21  -7   15.23    4.09
   2 -21   7   20.73    5.17
   2 -21   8    4.67    2.38
  -2  21  -8    5.70    2.57
  -2  21  -9   14.69    3.46
  -2  21  -9   12.31    2.59
  -2  21  -9    9.30    2.32
  -2  21  -9    9.81    2.26
   2  22  -9   55.79    5.13
   2  22  -9   65.87    5.44
   2  22  -8    2.86    2.69
   2  22  -8    2.33    2.54
   2  22  -8    3.29    1.86
  -2 -22   8    4.13    1.94
   2 -22  -8    5.59    2.51
   2  22  -8    2.61    2.13
   2  22  -7    0.33    1.88
   2  22  -7    2.74    2.38
  -2 -22   7    1.28    1.96
   2  22  -7    0.29    1.87
   2  22  -7    2.98    3.42
   2  22  -7    2.03    2.33
   2  22  -7    1.71    3.16
   2  22  -7    3.88    3.45
   2  22  -6    9.49    4.80
   2  22  -6    8.16    3.73
   2  22  -6   10.08    3.77
   2  22  -6    4.30    3.13
   2  22  -6    7.83    4.07
  -2 -22   6    5.93    3.12
   2 -22  -6    9.72    4.68
  -2 -22   6   10.23    3.26
   2  22  -6   12.68    4.14
   2  22  -5  240.33   18.23
   2  22  -5  192.57   14.59
   2  22  -5  213.51   15.59
   2  22  -5  185.27   14.16
   2  22  -5  204.28   15.28
   2  22  -5  209.83   15.46
   2  22  -5  187.54   14.32
   2  22  -5  217.34   14.84
   2  22  -5  208.73   31.27
   2 -22  -5  258.82   16.50
  -2 -22   5  213.81   15.59
   2  22  -5  156.85   25.85
   2 -22  -5  185.71   18.63
   2  22  -4    2.53    3.36
   2  22  -4    0.44    2.79
  -2 -22   4    9.39    5.85
   2  22  -4    0.80    2.61
   2  22  -4    3.95    3.72
   2  22  -4    1.75    3.23
   2  22  -4    0.88    2.87
   2  22  -4    3.10    4.11
   2  22  -4    2.68    3.30
   2  22  -4    5.49    7.43
  -2 -22   4    2.45    3.01
   2 -22  -4    2.79    2.49
   2  22  -4    3.48    3.76
   2  22  -4    1.94    2.29
   2  22  -3   30.16    6.20
   2  22  -3   36.73    7.08
   2  22  -3   42.23    7.88
  -2 -22   3   36.62   12.46
   2  22  -3   31.56    6.60
   2  22  -3   37.12    6.46
   2  22  -3   33.56    5.58
   2  22  -3   37.45   13.71
  -2 -22   3   35.43    6.72
  -2 -22   3   47.83    7.99
   2 -22  -3   38.06    6.70
   2  22  -3   34.96   13.65
  -2 -22   3   24.50    5.51
  -2 -22   2   23.90   10.11
   2  22  -2   13.54    4.51
   2  22  -2    6.98    4.22
   2 -22  -2   16.87    4.73
  -2 -22   2    6.67    3.54
  -2 -22   2   13.52    4.85
   2  22  -2   15.72   10.39
  -2 -22   2    4.69    3.06
  -2 -22   2    6.34    3.85
  -2 -22   1 2715.80  104.87
   2  22  -1 2609.08   50.43
   2  22  -1 2665.71  108.07
   2  22  -1 2513.11  105.83
   2  22  -1 2688.11   54.15
  -2 -22   1 2364.68   49.46
   2 -22  -1 2436.76   52.14
   2 -22  -1 2374.15   56.30
  -2 -22   1 2345.74   53.52
   2 -22  -1 2136.24   44.49
  -2  22   0   85.32   17.21
   2 -22   0   62.72    9.28
   2 -22   0   51.25    7.89
  -2 -22   0   23.34    6.10
   2 -22   0   42.24    6.61
   2 -22   0   42.68    7.18
   2  22   0   59.37   17.43
  -2  22  -1   58.94   13.62
  -2 -22  -1   47.67    8.16
  -2 -22  -1   49.94    7.32
   2 -22   1   27.16    6.84
   2 -22   1   49.10    7.58
   2 -22   1   37.75    6.93
  -2 -22  -1   27.58    5.99
   2 -22   1   42.07    7.48
  -2 -22  -1   25.00    4.97
   2  22   1   39.46   15.18
   2  22   2  371.93   45.16
  -2  22  -2  293.02   30.99
  -2  22  -2  326.30   36.13
   2 -22   2  247.28   18.26
  -2 -22  -2  253.00   15.28
  -2 -22  -2  321.05   17.91
   2 -22   2  249.18   16.83
  -2  22  -3 1250.30   32.75
  -2  22  -3 1323.87   74.95
  -2  22  -3 1212.41   65.01
  -2  22  -3 1232.31   34.54
  -2 -22  -3 1070.45   32.57
   2  22   3 1301.72   78.68
   2 -22   3 1153.69   35.52
  -2 -22  -3 1369.29   42.29
  -2 -22  -3 1233.90   33.85
  -2  22  -4   13.18    4.03
  -2  22  -4   18.11    5.27
  -2  22  -4   12.74    4.14
   2  22   4   26.32   10.65
   2 -22   4   25.34    6.73
  -2 -22  -4   11.30    4.88
  -2 -22  -4    9.12    3.61
   2 -22   4   13.01    4.04
  -2  22  -4   16.57    7.58
  -2  22  -4   15.75   10.38
  -2  22  -5  200.20   15.03
  -2  22  -5  205.32   15.75
  -2  22  -5  195.42   13.73
   2 -22   5  182.35   16.56
  -2 -22  -5  198.97   14.77
  -2  22  -5  211.07   27.78
  -2  22  -5  205.43   29.82
   2 -22   6   34.68    7.13
  -2  22  -6   45.88    6.53
  -2  22  -7   17.82    3.97
  -2  22  -7   13.04    5.26
  -2 -22  -7    4.76    2.49
   2 -22   7   12.89    4.20
  -2  22  -7   15.11    4.02
  -2 -22  -8   12.02    2.86
   2 -22   8   13.06    3.09
  -2  22  -8   17.89    3.35
  -2  22  -9   43.20    4.08
  -2  22  -9   45.16    3.50
   2  23  -9   86.06    5.78
   2  23  -9  119.94    6.54
   2  23  -8  115.72    8.36
   2  23  -8   99.57    8.72
   2  23  -8   85.92    7.79
  -2 -23   7   45.12    5.95
   2  23  -7   38.02    5.78
   2  23  -7   34.03    5.21
   2  23  -7   45.85    7.31
   2  23  -7   32.98    6.64
   2  23  -7   43.37    6.02
  -2 -23   7   47.36    6.17
   2  23  -7   48.69    7.41
   2  23  -6  114.93   12.26
   2  23  -6  124.27   11.34
   2  23  -6  113.93   11.12
   2  23  -6  100.35   10.14
   2  23  -6   97.00    9.67
   2  23  -6  112.08   10.22
  -2 -23   6   94.21    9.82
   2  23  -6  116.94   12.54
   2  23  -5  472.65   25.20
   2  23  -5  439.29   21.85
   2  23  -5  392.68   20.84
   2  23  -5  407.56   20.65
   2  23  -5  389.37   20.01
   2  23  -5  453.16   22.22
   2  23  -5  448.71   20.77
   2  23  -5  346.62   39.56
   2  23  -5  353.26   37.71
  -2 -23   5  382.06   21.02
   2  23  -4  307.96   19.58
   2  23  -4  260.06   17.20
  -2 -23   4  258.71   31.41
   2  23  -4  261.93   17.02
   2  23  -4  262.95   17.53
   2  23  -4  267.23   17.75
   2  23  -4  244.01   16.66
   2  23  -4  269.60   17.51
   2  23  -4  315.46   17.03
   2  23  -4  321.81   38.29
  -2 -23   4  257.71   18.15
   2  23  -4  285.06   33.66
   2 -23  -4  205.96   13.97
  -2 -23   4  278.98   18.10
   2  23  -3    6.21    3.68
  -2 -23   3    8.09    5.54
   2  23  -3    9.23    4.32
   2  23  -3    7.57    3.88
   2  23  -3    1.81    5.57
   2  23  -3    4.07    3.82
   2  23  -3    7.24    3.53
   2  23  -3   10.29    4.57
  -2 -23   3    5.11    3.33
  -2 -23   3    2.76    2.83
   2  23  -3    5.28    6.01
  -2 -23   3    5.95    3.25
   2  23  -2 1050.02   33.86
  -2 -23   2 1213.09   70.16
   2  23  -2 1062.74   68.86
   2  23  -2  988.71   31.59
   2  23  -2 1017.01   33.12
   2  23  -2  879.97   63.62
  -2 -23   2  865.56   32.40
   2 -23  -2  997.66   34.03
   2 -23  -2  841.73   31.91
  -2 -23   2  981.49   32.80
   2  23  -1    5.39    7.32
   2  23  -1   10.14    4.68
   2  23  -1    9.07    4.15
  -2 -23   1    8.79    3.69
   2 -23  -1    7.26    3.97
   2 -23  -1    8.67    4.31
  -2 -23   1    4.05    3.19
   2 -23  -1   11.56    4.25
  -2 -23   1    2.71    2.77
   2 -23  -1   14.03    4.12
  -2 -23   1    6.81    2.93
   2  23  -1   16.50    9.75
   2  23   0   99.73   22.20
  -2  23   0   85.64   17.55
   2 -23   0   60.74    9.81
   2 -23   0   78.38    9.81
   2 -23   0   75.69   10.36
  -2 -23   0   75.46   10.06
  -2 -23   0   71.59    8.89
   2 -23   0   63.23    8.63
   2  23   0   96.39   23.08
  -2 -23  -1    7.79    3.43
  -2 -23  -1    5.25    3.69
   2 -23   1    3.97    3.27
   2 -23   1    1.40    2.67
   2 -23   1    2.48    3.80
  -2 -23  -1    1.85    2.74
   2 -23   1    4.10    3.22
  -2 -23  -1    2.08    2.18
   2  23   1    6.16    7.05
  -2 -23  -2   10.06    3.70
   2  23   2   13.17   10.11
   2 -23   2   19.67    5.62
  -2 -23  -2   13.65    4.07
  -2  23  -3  300.88   16.23
  -2  23  -3  363.47   39.53
  -2  23  -3  322.14   33.75
  -2  23  -3  323.68   17.81
  -2 -23  -3  288.84   17.20
   2 -23   3  302.34   18.39
  -2 -23  -3  316.26   17.59
  -2  23  -4  141.94   11.10
  -2  23  -4  137.02   12.43
  -2  23  -4  137.27   11.66
   2 -23   4  156.58   15.23
   2 -23   4  127.69   11.68
  -2 -23  -4  186.47   12.72
  -2  23  -4  150.09   26.26
  -2  23  -5  109.14   10.98
  -2  23  -5  114.98   11.58
  -2  23  -5   91.99    9.32
  -2  23  -5  110.04   20.92
   2 -23   5   99.02   12.16
  -2 -23  -5  102.99   10.67
   2 -23   6  180.05   15.26
  -2 -23  -6  115.32    9.33
  -2  23  -7  340.50   14.70
  -2  23  -7  309.04   19.32
  -2 -23  -7  325.42   16.99
   2 -23   7  345.08   18.35
   2 -23   8   87.39    7.02
  -2  23  -8   65.80    7.74
  -2  23  -8   77.37    5.86
  -2  23  -9    9.00    1.78
  -2  23  -9    6.63    1.64
   2  24  -9    8.82    1.77
   2  24  -8   19.08    3.54
  -2 -24   8   14.05    2.62
   2  24  -8   19.60    3.86
   2  24  -8   17.73    3.67
   2  24  -7    3.29    3.24
   2  24  -7    6.56    3.28
   2  24  -7    3.13    2.03
  -2 -24   7    4.70    2.05
  -2 -24   7    4.90    2.16
  -2 -24   7    4.13    2.39
   2  24  -7    5.62    2.60
   2  24  -7    3.94    2.88
   2  24  -6  131.58   12.32
  -2 -24   6  110.09   10.30
  -2 -24   6  131.90   10.32
   2  24  -6  108.11   10.10
   2  24  -6   96.80    9.39
   2  24  -6  110.07   10.57
   2  24  -6  114.45    9.98
  -2 -24   6  114.36   10.32
   2 -24  -6  118.98    9.83
   2  24  -6  116.54   11.92
   2  24  -5   19.06    4.44
   2  24  -5   18.28    5.87
   2  24  -5   16.12    4.90
   2  24  -5   18.70    4.95
   2  24  -5   19.26    5.21
   2  24  -5   16.46    4.72
   2  24  -5   12.00    4.42
   2  24  -5   29.72   10.95
   2  24  -5   21.50    9.04
  -2 -24   5   12.60    4.29
   2  24  -5   22.15    8.89
  -2 -24   5   20.06    5.09
   2  24  -4  116.77   12.15
   2  24  -4  105.45   11.05
   2  24  -4  101.83   10.79
   2  24  -4  119.98   11.80
   2  24  -4  108.74   11.14
   2  24  -4  114.23   11.60
   2  24  -4  109.46   11.70
   2  24  -4  124.92   10.58
   2  24  -4  134.29   24.80
  -2 -24   4   90.90   10.49
   2  24  -4  111.04   20.72
  -2 -24   4  108.55   11.27
   2  24  -3  135.52   12.50
   2  24  -3  120.05   11.46
   2  24  -3  122.01   12.06
   2  24  -3  126.34   24.79
   2  24  -3  115.82   10.90
   2  24  -3  126.62   12.39
   2  24  -3  121.03   12.30
   2  24  -3  133.21   24.77
  -2 -24   3  113.25   11.64
  -2 -24   3  115.48   11.39
   2  24  -2   91.51   10.70
   2  24  -2   97.54   21.33
   2  24  -2   89.20   10.20
   2  24  -2   83.33    9.51
   2  24  -2   72.61   19.02
  -2 -24   2   90.47   10.69
   2 -24  -2   90.17   10.52
   2 -24  -2   71.19    9.52
  -2 -24   2  101.52   10.84
   2  24  -1  203.49   30.75
   2  24  -1  228.67   33.11
   2  24  -1  241.50   17.51
   2  24  -1  207.95   15.83
   2 -24  -1  195.88   15.43
   2 -24  -1  205.82   17.16
   2 -24  -1  182.00   16.11
  -2 -24   1  196.18   15.84
   2 -24  -1  166.20   13.14
  -2 -24   1  176.04   14.54
   2  24   0   49.23   15.94
  -2 -24   0   37.80    7.45
   2 -24   0   74.63   10.33
   2 -24   0   50.61    9.11
   2 -24   0   68.50    9.31
  -2 -24   0   38.72    6.85
   2 -24   0   55.51    8.30
   2 -24   0   72.98    8.63
   2 -24   0   59.19    7.97
   2  24   0   48.82   17.08
   2  24   1  912.32   69.24
   2 -24   1  830.13   32.25
   2 -24   1  911.28   32.83
  -2 -24  -1  811.33   28.94
   2 -24   1  694.77   33.40
   2 -24   1  785.30   31.49
   2 -24   1  742.13   28.42
  -2  24  -2  511.99   45.93
   2  24   2  444.22   49.93
   2 -24   2  362.44   22.47
  -2 -24  -2  313.37   17.15
  -2 -24  -2  340.09   18.58
   2 -24   2  421.81   22.27
  -2  24  -3   14.50    4.01
  -2  24  -3   17.20    9.47
  -2  24  -3   16.06    4.68
   2  24   3   36.18   15.21
   2 -24   3   14.17    4.77
  -2 -24  -3   25.61    5.38
  -2  24  -4  587.18   21.80
  -2  24  -4  589.26   50.78
   2 -24   4  575.59   24.40
   2 -24   4  628.25   30.29
  -2  24  -4  629.57   25.76
  -2  24  -4  619.66   23.84
  -2  24  -5   36.62   11.83
  -2  24  -5   27.10    5.70
  -2  24  -5   23.83    5.75
  -2  24  -5   22.00    4.61
   2 -24   5   19.15    6.03
  -2 -24  -5   20.57    5.15
   2 -24   6   71.95    9.63
   2 -24   7   60.25    7.53
  -2  24  -7   40.38    5.62
  -2  24  -7   54.66    8.16
  -2  24  -8   68.26    7.52
  -2  24  -8   54.01    5.52
   2 -24   8   67.78    5.75
  -2  24  -8   68.20    5.62
   2 -24   9   31.84    3.18
   2  25  -8   52.44    5.45
   2  25  -8   49.68    5.33
   2  25  -8   63.72    5.42
  -2 -25   8   45.49    4.04
   2  25  -8   55.38    5.67
   2  25  -7    6.15    2.47
   2  25  -7    8.77    3.28
  -2 -25   7   12.52    2.90
   2  25  -7    7.74    3.34
   2  25  -7   13.10    3.33
  -2 -25   6  107.33    9.72
  -2 -25   6  106.20    8.96
   2  25  -6  109.59   10.17
   2  25  -6  108.27    9.85
   2  25  -6   82.03    8.58
   2  25  -6  120.79   11.18
   2  25  -6  123.91    9.86
  -2 -25   6  115.83   10.07
   2  25  -6  127.50   11.94
   2  25  -5  254.82   17.50
   2  25  -5  221.00   15.06
   2  25  -5  211.70   14.77
   2  25  -5  217.80   14.54
   2  25  -5  227.59   15.24
   2  25  -5  215.04   15.17
   2  25  -5  254.88   14.61
  -2 -25   5  232.95   15.36
  -2 -25   5  218.44   14.88
   2  25  -4 1122.69   35.45
   2  25  -4 1020.33   32.39
   2  25  -4  960.56   31.64
   2  25  -4  936.87   32.19
   2  25  -4  930.23   31.12
   2  25  -4  935.99   32.17
   2  25  -4  966.74   32.22
   2  25  -4 1076.39   29.89
   2  25  -4  980.42   65.96
  -2 -25   4  899.22   31.68
   2  25  -4  799.02   56.62
  -2 -25   4 1056.24   30.15
  -2 -25   4  932.93   32.15
   2  25  -3   97.15   21.35
   2  25  -3  126.81   12.59
   2  25  -3  134.87   13.09
   2  25  -3  118.62   10.83
   2  25  -3  104.12   20.41
   2  25  -3  127.52   12.19
   2  25  -3  141.73   12.81
   2  25  -3  119.16   11.32
   2  25  -2   46.63    8.15
   2  25  -2   41.19    7.51
   2  25  -2   42.80   14.82
   2  25  -2   33.86    6.68
   2  25  -2   39.01    6.62
   2  25  -2   56.52   16.68
  -2 -25   2   36.43    7.01
  -2 -25   2   39.53    6.94
  -2 -25   2   36.52    6.90
   2 -25  -2   37.00    7.15
   2  25  -1   41.37   14.99
   2  25  -1   38.66    7.66
   2  25  -1   53.83    9.05
  -2 -25   1   45.36    7.85
   2  25  -1   41.80   15.08
   2 -25  -1   26.77    6.57
   2 -25  -1   42.68    8.03
  -2 -25   1   49.74    8.27
   2  25   0  943.44   33.24
   2  25   0  890.16   67.34
   2  25   0  956.72   68.14
   2 -25   0  722.94   33.34
   2 -25   0  807.92   31.43
  -2 -25   0  874.60   30.54
   2 -25   0  804.98   33.20
   2 -25   0  739.80   29.19
   2 -25   0  755.21   28.07
  -2 -25  -1    4.11    3.09
   2 -25   1    5.28    3.21
   2  25   1    4.36    7.46
   2 -25   1    3.56    3.12
   2 -25   1    7.12    3.53
   2  25   2  438.59   49.49
   2 -25   2  331.61   21.53
  -2 -25  -2  351.03   19.00
  -2 -25  -2  379.80   22.87
   2 -25   2  397.21   21.84
  -2  25  -3   82.69    8.48
  -2  25  -3  104.52   21.20
  -2  25  -3   85.07    9.25
   2  25   3  111.43   26.33
  -2 -25  -3  116.89   12.63
  -2 -25  -3   82.93    9.03
   2 -25   3   95.90   10.71
  -2  25  -4  188.58   12.24
   2  25   4  209.92   33.32
  -2  25  -4  190.97   13.20
  -2  25  -4  219.51   15.51
  -2  25  -4  225.64   15.39
  -2 -25  -4  159.37   14.16
   2 -25   4  206.48   14.44
   2 -25   4  191.28   16.75
  -2  25  -5    1.87    2.94
  -2  25  -5   -0.76    2.42
  -2  25  -5    0.32    1.78
  -2 -25  -5   -0.41    1.76
   2 -25   5    0.52    2.92
   2 -25   6  189.81   14.72
  -2  25  -6  153.67   11.23
  -2  25  -7   86.26    9.57
   2 -25   7  103.07    9.22
  -2  25  -7  100.35    7.49
  -2  25  -8  327.35   10.28
  -2  25  -8  301.60   13.87
   2  26  -8   17.13    2.61
   2  26  -8   15.94    3.08
   2  26  -8   16.78    3.12
  -2 -26   7   13.81    2.72
   2  26  -7   10.14    2.67
   2  26  -7   11.08    3.18
   2  26  -7   19.97    3.54
  -2 -26   7   15.77    3.24
   2  26  -7   21.17    4.26
   2  26  -6   73.05    7.22
   2  26  -6   58.42    8.27
   2  26  -6   67.13    8.07
   2  26  -6   60.91    7.16
   2  26  -6   61.75    7.39
   2  26  -6   57.75    6.93
   2  26  -6   74.40    8.71
   2  26  -5   69.87    9.38
   2  26  -5   56.77    8.11
   2  26  -5   50.10    7.35
   2  26  -5   46.16    7.27
   2  26  -5   52.01    7.53
   2  26  -5   44.87    7.08
   2  26  -5   43.79    6.60
   2  26  -5   67.49    7.41
  -2 -26   5   56.54    7.76
  -2 -26   5   48.72    7.10
   2  26  -4   18.57    8.50
   2  26  -4   22.26    6.02
   2  26  -4   20.46    5.23
   2  26  -4   24.99    5.92
   2  26  -4   26.72    5.58
   2  26  -4   21.13    5.65
   2  26  -4   22.11    5.36
  -2 -26   4   16.13    4.47
  -2 -26   4   29.83    5.38
   2  26  -3  263.14   17.57
   2  26  -3  269.55   16.41
   2  26  -3  281.39   17.82
   2  26  -3  278.54   35.99
   2  26  -3  294.39   18.10
   2  26  -3  278.03   17.91
   2  26  -3  263.05   33.05
  -2 -26   3  308.44   15.87
   2  26  -2   18.73    5.35
   2  26  -2   23.37    6.24
   2  26  -2   18.66    9.89
   2  26  -2   17.88    6.07
   2  26  -2   16.13    4.77
  -2 -26   2   20.04    5.65
  -2 -26   2   21.89    4.63
   2  26  -2   25.26   10.25
   2 -26  -2   15.20    5.02
  -2 -26   2   22.65    4.29
   2  26  -1  153.65   26.95
   2  26  -1  145.00   13.67
   2  26  -1  142.55   13.36
   2 -26  -1  140.79   12.10
  -2 -26   1  131.55   12.70
  -2 -26   1  123.79   11.68
  -2 -26   1  146.21    9.74
   2  26   0   39.63    7.54
   2 -26   0   35.44    6.64
   2  26   0   42.93   15.28
   2 -26   0   32.08    6.00
  -2 -26   0   33.56    6.18
   2 -26   0   32.76    6.95
   2  26   0   56.45   17.38
   2 -26   1  917.47   33.84
  -2 -26  -1 1056.46   33.05
   2 -26   1 1022.43   35.23
   2  26   1 1101.10   74.04
  -2  26  -2   14.22    4.26
   2 -26   2   15.55    5.02
   2  26   2   13.70   10.44
  -2 -26  -2   24.34    5.29
   2 -26   2   12.61    4.35
  -2  26  -3   14.07    3.86
  -2  26  -3   18.98    4.84
   2  26   3   29.70   12.52
   2 -26   3   21.77    5.12
  -2 -26  -3   33.59    6.97
  -2  26  -3   16.99    8.15
  -2  26  -4  112.92   10.88
  -2  26  -4  108.47   10.91
  -2  26  -4  104.70    9.68
   2 -26   4   97.69   11.91
  -2 -26  -4   98.07   11.06
   2 -26   4  104.54   10.22
   2  26   4  134.11   25.92
  -2  26  -5    9.59    3.83
  -2  26  -5    9.76    3.52
   2 -26   6  223.19   15.30
  -2 -26  -6  207.60   12.26
  -2  26  -6  186.38   11.65
  -2  26  -6  179.60   11.72
  -2  26  -7   21.47    3.17
   2 -26   7   15.47    3.78
  -2 -26  -7   17.65    3.51
  -2  26  -7   18.09    4.62
  -2  26  -7   13.56    3.10
  -2  26  -8    5.59    2.34
  -2  26  -8    3.98    1.86
   2  27  -8  110.80    6.39
   2  27  -8  120.45    6.83
   2  27  -7   41.94    4.51
   2  27  -7   54.60    5.59
   2  27  -7   52.59    5.08
  -2 -27   7   58.83    5.52
   2  27  -7   51.05    6.01
  -2 -27   6  136.82    9.78
   2  27  -6  122.19    9.64
   2  27  -6  134.66   10.02
   2  27  -6  125.90   11.13
   2  27  -6  163.84   10.07
  -2 -27   6  130.07    9.81
   2  27  -6  134.80   10.88
   2  27  -5   55.65    7.45
   2  27  -5   51.61    7.21
   2  27  -5   53.61    6.37
   2  27  -5   57.56    8.12
   2  27  -5   50.85    7.10
   2  27  -5   52.77    7.13
   2  27  -5   51.02    6.88
   2  27  -5   48.74    7.06
  -2 -27   5   46.29    6.02
   2  27  -4  153.09   12.40
   2  27  -4  184.96   14.20
   2  27  -4  171.68   13.54
   2  27  -4  156.85   12.48
   2  27  -4  158.74   12.47
   2  27  -4  157.42   12.83
   2  27  -3  131.90   12.47
   2  27  -3  121.27   10.89
   2  27  -3  109.33   11.24
   2  27  -3  117.65   11.42
   2  27  -3  135.75   24.58
  -2 -27   3  118.12    9.70
   2  27  -3  123.93   21.35
  -2 -27   3  138.40   12.53
  -2 -27   3  113.23   10.57
  -2 -27   3  122.84    9.91
   2  27  -3  113.05   11.41
   2  27  -3  106.42   11.60
   2  27  -2  205.99   14.83
   2  27  -2  212.58   15.83
   2  27  -2  203.80   15.88
   2  27  -2  181.11   13.90
   2  27  -2  218.30   16.47
   2 -27  -2  184.46   15.17
  -2 -27   2  196.95   12.01
  -2 -27   2  210.90   15.06
   2  27  -2  231.95   30.52
  -2 -27   2  194.49   15.23
   2  27  -1   82.23   10.50
   2  27  -1   83.84   10.32
   2 -27  -1   96.47   10.37
   2  27  -1   80.41   18.60
   2 -27  -1   89.98    9.75
  -2 -27   1   73.59    6.82
  -2 -27   1   53.99    7.72
   2  27   0    1.94    5.92
   2  27   0   -0.46    2.70
   2  27   0    5.56    4.32
   2 -27   0    2.77    3.07
   2  27   0    5.99    5.26
  -2 -27   0    2.43    2.27
   2 -27   0    1.27    2.23
  -2 -27   0    0.81    2.42
   2 -27   0    4.28    3.44
   2 -27   1  210.47   16.26
   2 -27   1  227.97   15.21
  -2 -27  -1  246.74   17.27
  -2 -27  -1  231.84   15.30
   2 -27   1  275.17   18.06
   2  27   1  231.57   34.05
   2  27   1  280.43   38.55
  -2  27  -1  253.29   31.37
  -2  27  -2   42.05    6.21
  -2  27  -2   38.05   12.00
   2 -27   2   40.39    6.95
   2 -27   2   40.29    7.50
   2  27   2   45.46   15.43
   2 -27   2   46.24    7.63
  -2 -27  -2   43.08    6.73
  -2  27  -3  159.75   24.63
   2  27   3  123.51   24.97
  -2  27  -3  153.13   11.65
   2 -27   3  155.10   12.97
   2 -27   3  144.85   13.91
  -2  27  -4  378.28   19.20
  -2  27  -4  370.57   18.71
  -2  27  -4  339.20   16.41
   2 -27   4  347.19   17.67
   2 -27   4  308.07   19.96
   2 -27   5  294.17   18.49
  -2 -27  -5  308.56   14.77
  -2  27  -5  275.43   15.09
  -2  27  -5  257.07   14.82
  -2  27  -6  104.43    8.50
  -2  27  -6  115.78    8.75
   2 -27   7   65.17    6.46
  -2  27  -7   55.14    5.24
  -2  27  -7   55.51    6.83
  -2  27  -8   19.30    3.17
  -2  27  -8   19.50    2.92
   2 -27   8   21.68    3.01
   2  28  -8    7.82    1.83
   2  28  -8    7.19    1.79
   2  28  -7   15.53    2.78
  -2 -28   7   18.15    3.00
   2  28  -7   16.24    2.65
   2  28  -7   18.65    3.54
  -2 -28   6   55.37    5.90
   2  28  -6   43.08    5.62
   2  28  -6   52.73    6.98
   2  28  -6   48.99    5.72
   2  28  -6   65.24    5.93
  -2 -28   6   58.41    4.99
  -2 -28   6   60.65    6.47
   2  28  -6   59.37    6.94
   2  28  -5    2.86    2.81
   2  28  -5    2.29    2.47
  -2 -28   5    2.68    2.64
  -2 -28   5    3.44    2.26
   2  28  -5    0.67    2.58
   2  28  -5    3.24    2.73
   2  28  -5    3.46    2.55
   2  28  -5    3.54    2.66
   2  28  -4   14.26    4.59
   2  28  -4    7.92    3.45
   2  28  -4    6.73    3.25
   2  28  -4    5.68    3.69
  -2 -28   4   12.15    4.28
  -2 -28   4    9.11    2.88
  -2 -28   4    7.99    3.32
  -2 -28   4    9.45    2.84
   2  28  -4    9.28    3.79
   2  28  -4   10.58    4.11
   2  28  -4    7.70    3.85
   2  28  -3   15.61    4.53
   2  28  -3   10.10    4.03
   2  28  -3   16.22    5.06
   2  28  -3    9.94    3.33
   2  28  -3   16.10    4.83
   2 -28  -3    5.90    3.84
  -2 -28   3   15.86    4.95
   2 -28  -3    8.97    4.27
   2  28  -3    7.30    3.58
   2  28  -3   14.28    4.89
   2  28  -2   30.60    6.62
   2  28  -2   24.78    5.98
   2  28  -2   19.60    5.15
   2  28  -2   21.48    5.76
   2  28  -2   18.33    4.86
  -2 -28   2   26.61    5.95
   2  28  -2   21.91    9.13
   2 -28  -2    9.27    4.06
  -2 -28   2   32.37    5.97
  -2 -28   2   24.11    5.54
   2 -28  -2    8.29    4.15
   2  28  -1  872.67   31.61
   2  28  -1  826.72   29.50
   2 -28  -1  858.46   29.79
   2  28  -1  823.46   60.10
  -2 -28   1  730.69   29.68
  -2 -28   1  796.81   21.36
  -2 -28   1  860.82   29.26
   2  28  -1  732.99   58.65
   2  28   0   10.93    4.87
  -2 -28   0    2.06    2.59
   2  28   0   21.36   10.17
  -2 -28   0    2.76    2.58
  -2 -28   0    5.39    3.46
   2 -28   0   15.36    4.70
   2  28   0    9.54    7.69
   2 -28   1  104.44   11.35
  -2 -28  -1  113.21   10.26
   2 -28   1  121.96   11.58
   2 -28   1  122.10   12.25
  -2 -28  -1  121.04   10.98
   2  28   1  151.40   26.99
   2  28   1  116.11   23.75
   2 -28   2   26.25    6.15
   2  28   2   35.84   13.53
   2 -28   2   25.71    5.66
  -2 -28  -2   36.43    7.35
  -2 -28  -2   32.55    5.90
   2 -28   2   29.14    6.14
   2  28   2   36.34   12.98
  -2  28  -2   27.40   10.00
   2 -28   3  357.51   19.06
  -2 -28  -3  332.17   19.83
  -2 -28  -3  350.46   17.14
  -2  28  -3  324.05   16.40
   2 -28   3  328.59   20.52
   2 -28   3  313.30   18.44
  -2 -28  -4   33.53    6.49
   2 -28   4   47.65    6.42
  -2  28  -4   40.82    6.48
  -2  28  -4   42.26    6.64
  -2  28  -4   40.64    5.77
   2 -28   4   32.58    6.96
  -2  28  -5   60.99    6.98
  -2  28  -5   56.09    6.83
   2 -28   5   78.05    9.44
  -2  28  -6   15.18    4.45
  -2  28  -6   10.67    2.86
   2 -28   6   19.12    4.36
  -2  28  -7    1.75    2.21
  -2  28  -7    2.30    1.32
   2 -28   7    1.85    1.61
  -2  28  -8    5.44    1.69
   2  29  -7   73.12    6.09
   2  29  -7   85.03    6.23
  -2 -29   6  239.17   10.97
   2  29  -6  217.93   12.62
  -2 -29   6  239.24   11.81
   2  29  -6  233.93   12.21
   2  29  -5    6.50    3.20
   2  29  -5    2.68    2.38
   2  29  -5    9.50    3.09
   2  29  -5    8.91    3.37
   2  29  -5    5.98    2.79
   2  29  -5    7.31    3.99
  -2 -29   5    8.28    3.21
  -2 -29   5    8.12    2.76
  -2 -29   5    6.86    2.32
   2  29  -4    3.46    2.60
   2  29  -4    3.66    2.84
   2  29  -4    3.55    2.94
  -2 -29   4   -0.37    2.40
  -2 -29   4    2.35    2.37
   2  29  -4   -0.35    2.10
   2  29  -4    1.31    2.18
   2  29  -4    1.06    2.54
   2  29  -4    3.98    3.00
   2  29  -3    4.53    2.71
   2  29  -3    4.58    3.32
   2  29  -3   -0.33    2.10
   2  29  -3    1.89    2.40
   2  29  -3    3.96    3.34
  -2 -29   3    2.85    3.09
  -2 -29   3    1.92    1.78
   2 -29  -3    5.15    3.32
  -2 -29   3    0.33    1.52
   2  29  -3    2.79    3.00
   2  29  -3    4.58    3.10
   2  29  -3    2.43    3.24
   2  29  -2  399.39   20.74
   2  29  -2  381.92   19.18
   2  29  -2  396.01   20.76
   2  29  -2  369.02   20.27
   2 -29  -2  384.84   19.93
  -2 -29   2  375.26   19.09
  -2 -29   2  369.04   15.19
   2  29  -1   68.93   16.94
   2  29  -1   60.18    8.55
   2  29  -1   55.33    8.49
  -2 -29   1   68.06    8.30
   2  29   0   52.17   15.72
   2  29   0   64.96    9.39
   2  29   0   54.93    9.18
   2  29   0   42.61   13.35
  -2 -29   0   39.26    6.51
   2  29   1    7.23    4.16
   2 -29   1    8.91    3.51
  -2 -29  -1   10.27    3.58
   2 -29   1    7.33    3.72
   2  29   1    9.98    6.71
  -2 -29  -1    8.48    3.55
   2 -29   1    7.04    3.77
   2  29   1   24.81   10.41
  -2 -29  -2    5.52    3.14
   2 -29   2   20.78    5.11
  -2  29  -2   18.20    4.48
   2 -29   2    9.43    4.05
  -2 -29  -3   30.17    5.30
  -2 -29  -3   28.82    6.27
   2 -29   3   18.90    4.54
  -2  29  -3   20.40    4.82
  -2  29  -3   18.16    4.16
   2 -29   3   19.75    4.81
   2 -29   3   28.98    6.17
  -2 -29  -4  418.57   20.23
  -2 -29  -4  416.13   16.54
   2 -29   4  351.00   15.88
  -2  29  -4  354.92   17.29
  -2  29  -4  354.65   15.39
  -2  29  -4  365.61   17.05
   2 -29   4  374.13   19.09
  -2  29  -5   51.31    6.10
  -2  29  -5   40.96    5.66
   2 -29   5   45.13    6.56
   2 -29   5   43.98    6.91
  -2  29  -6  127.00   10.14
  -2  29  -6  146.82    8.74
   2 -29   6  152.86   10.61
  -2  29  -7    3.44    2.06
   2  30  -7    1.66    1.57
  -2 -30   7    3.03    1.20
   2  30  -7    3.12    1.49
   2  30  -6  136.35    9.22
  -2 -30   6  131.08    7.39
   2  30  -6  123.09    8.14
   2  30  -5   11.33    3.31
   2  30  -5    5.53    2.65
   2  30  -5    3.62    2.16
   2  30  -5    5.10    2.60
   2  30  -5    4.83    2.40
   2  30  -5    8.24    3.66
  -2 -30   5    8.84    3.16
  -2 -30   5    2.71    1.86
   2  30  -4  114.46    9.43
   2  30  -4  112.81    9.97
   2  30  -4  102.81    8.91
  -2 -30   4  112.43    9.98
  -2 -30   4   94.46    7.63
  -2 -30   4  107.01    9.18
   2  30  -4  108.50    9.59
   2  30  -4   93.74    9.23
   2  30  -4   90.24    9.18
   2  30  -3  171.56   12.48
   2  30  -3  194.26   13.87
   2  30  -3  180.37   12.88
  -2 -30   3  207.26   14.38
   2  30  -3  202.74   12.29
   2  30  -3  196.38   13.26
   2  30  -3  183.48   13.40
   2  30  -3  185.62   13.58
   2  30  -2    4.03    3.50
   2  30  -2    4.15    3.62
  -2 -30   2    2.48    2.44
  -2 -30   2    6.03    3.05
   2  30  -2    4.27    2.87
   2  30  -2    3.20    3.01
   2  30  -2    6.39    3.68
   2  30  -1  474.50   23.37
   2  30  -1  457.00   21.48
  -2 -30   1  487.88   19.33
  -2 -30   1  435.53   21.60
  -2 -30   1  456.24   20.50
   2  30  -1  478.38   22.32
   2  30  -1  481.87   23.47
  -2 -30   0    5.67    3.63
   2 -30   0    1.49    2.13
   2  30   0    4.03    3.48
   2  30   0    5.23    4.12
  -2 -30   0    7.45    3.83
  -2 -30   0    6.40    2.90
   2  30   1  296.19   19.33
   2 -30   1  298.20   16.81
  -2 -30  -1  240.44   14.65
   2 -30   1  300.39   17.92
   2  30   1  257.96   17.01
  -2 -30  -2  190.47   12.63
   2 -30   2  211.52   14.46
  -2  30  -2  215.08   13.21
   2 -30   2  196.36   15.03
   2 -30   2  209.86   14.26
  -2 -30  -3  184.36   13.88
  -2 -30  -3  187.80   11.77
   2 -30   3  131.89   10.68
  -2  30  -3  126.79   10.56
  -2  30  -3  108.01    8.97
   2 -30   3  157.52   13.27
  -2 -30  -4   56.17    7.40
  -2  30  -4   38.42    5.61
  -2  30  -4   37.89    5.65
   2 -30   4   43.26    6.57
   2 -30   5  118.33   10.22
   2 -30   5  119.61    9.76
  -2  30  -6  122.14    9.01
   2 -30   6  162.66   10.20
   2 -30   6  164.86   10.00
  -2  30  -6  128.61    7.57
   2 -30   7   16.21    2.38
  -2  30  -7   11.13    2.39
  -2  30  -7    9.36    2.26
  -2  30  -7   10.38    2.31
   2  31  -7   23.59    2.84
   2  31  -6   53.24    5.40
   2  31  -6   47.11    4.53
  -2 -31   6   40.30    3.70
   2  31  -5    4.64    2.15
   2  31  -5    1.82    1.90
   2  31  -5    4.75    2.24
   2  31  -5    4.01    2.07
   2  31  -5    1.07    2.41
   2  31  -5    2.17    2.02
  -2 -31   5    3.39    1.75
   2  31  -4  210.08   12.72
   2  31  -4  220.50   12.81
   2  31  -4  217.49   12.57
   2  31  -4  230.62   13.40
   2  31  -4  235.38   13.38
   2  31  -4  241.13   14.22
   2  31  -4  244.60   12.33
  -2 -31   4  246.64   13.03
   2  31  -3  100.21    9.60
   2  31  -3  102.37    9.27
   2  31  -3  104.08   10.00
  -2 -31   3   77.64    6.48
   2  31  -3   93.19    8.86
   2  31  -3  112.17   10.10
   2  31  -3  107.19    9.25
   2  31  -2   14.17    4.46
   2  31  -2   15.06    4.79
  -2 -31   2   16.31    4.06
   2  31  -2   14.53    3.77
   2  31  -2   12.97    4.22
   2  31  -2   17.74    4.57
   2  31  -1   51.85    8.08
   2  31  -1   49.59    6.92
  -2 -31   1   42.79    6.71
  -2 -31   1   43.87    6.46
   2  31  -1   46.33    7.46
   2  31  -1   45.86    7.04
   2 -31   0  226.93   14.42
   2  31   0  246.33   16.32
   2  31   0  226.80   15.07
   2 -31   0  256.79   16.36
  -2 -31   0  261.65   14.85
   2  31   1   77.41    9.94
  -2 -31  -1   53.25    6.90
  -2  31  -2  126.28    9.73
   2 -31   2  109.25   10.82
   2 -31   2  136.19   11.11
  -2 -31  -2   89.84    9.90
   2 -31   2  146.99   11.56
   2  31   2  116.72   11.42
  -2 -31  -3  105.81   10.13
   2 -31   3  110.06    9.18
  -2  31  -3  109.14    9.27
  -2  31  -3  100.63    9.19
   2 -31   3   96.33   10.06
   2 -31   3  101.86    9.45
  -2  31  -4  145.08    9.82
  -2  31  -4  127.93    9.47
  -2  31  -5   84.70    7.95
   2 -31   5  101.39    8.77
  -2  31  -6   19.28    3.48
   2 -31   6   30.80    3.72
   2 -31   6   25.50    3.69
   2  32  -6    2.98    1.73
  -2 -32   6    3.50    1.40
   2  32  -6    2.26    1.20
   2  32  -5   10.70    2.59
   2  32  -5   13.75    3.08
   2  32  -5   13.91    3.04
  -2 -32   5   13.25    2.60
   2  32  -5   14.18    3.37
  -2 -32   5   14.54    2.26
   2  32  -5   13.11    2.66
   2  32  -4   24.05    4.58
   2  32  -4   28.07    4.66
   2  32  -4   29.35    4.68
   2  32  -4   35.36    5.31
   2  32  -4   43.76    5.48
   2  32  -4   35.51    5.39
   2  32  -4   33.72    4.34
  -2 -32   4   27.76    4.37
   2  32  -3  493.72   19.11
   2  32  -3  437.84   18.54
   2  32  -3  419.34   16.91
   2  32  -3  419.96   17.32
   2  32  -3  428.46   17.22
   2  32  -3  421.19   18.01
   2  32  -3  465.27   19.35
   2  32  -2    2.01    2.40
   2  32  -2   -0.35    1.95
   2  32  -2    2.00    2.50
   2  32  -2    1.40    2.59
   2  32  -2   -0.33    1.82
   2  32  -2    3.14    2.57
  -2 -32   2    3.66    2.16
  -2 -32   2    3.56    2.69
   2 -32  -2    2.53    2.84
  -2 -32   2    2.37    2.02
  -2 -32   2    3.26    2.43
   2  32  -1   52.15    7.58
   2 -32  -1   62.93    7.60
  -2 -32   1   58.01    6.83
   2  32  -1   61.67    7.92
   2  32  -1   51.54    6.85
   2  32  -1   58.42    7.83
   2  32   0    9.03    3.80
   2 -32   0    6.44    2.68
  -2 -32   0   13.96    3.60
   2 -32   0    3.26    2.62
  -2 -32   0   17.80    4.01
  -2 -32   0   21.25    4.86
   2  32   0    7.21    3.93
   2  32   1  717.82   27.18
   2  32   1  788.58   29.40
  -2  32  -1  709.59   22.60
   2 -32   1  741.50   25.61
  -2 -32  -1  733.03   23.21
   2  32   2   76.89    9.44
  -2 -32  -2   82.32    8.80
  -2 -32  -2   89.61    7.93
   2  32   2   71.83    8.48
  -2  32  -3   50.44    6.44
  -2  32  -3   48.15    6.02
   2 -32   3   51.54    6.57
  -2 -32  -3   38.74    6.03
   2  32   3   50.60    6.97
   2  32   4    4.75    3.08
   2 -32   4    4.36    2.26
  -2  32  -4    4.25    2.37
  -2  32  -4    8.62    2.53
  -2  32  -5    6.00    2.47
   2  32   5    7.54    2.84
   2 -32   5    9.67    2.72
  -2  32  -5    5.45    1.91
   2 -32   6   12.37    2.46
  -2  32  -6   10.17    2.23
  -2  32  -6    4.13    1.61
  -2 -33   6   47.63    3.50
   2  33  -6   41.45    3.64
  -2 -33   5   74.58    5.20
   2  33  -5   81.85    6.14
  -2 -33   5   86.63    6.30
   2  33  -4  121.87    8.67
   2  33  -4  132.18    8.51
   2  33  -4  128.03    8.58
   2  33  -4  139.83    9.17
   2  33  -4  130.39    8.57
   2  33  -4  164.12    9.54
  -2 -33   4  156.31    7.46
  -2 -33   4  192.80   10.89
  -2 -33   4  154.29    8.90
   2  33  -3   21.81    4.11
  -2 -33   3   28.24    4.96
   2  33  -3   14.05    3.26
   2  33  -3   17.46    4.04
   2  33  -3   17.82    4.02
   2  33  -3   16.22    3.52
   2  33  -3   19.15    4.17
   2  33  -2   14.88    3.85
   2  33  -2   24.93    5.00
   2  33  -2   16.57    4.15
  -2 -33   2   27.55    4.54
  -2 -33   2   20.56    3.83
   2  33  -2   16.40    3.89
   2  33  -2   14.96    3.75
   2  33  -2   22.51    4.78
   2  33  -1    1.05    2.68
   2  33  -1    3.01    2.81
  -2 -33   1    0.61    1.68
  -2 -33   1    0.82    1.75
   2  33  -1    4.97    3.21
   2  33  -1    4.30    2.91
   2  33   0  205.74   14.09
   2  33   0  205.55   12.79
  -2 -33   0  231.19   13.98
   2 -33   0  212.02   13.57
  -2 -33   0  224.97   12.47
   2  33   0  211.94   13.29
   2  33   0  225.41   14.59
  -2 -33  -1    2.85    2.36
   2  33   1    1.72    2.60
   2  33   1    4.48    3.26
   2 -33   1    1.85    2.27
  -2 -33  -1    2.96    2.54
  -2 -33  -1    3.64    2.01
  -2  33  -2  117.17    9.09
   2  33   2  122.87   10.98
   2  33   2  112.48   10.12
  -2 -33  -2  127.46   10.17
  -2 -33  -2  141.07    9.33
   2 -33   2  117.35    9.15
  -2  33  -3  160.91    9.92
  -2  33  -3  169.78   10.45
   2  33   3  152.35   11.27
   2  33   3  139.15   10.27
   2 -33   3  198.27   11.38
  -2 -33  -3  177.08   11.32
  -2 -33  -3  177.42    9.56
  -2  33  -4   64.24    5.87
  -2  33  -4   79.11    6.29
  -2  33  -4   75.66    6.35
   2 -33   4   82.58    7.00
  -2  33  -5   32.32    3.72
   2 -33   5   54.21    5.08
  -2  33  -6    6.90    1.79
  -2 -34   5   15.70    2.12
   2  34  -5   15.11    2.55
   2  34  -4   48.40    5.09
   2  34  -4   46.31    4.97
  -2 -34   4   61.03    5.12
   2  34  -4   66.23    5.57
   2  34  -3   24.99    4.30
   2  34  -3   24.64    4.01
   2  34  -3   27.94    4.39
   2  34  -3   26.75    3.87
   2  34  -2   16.73    3.57
   2  34  -2   10.77    3.11
   2  34  -2   18.27    4.00
  -2 -34   2   11.84    3.00
   2  34  -2   19.47    4.00
   2  34  -2   11.10    3.17
   2  34  -2   20.66    4.27
   2  34  -1  609.49   20.81
   2  34  -1  593.59   20.45
  -2 -34   1  570.70   19.29
  -2 -34   1  597.63   19.29
   2  34  -1  607.93   21.50
   2  34  -1  582.61   20.42
   2  34   0    6.94    3.13
   2  34   0    4.44    2.82
   2  34   0    6.59    2.90
  -2 -34   0    8.65    2.68
  -2 -34   0    6.00    2.71
   2  34   0    6.44    3.15
   2  34   1  160.00   11.10
   2  34   1  145.48   10.59
   2 -34   1  157.50   10.50
  -2 -34  -1  163.07   11.13
   2 -34   2  532.71   17.57
  -2 -34  -2  465.39   18.21
   2 -34   2  513.22   17.41
  -2  34  -2  493.36   16.90
  -2  34  -2  527.90   18.22
   2  34   2  440.85   17.46
   2  34   2  478.66   19.01
  -2  34  -3  102.56    7.46
  -2  34  -3   96.42    7.32
   2  34   3   75.85    7.69
   2  34   3   84.20    7.63
  -2  34  -5   25.99    2.95
   2  35  -5   21.65    2.47
   2  35  -4    4.06    1.55
  -2 -35   4    6.38    1.62
  -2 -35   3    1.37    1.09
   2  35  -3    1.59    1.51
   2  35  -3    1.44    1.60
   2  35  -3    1.75    1.59
   2  35  -2  293.01   12.92
   2  35  -2  300.82   13.52
  -2 -35   2  326.72   12.88
   2  35  -2  272.08   12.55
   2  35  -2  246.04   11.20
   2  35  -1   12.28    3.13
   2  35  -1    7.56    2.95
  -2 -35   1    4.18    2.14
  -2 -35   1    2.80    1.77
   2  35  -1    8.51    2.74
   2  35  -1    6.53    2.67
   2  35  -1    6.52    2.64
   2  35   0   30.61    4.92
  -2 -35   0   39.43    4.64
   2 -35   0   29.41    4.53
  -2 -35   0   35.21    4.58
  -2 -35   0   29.73    4.53
   2  35   0   28.29    4.67
   2  35   0   30.78    4.85
   2  35   1   -0.28    2.33
  -2  35  -1    1.04    1.63
  -2 -35  -1    0.39    1.21
  -2 -35  -1    1.24    2.02
   2  35   1    1.38    2.22
   2  35   1   -1.19    1.56
  -2  35  -2    2.36    1.81
   2  35   2    0.94    1.80
   2 -35   3    9.23    2.28
   2 -35   4   84.18    5.50
   2 -35   5   17.57    2.11
  -2  35  -5   19.83    2.52
  -2 -36   4    0.92    0.69
   2  36  -4    2.09    1.10
  -2 -36   3    0.55    0.90
  -2 -36   2   38.54    4.10
   2  36  -2   43.25    3.85
   2  36  -1  358.40   13.83
   2  36  -1  350.70   13.53
   2  36  -1  342.54   13.88
  -2 -36   1  367.24   12.88
   2 -36   0   97.31    7.33
  -2 -36   0  110.04    7.10
   2  36   0   96.66    7.70
   2 -36   1   51.97    5.16
  -2 -36  -1   42.15    4.31
  -2 -36  -2  114.68    6.38
  -2 -37   1   15.06    2.55
   2 -37   0    2.17    1.45
  -2 -37   0    3.01    1.46
  -2 -38   1    0.44    0.86
   2 -38   1  471.67   11.42
   3   0 -10  306.06   15.85
  -3   0  10  315.18   16.96
   3   0 -10  317.42   14.06
   3   0  -9    4.41    3.18
   3   0  -8  187.41   31.93
   3   0  -8  206.56   15.01
   3   0  -8  190.97   13.33
   3   0  -8  191.00   15.78
  -3   0   8  207.25   34.69
   3   0  -7    1.58    2.78
   3   0  -7   -2.07    3.18
   3   0  -7    0.43    2.38
   3   0  -7    3.61    2.71
   3   0  -6 2147.82   52.79
   3   0  -6 2148.12   50.76
   3   0  -6 2158.97   52.36
   3   0  -6 2258.00  102.42
   3   0  -6 2224.45   45.54
   3   0  -6 2159.07   44.36
   3   0  -5    1.13    2.46
   3   0  -5    4.44    2.77
   3   0  -5    1.58    4.23
   3   0  -4  810.94   42.78
   3   0  -4  727.75   49.42
   3   0  -4  798.96   49.68
   3   0  -4  698.04   23.90
   3   0  -3    4.34    2.67
   3   0  -3   14.56    8.68
   3   0  -3   11.35    6.79
   3   0  -3    5.78    5.15
   3   0  -3    8.40    3.43
   3   0  -3    4.32    2.27
   3   0  -3    4.66    3.95
   3   0  -2  882.17   49.89
   3   0  -2  966.55   42.81
   3   0  -2  913.32   46.11
   3   0  -2  945.29   48.27
   3   0  -2  817.07   18.52
   3   0  -2  873.66   31.15
   3   0  -1    1.08    3.21
   3   0  -1    1.61    4.31
   3   0  -1    0.56    1.66
   3   0   0  482.76   30.91
   3   0   0  427.75   22.23
  -3   0  -1   11.83    4.35
   3   0   1   11.50    5.52
   3   0   1   13.35    5.93
  -3   0  -2 2395.69   63.84
   3   0   2 2404.34   76.27
  -3   0  -2 2581.28   82.71
   3   0   2 2606.47   72.91
   3   0   3    0.31    1.83
   3   0   3    1.23    3.79
   3   0   4   82.37   18.85
  -3   0  -4  107.70   17.30
  -3   0  -4   80.87   18.15
  -3   0  -4   88.51    7.86
   3   0   4   92.48    9.84
  -3   0  -5    6.58    6.10
   3   0   5    1.82    5.63
   3   0   5    2.23    2.83
  -3   0  -5    5.47    7.45
  -3   0  -5    7.34    3.12
   3   0   6 2913.93   61.25
   3   0   6 2858.93  124.26
  -3   0  -6 2632.18   62.81
  -3   0  -6 2863.70  115.30
   3   0   6 2801.25   60.53
  -3   0  -7    8.53    7.41
   3   0   7    9.24    9.39
   3   0   7    4.94    3.69
  -3   0  -7   -0.63    3.49
   3   0   7   -0.54    2.72
  -3   0  -8 1237.70   79.13
  -3   0  -8 1236.92   43.32
   3   0   8 1295.35   80.69
   3   0   8 1255.99   39.10
   3   0   8 1343.20   87.36
  -3   0  -8 1369.67   75.38
   3   0   9    0.48    2.75
   3   0   9    0.37    1.85
  -3   0  -9    0.98    3.32
   3   0  10    4.50    2.66
  -3   0 -10    5.79    3.16
  -3   0 -10    4.29    2.32
  -3   0 -11   -0.74    1.06
   3   1 -10   55.70    5.88
   3  -1 -10   38.28    5.37
   3   1 -10   53.47    6.95
   3  -1 -10   33.05    5.48
  -3   1  10   48.04    6.81
   3   1  -9   21.67    4.24
   3   1  -9   19.15    5.18
   3  -1  -9   16.83    4.78
  -3   1   8   40.97   14.76
   3   1  -8   23.52    5.06
   3  -1  -8   24.41    4.80
   3   1  -8   15.79    4.84
   3  -1  -8   32.22    6.34
   3   1  -8   34.41   13.94
   3  -1  -8   30.90   13.06
   3   1  -8   29.80    6.77
   3  -1  -8   31.25    6.70
   3   1  -7  395.11   39.32
   3   1  -7  347.81   18.80
   3   1  -7  392.90   20.00
   3  -1  -7  372.93   44.17
   3   1  -7  345.34   42.27
   3   1  -7  361.22   19.41
   3   1  -7  351.94   21.96
   3  -1  -7  351.49   21.28
   3  -1  -7  311.84   16.88
   3   1  -6  583.76   27.52
   3   1  -6  630.31   24.12
   3   1  -6  681.76   26.09
   3  -1  -6  619.44   25.21
   3  -1  -6  500.28   24.42
   3   1  -6  612.60   27.94
   3   1  -6  609.18   27.63
   3  -1  -6  584.04   43.42
   3   1  -6  660.55   47.05
   3  -1  -6  494.41   22.35
   3  -1  -6  508.65   50.18
   3   1  -6  571.02   52.19
   3   1  -6  643.97   25.05
   3   1  -5    5.09    1.73
   3   1  -5    5.35    2.56
   3  -1  -5    4.50    4.23
   3   1  -5    4.60    4.99
   3   1  -5    1.47    2.25
   3  -1  -5    5.63    3.30
   3   1  -5    1.56    4.81
   3  -1  -5   -1.60    4.29
   3   1  -4  248.12   24.13
   3   1  -4  185.49   14.38
   3  -1  -4  188.42   11.72
   3  -1  -4  296.13   25.21
   3  -1  -4  246.11   28.87
   3   1  -4  252.31   28.85
   3   1  -4  277.45   29.99
   3  -1  -4  263.46   14.81
   3   1  -4  241.86   14.08
   3   1  -3 1192.26   28.95
   3  -1  -3 1125.16   28.34
   3   1  -3 1367.10   68.09
   3  -1  -3 1311.68   67.04
   3  -1  -3 1241.33   61.33
   3   1  -3 1123.56   57.41
   3   1  -3 1272.87   56.95
   3  -1  -3 1328.52   55.37
   3   1  -3 1328.86   32.15
   3   1  -3 1227.70   46.98
   3  -1  -3 1316.80   44.74
   3  -1  -2  152.22   17.10
   3   1  -2  151.66   17.93
   3  -1  -2  150.63   20.14
   3   1  -2  153.06   19.34
   3  -1  -2  145.64   11.86
   3   1  -2  145.42   13.68
   3  -1  -1   75.89   12.41
   3  -1  -1   91.06   11.17
   3   1  -1   76.70   11.00
   3  -1  -1  101.43   14.85
   3   1  -1   74.78   12.86
   3   1  -1   86.88    8.84
   3  -1  -1   67.59    5.96
   3   1   0  250.87   22.95
   3  -1   0  238.71   21.35
   3  -1   0  255.22   22.23
   3   1   0  275.52   23.08
   3  -1   0  179.50   12.51
   3   1   0  230.04   17.48
   3  -1   1 1484.36   55.68
   3   1   1 1542.48   56.01
  -3   1  -1 1586.88   43.58
  -3  -1  -1 1613.49   45.80
   3   1   1 1662.43   57.75
   3  -1   1 1750.71   55.14
  -3   1  -2    4.66    3.98
   3   1   2    5.74    5.32
   3  -1   2   12.88    6.66
   3   1   2    6.92    5.16
   3  -1   2    8.07    5.11
  -3  -1  -2   11.58    6.50
  -3   1  -2   14.56    7.18
   3   1   3   99.54   17.87
   3  -1   3   94.14   17.56
  -3   1  -3   85.48   14.06
   3   1   3   83.05    8.03
   3   1   4   35.22   12.75
   3  -1   4   26.36   11.39
   3   1   4   27.08    5.59
  -3   1  -4   24.83   11.50
  -3  -1  -4   17.12   10.20
  -3  -1  -4   14.37    5.53
  -3   1  -4   22.54    6.21
  -3  -1  -4   23.09    4.25
   3   1   5  524.54   48.67
   3  -1   5  653.88   55.68
  -3   1  -5  514.03   42.72
  -3   1  -5  531.38   49.18
  -3  -1  -5  620.62   53.43
  -3   1  -5  553.40   21.56
   3   1   5  565.69   24.87
   3  -1   5  613.16   26.58
   3   1   6  394.24   22.53
   3  -1   6  433.71   23.90
  -3   1  -6  361.77   23.34
   3   1   6  382.50   44.41
   3  -1   6  437.30   48.72
  -3  -1  -6  417.60   43.30
   3   1   6  419.48   23.37
   3  -1   6  376.22   22.58
   3  -1   7  451.66   51.14
   3   1   7  485.65   52.43
  -3   1  -7  532.09   47.93
  -3  -1  -7  436.82   42.56
  -3   1  -7  460.42   27.07
   3   1   7  466.58   25.28
   3  -1   7  439.33   24.99
   3  -1   7  437.04   24.68
   3   1   7  420.92   23.71
  -3   1  -8  110.78   23.83
  -3   1  -8  100.61   12.91
   3   1   8  114.03   24.62
  -3   1  -8  123.04   23.48
   3  -1   8   72.84   18.65
   3   1   8  111.21   23.85
   3  -1   8   85.18   10.68
   3   1   8   83.89   10.33
   3   1   9   41.92    6.25
   3  -1   9   40.37    6.50
  -3   1  -9   50.15    8.48
   3   1   9   48.68    8.08
   3  -1   9   40.95    7.55
  -3   1 -10   38.02    6.17
  -3  -1 -10   42.64    5.58
  -3   1 -10   42.76    5.81
   3   1  10   37.23    5.91
  -3   1 -11    0.73    1.53
   3   2 -11   14.59    2.74
   3  -2 -11   23.06    4.22
  -3   2  10    0.71    2.03
   3  -2 -10    2.43    2.11
   3   2 -10    0.98    2.06
   3  -2 -10    2.96    2.22
   3   2 -10    2.07    3.13
   3   2  -9   23.32    5.70
   3  -2  -9   26.17    5.75
   3   2  -9   19.94    4.30
  -3   2   8  478.50   51.57
   3   2  -8  421.94   47.48
   3  -2  -8  455.13   22.68
   3  -2  -8  474.22   24.31
   3   2  -8  456.22   24.93
   3   2  -8  423.37   20.66
   3   2  -7 1181.34   39.80
   3  -2  -7 1176.56   38.34
   3   2  -7 1136.95   33.49
   3   2  -7 1105.28   40.60
   3   2  -7 1152.87   75.64
   3   2  -7 1113.34   33.17
   3   2  -7 1118.65   34.44
   3   2  -7 1158.48   34.84
   3   2  -6 1158.69   33.89
   3  -2  -6 1153.53   34.67
   3   2  -6 1095.36   37.08
   3  -2  -6 1012.44   33.93
   3   2  -6 1149.69   62.53
   3   2  -6 1068.74   37.42
   3   2  -6 1079.00   32.36
   3  -2  -6  998.56   32.62
   3   2  -6 1147.25   71.66
   3   2  -6 1090.08   32.92
   3   2  -5  187.50   16.48
   3  -2  -5  231.60   25.69
   3   2  -5  235.83   26.51
   3   2  -5  242.58   14.84
   3  -2  -5  227.20   14.84
   3   2  -5  257.48   31.94
   3   2  -5  221.99   31.38
   3   2  -4  225.00   17.13
   3   2  -4  266.81   25.61
   3  -2  -4  246.63   11.34
   3   2  -4  278.40   30.71
   3   2  -4  313.71   32.65
   3  -2  -4  323.21   16.26
   3   2  -4  295.90   15.58
   3   2  -3 1540.78   33.44
   3  -2  -3 1559.83   32.64
   3   2  -3 1826.80   77.44
   3   2  -3 1501.14   64.65
   3   2  -3 1663.36   67.03
   3  -2  -3 1645.00   60.55
   3   2  -3 1812.48   36.95
   3   2  -3 1577.20   55.08
   3  -2  -3 1598.13   48.04
   3   2  -2  115.82   15.88
   3  -2  -2   87.85   12.08
   3   2  -2  103.44   15.93
   3   2  -2  103.57   11.94
   3  -2  -2   75.41    8.12
   3  -2  -1  168.68   18.58
   3  -2  -1  144.48   12.59
   3   2  -1  153.16   17.70
   3   2  -1  162.56   13.10
   3   2  -1  183.78   17.32
  -3   2   0   13.13    3.40
   3   2   0    1.47    3.92
   3  -2   0    7.99    5.34
   3  -2   0    9.85    3.03
   3   2   0    6.33    3.95
   3   2   1  247.26   22.39
  -3   2  -1  281.49   18.34
   3   2   1  268.99   23.35
   3  -2   1  268.53   21.51
   3   2   2  257.40   24.78
  -3   2  -2  250.07   20.96
  -3  -2  -2  243.38   20.63
   3   2   2  275.58   24.79
   3  -2   2  292.97   23.81
  -3   2  -2  275.44   27.54
  -3  -2  -3   15.42    7.00
  -3   2  -3   45.32   10.45
   3   2   3   31.67   10.25
   3   2   3   36.09   10.54
   3   2   3   31.27    4.98
   3   2   4 1598.14   76.64
  -3   2  -4 1620.32   69.08
  -3   2  -4 1503.21   76.44
   3   2   4 1545.34   37.26
   3   2   5  132.68   23.95
  -3   2  -5  117.96   23.62
  -3  -2  -5  175.08   26.23
   3   2   5  130.19   12.03
  -3   2  -6  680.83   26.11
   3   2   6  648.31   28.11
  -3   2  -6  695.31   32.09
  -3  -2  -6  702.55   56.13
   3   2   6  675.79   29.42
   3  -2   6  589.74   28.54
   3   2   6  698.16   59.27
   3   2   7  416.79   23.75
   3   2   7  408.28   47.85
  -3  -2  -7  341.61   37.41
  -3   2  -7  395.56   41.67
  -3   2  -7  448.04   48.35
   3   2   7  380.90   22.42
   3  -2   7  370.92   22.87
  -3   2  -8  407.69   46.26
  -3   2  -8  389.93   24.28
  -3   2  -8  499.66   46.60
   3  -2   8  384.32   42.48
   3  -2   8  385.84   22.30
   3   2   8  364.94   20.70
   3  -2   9   86.76    9.39
   3   2   9   82.87    9.96
  -3   2  -9   79.65   10.19
  -3  -2  -9   94.01   10.17
   3   2  10  182.71   12.43
  -3   2 -10  204.11   13.26
  -3   2 -10  196.49   12.26
  -3   2 -11    8.51    2.37
   3  -3 -11    2.40    1.98
   3   3 -11    0.67    1.35
  -3   3  10   63.18    7.64
  -3  -3  10   57.68    7.23
   3   3 -10   67.74    8.77
   3  -3 -10   75.44    7.60
   3   3 -10   68.33    7.70
   3   3  -9  492.84   23.73
   3   3  -9  487.12   20.05
   3  -3  -9  489.70   22.43
  -3   3   8   26.06   11.49
  -3  -3   8   37.47   14.30
   3  -3  -8    8.31    4.43
   3   3  -8   29.13   11.88
   3  -3  -8   15.75    9.09
   3   3  -8   25.84    5.45
   3   3  -8   36.90    7.66
   3  -3  -8   11.97    4.63
   3   3  -7   93.57   10.36
   3   3  -7  102.35   10.84
   3   3  -7  105.34   12.13
   3  -3  -7  114.84   11.99
   3   3  -7  113.51   23.90
   3   3  -7  101.40   10.02
   3   3  -7  106.91   12.65
   3   3  -7  105.25   10.67
   3   3  -6   45.11    7.05
   3   3  -6   46.79    7.13
   3   3  -6   42.78    5.18
   3   3  -6   53.66   13.88
   3   3  -6   47.70    7.32
   3  -3  -6   43.50    7.22
   3  -3  -6   35.47    6.27
   3   3  -6   58.80   16.71
   3   3  -6   37.65    5.97
   3   3  -6   43.19    7.79
   3  -3  -6   42.55    7.05
   3   3  -5   31.36    7.47
   3   3  -5   43.51   11.75
   3   3  -5   39.64    6.41
   3  -3  -5   33.11    6.10
   3   3  -5   37.78   13.20
   3  -3  -4  342.68   26.41
   3   3  -4  270.29   25.90
   3   3  -4  291.90   32.27
   3   3  -4  294.32   31.10
   3  -3  -4  340.45   16.75
   3   3  -4  296.68   15.76
   3   3  -3  149.66   10.56
   3  -3  -3  147.57   10.42
   3   3  -3  192.70   25.16
   3   3  -3  166.28   21.49
   3   3  -3  168.18   21.49
   3   3  -3  170.32   11.45
   3  -3  -3  166.53   11.40
   3   3  -3  143.94   17.04
   3   3  -2   51.33   10.93
   3  -3  -2   26.40    6.82
   3   3  -2   47.25   11.04
   3  -3  -2   27.23    4.82
   3  -3  -1 3065.85   53.99
   3   3  -1 3376.17   81.08
   3   3  -1 3050.30   60.76
   3   3  -1 3251.34   74.96
   3  -3   0  177.77   17.19
   3  -3   0  181.17    8.77
   3   3   0  279.51   22.75
   3   3   0  218.86   18.56
  -3   3   0  259.32   13.47
   3  -3   1  298.01   12.03
  -3   3  -1  294.11   18.83
   3  -3   1  312.23   22.52
   3   3   2 1190.48   52.85
  -3   3  -2 1326.35   47.77
  -3   3  -2 1235.22   56.68
   3  -3   2 1224.38   47.09
   3   3   3 3054.31   93.19
  -3   3  -3 2965.62   77.75
   3   3   3 2899.14   90.72
  -3   3  -3 2965.47   82.07
  -3  -3  -3 2805.59   78.45
  -3   3  -4   79.13   15.13
   3   3   4   73.90   16.58
  -3   3  -4  109.44   18.22
  -3  -3  -4  108.12   17.26
  -3   3  -4   84.80   18.76
  -3   3  -4   83.42    7.88
   3   3   4   92.94    9.30
   3  -3   4  112.10   11.04
   3   3   5  146.41   25.46
  -3   3  -5  148.65   23.02
  -3   3  -5  151.72   26.17
  -3  -3  -5  180.73   26.80
   3   3   5  142.90   12.32
  -3   3  -6  283.43   17.05
   3   3   6  276.59   18.15
  -3   3  -6  255.29   19.43
  -3  -3  -6  288.19   20.87
  -3  -3  -6  271.84   34.98
   3   3   6  255.39   18.07
   3  -3   6  232.42   18.29
   3   3   6  266.26   36.22
   3   3   7   88.66   10.94
   3   3   7   88.43   22.47
   3  -3   7   90.17   24.83
  -3   3  -7   89.11   21.86
  -3   3  -7   84.70   10.76
   3   3   7   76.16   10.24
   3  -3   7   92.00   11.76
  -3   3  -8  113.03   24.91
  -3  -3  -8  120.32   24.41
  -3   3  -8  131.20   14.21
   3  -3   8  161.31   27.19
   3   3   8  125.08   12.17
   3  -3   8  120.33   12.92
  -3   3  -8  124.59   23.34
   3   3   9    0.89    2.29
  -3  -3  -9    3.59    2.66
  -3   3  -9    3.30    3.49
   3  -3   9    5.14    3.30
  -3   3 -10   37.12    4.38
   3   3  10   56.34    7.06
  -3   3 -10   48.41    6.67
  -3   3 -10   46.95    6.33
  -3  -3 -11  345.43   12.44
  -3   3 -11  368.45   12.55
   3  -4 -11    9.64    2.89
   3   4 -11    9.50    2.36
   3   4 -10   65.16    7.51
  -3   4  10   61.15    7.36
  -3  -4  10   54.47    6.92
   3   4  -9    3.57    3.23
   3  -4  -9    7.43    3.22
   3   4  -9    1.38    2.24
   3  -4  -8  874.85   36.66
   3  -4  -8  820.09   30.68
   3   4  -8  852.63   33.63
   3   4  -8  822.87   29.69
   3   4  -8  847.01   29.96
   3   4  -8  802.30   57.51
  -3   4   8  824.90   65.83
  -3  -4   8  875.90   70.49
   3  -4  -8  819.45   68.75
   3   4  -8  750.70   62.44
   3  -4  -8  851.91   32.13
   3   4  -8  804.98   27.91
   3   4  -7   11.43    4.80
   3  -4  -7   24.93    5.73
   3   4  -7   10.09    4.18
   3   4  -7    7.86    3.53
   3   4  -7    8.14    6.58
   3   4  -7    6.12    3.18
   3  -4  -7   19.47   10.51
   3   4  -7    9.90    8.05
   3   4  -7   13.67    4.43
   3   4  -7   10.39    5.09
   3   4  -6  418.91   20.80
   3   4  -6  451.94   20.86
   3  -4  -6  449.67   21.98
   3   4  -6  415.50   38.38
   3   4  -6  335.67   25.45
   3  -4  -6  438.61   46.34
   3  -4  -6  452.63   22.84
   3   4  -6  380.39   18.00
   3  -4  -6  413.24   20.31
   3   4  -6  496.35   46.90
   3   4  -6  422.61   21.61
   3   4  -5   29.00    4.02
   3   4  -5   32.76    8.12
   3   4  -5   33.56   10.47
   3  -4  -5   53.09    7.45
   3   4  -5   51.68    7.05
   3  -4  -5   45.45   14.47
   3   4  -5   35.86   12.42
   3   4  -4  351.64   24.11
   3  -4  -4  335.37   34.12
   3   4  -4  358.79   33.55
   3  -4  -4  294.34   15.75
   3   4  -4  340.80   17.07
   3  -4  -3  430.66   17.38
   3   4  -3  452.62   16.78
   3   4  -3  445.98   17.14
   3   4  -3  431.01   15.91
   3   4  -3  435.60   29.78
   3  -4  -3  446.47   37.89
   3   4  -3  519.58   40.68
   3  -4  -3  425.48   18.00
   3   4  -3  452.67   18.55
   3  -4  -3  352.80   32.71
   3   4  -3  479.84   36.16
   3   4  -3  476.53   36.34
   3   4  -2  527.08   29.47
   3  -4  -2  610.01   40.86
   3   4  -2  545.21   35.66
   3   4  -2  580.58   40.26
   3   4  -2  533.83   35.24
   3   4  -1  607.13   30.55
   3   4  -1  746.64   37.79
   3  -4  -1  749.23   36.79
   3   4  -1  739.27   43.03
   3   4  -1  766.92   37.94
   3  -4  -1  623.37   35.37
   3   4   0    5.11    4.90
   3  -4   0    7.15    5.04
   3   4   0   10.22    5.44
   3   4   0    9.90    6.21
   3  -4   0   10.83    4.61
  -3  -4   0    6.75    2.64
  -3   4   0    8.97    2.96
   3  -4   1   23.63    6.38
  -3  -4  -1   38.32    7.66
  -3   4  -1   24.47    5.87
  -3  -4  -2 1930.90   72.12
  -3   4  -2 2131.64   74.28
   3  -4   2 2023.62   58.97
  -3   4  -2 1975.90   52.02
   3   4   2 1836.06   64.97
   3  -4   2 1995.71   72.19
  -3   4  -2 1936.34   59.22
  -3   4  -3    1.88    3.85
  -3   4  -3    2.46    3.98
  -3  -4  -3    6.15    4.70
  -3  -4  -3    7.37    5.39
  -3   4  -3    6.27    5.81
  -3   4  -4  101.51   17.07
  -3  -4  -4  127.73   18.97
   3   4   4  126.01   21.39
   3  -4   4  131.61   24.66
  -3   4  -4  113.38   18.68
  -3  -4  -4  126.79   23.09
  -3   4  -4  104.37   21.07
  -3   4  -4  112.85    9.25
   3   4   4  111.45    9.96
   3  -4   4  140.59   12.42
  -3  -4  -4  149.66   22.01
   3   4   5  174.14   27.20
   3  -4   5  153.32   28.25
  -3   4  -5  151.93   23.93
  -3  -4  -5  161.25   25.23
   3   4   5  158.41   12.79
   3  -4   5  171.81   14.83
  -3   4  -5  188.62   13.01
   3  -4   6  208.33   17.22
   3   4   6  207.01   15.58
  -3  -4  -6  175.97   16.46
  -3   4  -6  210.92   17.61
  -3  -4  -6  193.10   29.53
   3   4   6  195.43   15.85
   3  -4   6  216.35   17.91
   3   4   6  219.89   32.28
   3  -4   6  243.26   37.59
  -3  -4  -6  197.33   27.22
   3   4   7   42.97    7.91
   3  -4   7   46.83    8.85
  -3   4  -7   42.97    7.52
  -3   4  -7   45.05   15.80
   3   4   7   40.81    7.60
  -3   4  -7   46.37    8.60
   3  -4   7   43.36    8.41
   3   4   7   37.86   15.15
   3  -4   7   37.14   16.13
  -3   4  -8   94.63   12.08
  -3  -4  -8  120.55   13.89
  -3   4  -8  113.36   22.44
  -3   4  -8  101.08   22.21
  -3   4  -8   96.30   11.12
   3  -4   8   86.71   11.27
   3   4   8  118.17   11.56
   3  -4   9  295.02   17.14
  -3  -4  -9  255.69   17.94
  -3   4  -9  285.23   18.49
  -3  -4  -9  230.17   14.69
   3  -4   9  278.20   18.70
   3   4   9  275.15   17.55
  -3   4 -10  185.11   12.29
  -3   4 -10  183.45   11.87
  -3  -4 -10  184.41   12.59
   3  -4  10  160.28   11.84
   3   4  10  144.07   10.77
  -3   4 -11    1.19    1.08
   3   5 -11   65.93    6.21
   3  -5 -11   75.54    6.92
   3   5 -11   68.25    5.54
  -3   5  10   12.32    3.65
  -3  -5  10   11.74    3.50
   3   5 -10   19.58    4.51
   3   5  -9   29.17    5.41
   3  -5  -9   23.76    5.09
   3   5  -9   26.54    6.26
   3   5  -8  259.51   16.88
   3   5  -8  230.69   16.16
   3  -5  -8  219.21   15.71
   3   5  -8  264.01   18.85
  -3   5   8  211.66   32.70
  -3  -5   8  276.08   38.77
   3   5  -8  280.38   33.06
   3  -5  -8  217.04   33.57
   3  -5  -8  244.62   17.74
   3   5  -8  280.23   36.71
   3   5  -8  237.93   18.79
   3   5  -8  232.45   15.45
   3   5  -7   24.58    5.85
   3   5  -7   27.23    6.17
   3   5  -7   15.46    3.49
   3   5  -7   19.92   10.15
   3   5  -7   25.38    5.79
   3  -5  -7   23.98   11.59
   3   5  -7   23.52   12.03
   3  -5  -7   31.86    6.26
   3   5  -6  532.62   27.27
   3   5  -6  562.78   24.57
   3   5  -6  583.90   23.52
   3  -5  -6  582.95   24.51
   3   5  -6  520.53   43.83
   3   5  -6  521.35   47.35
   3  -5  -6  557.28   25.73
   3  -5  -6  621.96   54.80
   3   5  -6  552.74   24.94
   3   5  -5  132.94   16.81
   3   5  -5  147.51   21.54
   3   5  -5  121.62    8.25
   3  -5  -5  225.45   31.73
   3   5  -5  150.56   24.21
   3  -5  -5  215.51   14.60
   3   5  -5  196.53   13.49
   3   5  -4  759.43   37.18
   3   5  -4  815.46   46.40
   3   5  -4  763.97   22.47
   3   5  -4  683.87   18.65
   3  -5  -4  689.74   50.55
   3   5  -4  727.77   48.08
   3  -5  -4  705.72   24.61
   3   5  -4  765.60   22.80
   3   5  -4  730.41   24.40
   3   5  -3 1340.97   54.05
   3   5  -3 1213.72   43.63
   3   5  -3 1361.98   28.53
   3   5  -3 1276.05   29.29
   3  -5  -3 1193.52   59.98
   3   5  -3 1352.85   59.56
   3   5  -3 1272.68   28.57
   3   5  -3 1343.36   27.07
   3  -5  -3 1195.41   29.15
   3   5  -3 1318.40   29.64
   3   5  -2  654.53   43.79
   3   5  -2  686.26   38.69
   3   5  -2  627.73   38.47
   3  -5  -2  601.46   38.94
   3  -5  -2  661.50   42.50
   3   5  -2  658.42   38.36
   3   5  -2  549.78   32.20
   3   5  -1  929.96   49.48
   3   5  -1  945.76   41.68
   3  -5  -1  803.95   40.19
   3   5  -1  916.46   44.06
  -3  -5   0  783.08   24.57
   3   5   0  707.75   42.24
   3  -5   0  622.77   28.58
   3   5   0  811.53   38.21
   3  -5   0  863.44   42.62
   3   5   0  714.43   36.77
  -3   5   0  687.36   22.35
   3   5   1 1387.45   56.66
   3  -5   1 1216.36   41.33
  -3  -5  -1 1336.20   43.96
  -3   5  -1 1305.15   30.70
  -3   5  -1 1258.81   40.61
  -3   5  -2    2.06    5.26
  -3  -5  -2    3.27    5.58
  -3   5  -2    5.01    3.41
   3   5   2    4.59    4.90
   3  -5   2    1.06    3.66
  -3   5  -2    5.95    4.29
   3  -5   2    4.65    3.37
  -3  -5  -2    0.83    2.57
  -3  -5  -2    1.09    2.05
  -3   5  -3 1501.58   29.91
  -3   5  -3 1429.85   68.01
  -3  -5  -3 1418.48   68.25
   3  -5   3 1514.61   58.82
  -3   5  -3 1551.49   61.73
  -3  -5  -3 1375.07   56.71
   3   5   4  837.23   52.87
   3  -5   4  912.10   63.56
  -3  -5  -4  815.82   47.58
  -3   5  -4  904.38   52.82
   3   5   4  833.51   26.48
   3  -5   4  875.93   31.04
  -3   5  -4  913.92   26.28
  -3  -5  -4  870.13   53.27
  -3   5  -5  508.06   41.67
   3   5   5  449.62   42.41
   3  -5   5  442.73   48.93
  -3   5  -5  534.44   44.06
  -3  -5  -5  350.52   36.85
   3  -5   5  401.68   23.16
   3   5   5  459.65   21.31
  -3   5  -5  527.73   21.85
   3   5   6  214.29   15.87
   3  -5   6  204.59   17.39
  -3  -5  -6  174.13   16.46
  -3   5  -6  195.83   17.00
   3   5   6  205.49   31.12
   3  -5   6  215.88   36.14
  -3   5  -6  220.03   30.53
  -3  -5  -6  186.29   28.66
   3   5   6  185.40   15.41
   3  -5   6  197.53   17.51
  -3   5  -7   10.87    8.17
  -3   5  -7    5.02    3.15
   3   5   7   18.43   10.42
   3  -5   7   20.11   10.91
   3   5   7    9.73    4.38
   3  -5   7   15.45    5.42
   3   5   7   12.35    8.35
  -3   5  -7    7.84    4.38
   3  -5   7   13.82    5.36
   3   5   7   20.86    5.61
  -3  -5  -8  130.54   14.37
  -3   5  -8   87.37   11.60
  -3   5  -8   73.37   18.69
  -3   5  -8   82.72   20.15
   3  -5   8  105.15   12.36
   3   5   8  109.64   11.19
  -3   5  -8   80.55   10.72
  -3  -5  -9   77.68   10.32
  -3   5  -9   58.03    8.66
  -3  -5  -9   74.90    8.01
   3  -5   9   69.54    8.68
   3   5   9   59.73    8.11
   3  -5   9   70.99    9.82
   3   5  10   12.37    3.39
   3  -5  10    9.75    3.37
  -3   5 -10   16.65    3.91
  -3   5 -10   17.99    4.08
  -3  -5 -10   11.07    3.62
  -3   5 -11  144.87    7.08
   3  -6 -11   19.28    3.60
   3   6 -11   26.38    4.05
   3   6 -11   16.18    3.06
   3   6 -10  160.78   11.52
   3   6 -10  143.49    9.12
   3  -6 -10  178.54   13.80
  -3  -6  10  135.71   10.40
  -3   6  10  158.98   11.15
   3  -6  -9   83.00    8.65
   3   6  -9  116.43   11.65
   3   6  -9  103.63    9.80
   3   6  -8   54.48    8.09
   3   6  -8   63.69    8.74
   3  -6  -8   50.58    7.54
   3   6  -8   70.42   16.66
  -3   6   8   59.68   16.59
  -3  -6   8   64.87   17.73
   3   6  -8   71.78   17.95
   3  -6  -8   63.88   18.04
   3  -6  -8   57.74    8.91
   3   6  -8   66.07    8.61
   3   6  -8   67.66   10.50
   3   6  -7  277.07   17.86
   3  -6  -7  245.42   19.70
   3   6  -7  222.34   12.71
   3  -6  -7  300.65   17.89
  -3   6   7  328.59   40.98
  -3  -6   7  273.18   38.46
   3   6  -7  271.14   34.18
   3   6  -7  263.69   35.78
   3  -6  -7  292.24   39.98
   3   6  -7  234.20   16.79
   3   6  -7  270.40   18.15
   3   6  -6  864.71   34.59
   3   6  -6  859.07   30.77
   3   6  -6  962.72   30.01
   3   6  -6  836.22   23.63
   3  -6  -6  855.77   29.10
   3   6  -6  894.38   33.73
   3   6  -6  731.08   41.48
   3   6  -6  919.66   58.78
   3   6  -6  879.12   61.52
   3  -6  -6  941.21   33.62
   3  -6  -6  947.78   67.80
   3   6  -6 1029.56   71.77
   3   6  -6  832.91   31.39
   3   6  -5   23.91    9.37
   3   6  -5   13.65    5.89
   3   6  -5   16.94    3.74
   3   6  -5   13.04    3.01
   3   6  -5   11.73    7.84
   3  -6  -5    8.63    6.52
   3  -6  -5    5.60    3.31
   3   6  -5   16.29    4.47
   3   6  -4  185.54   23.03
   3   6  -4  206.13   11.93
   3   6  -4  188.92   10.24
   3   6  -4  167.81   11.62
   3   6  -4  168.72    8.96
   3  -6  -4  154.29   23.98
   3   6  -4  213.24   26.15
   3   6  -4  184.41   12.18
   3  -6  -4  178.75   12.50
   3   6  -4  183.56   11.57
   3   6  -3 1127.83   51.59
   3  -6  -3 1134.52   58.47
   3   6  -3 1179.95   54.43
   3   6  -3 1201.90   28.28
   3   6  -3 1195.57   29.68
   3   6  -3 1225.73   26.46
   3   6  -3 1288.16   26.52
   3   6  -3 1201.92   27.56
   3   6  -2  103.76   18.18
   3  -6  -2  125.30   18.16
   3   6  -2  112.59   15.96
   3  -6  -2  118.87   17.98
   3   6  -2  110.26   15.85
   3   6  -1  123.10   19.10
   3  -6  -1  103.96   14.56
   3   6  -1  100.78   13.79
   3   6  -1  101.75   15.95
  -3  -6   0 1966.83   40.00
   3   6   0 1866.12   68.71
   3   6   0 2049.26   60.48
   3  -6   0 2065.38   64.64
  -3   6   0 1850.47   38.65
   3   6   0 1885.98   60.84
   3   6   1  125.72   17.91
   3  -6   1   78.15    9.76
  -3  -6  -1  100.50   13.14
  -3  -6  -1   62.30    9.81
  -3   6  -1  144.93   10.41
  -3   6  -1  173.91   15.86
  -3   6  -2  180.75   22.10
  -3  -6  -2  191.34   23.11
   3   6   2  177.88   20.48
   3  -6   2  174.44   22.07
  -3   6  -2  185.65   16.27
  -3   6  -2  195.03   19.79
   3   6   2  189.32   22.68
   3  -6   2  184.56   16.73
  -3  -6  -2  154.96   15.24
  -3  -6  -2  183.74   20.35
  -3  -6  -2  199.26   20.38
   3   6   3  157.53   10.63
   3  -6   3  138.17   11.08
  -3   6  -3  196.71   11.18
  -3   6  -3  176.09   23.92
  -3  -6  -3  163.50   23.82
  -3   6  -3  183.11   21.86
  -3   6  -3  174.90   19.22
   3   6   3  176.74   23.61
  -3  -6  -3  127.03   19.01
  -3  -6  -4  236.31   27.49
  -3   6  -4  299.56   15.22
   3   6   4  238.13   14.06
   3  -6   4  241.64   16.36
   3   6   4  267.27   29.73
   3  -6   4  221.28   32.20
  -3   6  -4  332.17   32.33
  -3   6  -5  514.03   21.77
   3   6   5  428.25   20.38
   3  -6   5  453.03   25.20
  -3   6  -5  538.77   42.39
   3   6   5  468.53   42.83
   3  -6   5  462.02   51.31
  -3   6  -5  518.64   44.05
  -3  -6  -5  393.38   38.46
   3  -6   5  457.02   25.63
   3   6   6  509.24   47.84
   3  -6   6  575.05   59.24
  -3   6  -6  524.97   47.70
  -3  -6  -6  454.23   26.14
  -3   6  -6  501.38   26.81
   3   6   6  508.87   23.71
   3  -6   6  531.76   28.06
   3  -6   6  494.90   28.06
  -3  -6  -7    7.45    5.72
  -3   6  -7   11.51    4.38
   3  -6   7   17.85   11.06
   3   6   7   23.88   10.57
   3   6   7    9.46    4.13
   3   6   7    8.21    7.72
   3  -6   7    9.88    4.54
   3   6   7   15.68    4.95
   3  -6   8  414.07   24.76
   3   6   8  374.05   20.89
  -3   6  -8  352.78   22.28
  -3  -6  -8  408.42   24.82
  -3   6  -8  361.97   39.90
  -3   6  -8  366.07   42.41
   3  -6   8  391.57   23.52
   3   6   8  457.55   21.87
  -3   6  -8  325.44   21.33
  -3  -6  -9  279.04   18.54
  -3   6  -9  256.81   16.80
   3  -6   9  292.74   17.34
   3   6   9  267.27   16.57
   3  -6   9  288.59   18.85
  -3   6 -10    4.67    2.25
  -3   6 -10    4.57    2.53
  -3  -6 -10    3.77    2.60
   3   6  10    1.15    1.39
   3  -6  10    4.61    2.41
  -3   6 -11    1.61    1.04
   3   7 -11  181.74    9.32
   3  -7 -11  168.02    9.50
  -3   7  10    6.46    2.54
  -3  -7  10    1.46    1.67
   3  -7 -10    5.52    3.75
   3   7 -10    4.02    2.86
   3   7 -10    6.88    2.48
   3   7  -9    5.30    2.82
   3   7  -8    1.37    2.61
   3   7  -8    3.08    2.62
   3  -7  -8    5.26    2.81
   3   7  -8    1.73    2.62
  -3   7   8   -1.93    2.93
  -3  -7   8    8.13    6.17
   3   7  -8    1.90    2.88
   3  -7  -8    8.65    6.56
   3  -7  -8    0.51    2.21
   3   7  -8    0.43    2.35
   3   7  -7  145.79   13.35
   3  -7  -7  148.44   15.48
   3   7  -7  137.79   10.09
   3  -7  -7  135.23   11.83
   3   7  -7  138.67   13.83
  -3   7   7  150.85   26.99
  -3  -7   7  120.41   25.03
   3   7  -7  129.23   23.71
   3  -7  -7  143.94   27.13
   3  -7  -7  131.75   12.64
   3   7  -7   97.00   21.80
   3   7  -7  140.80   13.41
   3   7  -7  131.40   12.79
   3   7  -6    7.39    3.90
   3   7  -6   10.71    4.42
   3   7  -6    9.13    5.09
   3   7  -6    3.41    2.64
  -3  -7   6    7.44    5.00
   3   7  -6    3.75    2.15
   3  -7  -6    9.29    3.26
   3   7  -6    3.06    2.91
   3   7  -6    8.38    4.50
   3   7  -6   -1.58    2.43
   3  -7  -6   13.49    4.65
   3  -7  -6   13.77    8.56
   3   7  -6   -1.70    3.70
   3   7  -6    5.86    6.73
   3  -7  -6   11.16    4.76
   3   7  -5  512.83   25.57
   3   7  -5  571.70   22.46
   3   7  -5  500.05   17.59
   3   7  -5  526.45   23.94
   3   7  -5  612.54   46.05
   3   7  -5  482.15   34.28
   3  -7  -5  535.21   49.14
   3   7  -5  546.30   45.52
   3  -7  -5  478.90   23.10
   3  -7  -5  446.02   20.41
   3   7  -5  524.55   47.02
   3  -7  -5  475.74   25.54
   3   7  -4  682.53   19.89
   3   7  -4  704.01   23.62
   3   7  -4  592.63   17.50
   3   7  -4  725.63   22.96
   3  -7  -4  735.23   52.12
   3   7  -4  636.11   44.76
   3   7  -4  666.76   22.68
   3   7  -4  690.09   22.63
   3  -7  -4  715.24   25.22
   3   7  -4  654.31   37.77
   3   7  -4  658.19   43.97
   3   7  -3 1325.76   29.55
   3   7  -3 1270.07   27.15
   3   7  -3 1244.52   55.19
   3  -7  -3 1336.21   63.55
   3   7  -3 1243.42   55.48
   3   7  -3 1300.02   30.13
   3   7  -3 1283.36   28.05
   3   7  -3 1286.65   31.48
   3   7  -2   45.30    6.04
   3   7  -2   39.73    5.77
   3   7  -2   34.97    5.24
   3   7  -2   34.42    9.76
   3  -7  -2   44.75   12.61
   3   7  -2   50.25   10.95
   3   7  -2   45.20   12.32
   3   7  -2   43.89    5.69
  -3   7   1  116.48    5.42
   3   7  -1  131.99   19.58
   3  -7  -1  126.63   16.27
   3   7  -1  129.23   15.20
   3  -7   0   16.75    6.69
[truncated: 837,110 more chars]
