# Supplementary material for: Halogen-bonded co-crystal containing 1,3-di­iodo­perchloro­benzene and the photoproduct rtct-tetra­kis­(pyridin-4-yl)cyclo­butane resulting in a zigzag topology
Source: Acta Crystallogr E Crystallogr Commun. 2023 Feb 21;79(Pt 3):212–5. doi: 10.1107/S2056989023001408 (PMC9993924; doi:10.1107/S2056989023001408)
Supplement: Supplementary file 2 [file e-79-00212-Isup2.hkl]

data_I                                                                          
_shelx_title ' gro21_09_a.res in P2(1)/c'                                       
_shelx_refln_list_code          4                                               
_shelx_F_calc_maximum      450.06                                               
_exptl_crystal_F_000      1608.00                                               
_reflns_d_resolution_high  0.7896                                               
                                                                                
loop_                                                                           
 _space_group_symop_operation_xyz                                               
 'x, y, z'                                                                      
 '-x, y+1/2, -z+1/2'                                                            
 '-x, -y, -z'                                                                   
 'x, -y-1/2, z-1/2'                                                             
                                                                                
_cell_length_a    10.0779                                                       
_cell_length_b    31.1307                                                       
_cell_length_c     9.3360                                                       
_cell_angle_alpha  90.000                                                       
_cell_angle_beta   90.986                                                       
_cell_angle_gamma  90.000                                                       
                                                                                
_shelx_F_squared_multiplier     1.000                                           
                                                                                
loop_                                                                           
 _refln_index_h                                                                 
 _refln_index_k                                                                 
 _refln_index_l                                                                 
 _refln_F_squared_calc                                                          
 _refln_F_squared_meas                                                          
 _refln_F_squared_sigma                                                         
 _refln_observed_status                                                         
   1   0   0      26324.52      26341.76       410.14 o                         
   2   0   0       2997.34       2007.60       150.15 o                         
   3   0   0      12591.87       9696.65       595.29 o                         
   4   0   0       1944.87       1957.40       202.30 o                         
   5   0   0       1778.95       2030.40       132.08 o                         
   6   0   0         41.71        126.16        41.26 o                         
   7   0   0       3988.62       3816.87       138.18 o                         
   8   0   0      27446.86      25818.08       333.89 o                         
   9   0   0       1916.53       1925.45        94.44 o                         
  10   0   0      12590.06      11981.47       397.12 o                         
  11   0   0       2582.60       2645.41       110.38 o                         
  12   0   0       5049.92       5330.59       163.75 o                         
   1   1   0       2499.20       1494.83        75.62 o                         
   2   1   0      18694.95      16087.11       615.67 o                         
   3   1   0       5422.23       4940.37       254.55 o                         
   4   1   0        128.34         92.74        35.10 o                         
   5   1   0       8373.11       6895.61       289.36 o                         
   6   1   0       1809.68       1351.16        95.25 o                         
   7   1   0        538.39        551.50        36.46 o                         
   8   1   0       3862.18       3751.10       130.08 o                         
   9   1   0        398.20        456.68        37.72 o                         
  10   1   0         27.46        119.39        26.93 o                         
  11   1   0       2943.90       3068.63       105.96 o                         
  12   1   0       2556.83       2715.88       177.80 o                         
   0   2   0      28831.96      29046.49       359.49 o                         
   1   2   0       7096.88       7328.41       915.72 o                         
   2   2   0      41858.47      42180.54      1904.06 o                         
   3   2   0        105.99        180.90        36.09 o                         
   4   2   0      46967.08      49306.06      1233.31 o                         
   5   2   0        866.40        858.34        63.50 o                         
   6   2   0      28246.80      23951.75      1292.47 o                         
   7   2   0       2690.39       2419.08        69.20 o                         
   8   2   0      14867.48      14378.75       209.59 o                         
   9   2   0       6091.46       5936.91       128.42 o                         
  10   2   0       1849.26       1762.90        74.09 o                         
  11   2   0         57.05         69.16        22.56 o                         
  12   2   0         88.62        172.71        53.46 o                         
   1   3   0       1951.93       1773.79        74.20 o                         
   2   3   0       7721.94       7895.47       184.19 o                         
   3   3   0       3642.47       4647.61       398.26 o                         
   4   3   0        501.16        798.33        82.37 o                         
   5   3   0       4699.24       4060.24       110.81 o                         
   6   3   0        736.85        631.47        73.23 o                         
   7   3   0        472.29        512.48        36.19 o                         
   8   3   0       1250.55       1207.85        63.79 o                         
   9   3   0         92.06        145.58        26.05 o                         
  10   3   0       2051.68       2033.52        89.36 o                         
  11   3   0        215.67        314.22        32.02 o                         
   0   4   0        243.87        512.72        73.80 o                         
   1   4   0       3062.39       3097.94       138.13 o                         
   2   4   0      58954.66      63430.34       990.45 o                         
   3   4   0        171.08        178.63        32.43 o                         
   4   4   0      51233.91      49069.70      1725.34 o                         
   5   4   0        752.33        666.68        42.36 o                         
   6   4   0      35823.54      31217.07       679.38 o                         
   7   4   0      14313.54      13043.47       245.12 o                         
   8   4   0       5773.87       5610.34       121.58 o                         
   9   4   0       4860.22       4731.57       106.06 o                         
  10   4   0         63.50         87.62        25.03 o                         
  11   4   0       2193.74       2134.54        74.70 o                         
  12   4   0        953.56        975.45       103.24 o                         
   1   5   0      14979.44      13798.04       260.42 o                         
   2   5   0     190429.95     202288.91      3647.91 o                         
   3   5   0      15915.60      15880.18       579.97 o                         
   4   5   0      18310.74      18180.19      1057.61 o                         
   5   5   0       9475.93       7843.88       190.97 o                         
   6   5   0       8035.75       7659.07       144.51 o                         
   7   5   0        171.97        178.94        22.08 o                         
   8   5   0       5487.10       5036.27       109.42 o                         
   9   5   0       7769.13       7644.56       129.96 o                         
  10   5   0       2687.14       2449.98        83.18 o                         
  11   5   0        819.44        801.13        47.34 o                         
  12   5   0       3908.34       4833.54       219.89 o                         
   0   6   0      26759.07      23395.06       586.96 o                         
   1   6   0        135.77        167.84        37.59 o                         
   2   6   0     202556.45     216333.19      1742.89 o                         
   3   6   0      43254.96      41931.48       772.55 o                         
   4   6   0        160.38        268.58        35.67 o                         
   5   6   0        238.99        289.51        33.72 o                         
   6   6   0      12723.99      12781.96       183.56 o                         
   7   6   0        234.70        185.33        21.40 o                         
   8   6   0      11258.79      10345.27       258.39 o                         
   9   6   0        810.12        805.17        48.01 o                         
  10   6   0      13875.82      14157.79       258.61 o                         
  11   6   0       6661.78       7018.00       133.78 o                         
  12   6   0        973.82        971.76       136.03 o                         
   1   7   0      14425.67      16072.28       342.11 o                         
   2   7   0      17615.61      19358.65       744.70 o                         
   3   7   0         78.72        232.62        40.19 o                         
   4   7   0       7840.30       8046.37       227.85 o                         
   5   7   0       3048.15       2582.75        89.17 o                         
   6   7   0         37.10         55.77        15.73 o                         
   7   7   0       4594.86       4322.67        94.95 o                         
   8   7   0       6783.61       6146.64       128.18 o                         
   9   7   0       2503.38       2488.36        89.77 o                         
  10   7   0        508.44        593.63        46.41 o                         
  11   7   0        178.71        188.77        24.96 o                         
  12   7   0        256.67        230.19        58.87 o                         
   0   8   0      69058.40      71870.95      1200.32 o                         
   1   8   0         60.52        190.74        50.10 o                         
   2   8   0      54255.86      56731.25       461.31 o                         
   3   8   0       4761.54       4931.59       212.27 o                         
   4   8   0      12114.87      12745.09       274.77 o                         
   5   8   0         69.78        158.30        28.73 o                         
   6   8   0       6538.25       6097.01       112.16 o                         
   7   8   0       2761.74       2711.84        74.88 o                         
   8   8   0       7613.48       6909.06       135.26 o                         
   9   8   0        121.19        135.79        23.45 o                         
  10   8   0      10312.14      10314.30       181.17 o                         
  11   8   0       1141.10       1218.11        60.54 o                         
  12   8   0       1682.74       1534.49       124.45 o                         
   1   9   0         70.39        358.20        51.05 o                         
   2   9   0      10883.17      10633.34       235.52 o                         
   3   9   0       9594.60       6955.32       538.60 o                         
   4   9   0        843.60       1209.02       134.27 o                         
   5   9   0      11247.83       9562.02       214.34 o                         
   6   9   0       2531.61       2215.43        81.52 o                         
   7   9   0       6837.79       6503.44       114.11 o                         
   8   9   0       8440.91       7557.07       143.04 o                         
   9   9   0         49.40         96.15        21.81 o                         
  10   9   0        726.30        666.41        46.21 o                         
  11   9   0        802.92        814.03        48.34 o                         
   0  10   0        236.73        702.33       109.50 o                         
   1  10   0      11187.56      11569.04       275.61 o                         
   2  10   0       1038.95        962.40        69.74 o                         
   3  10   0      31039.26      28457.12       897.77 o                         
   4  10   0      93922.63      91369.78       853.77 o                         
   5  10   0      17810.24      17687.75       475.17 o                         
   6  10   0      34892.84      32276.43       542.01 o                         
   7  10   0      13654.04      12292.61       169.42 o                         
   8  10   0        123.42        136.47        21.99 o                         
   9  10   0       7350.64       6920.71       121.50 o                         
  10  10   0        150.28        187.87        26.18 o                         
  11  10   0        183.24        160.12        26.02 o                         
  12  10   0       1142.43       1113.32       104.10 o                         
   1  11   0      18606.56      17687.36       570.12 o                         
   2  11   0      13299.96      11659.93       575.17 o                         
   3  11   0       8484.56       8165.69       291.75 o                         
   4  11   0      16476.30      15502.32       585.31 o                         
   5  11   0      12447.50      12855.15       275.99 o                         
   6  11   0       1483.91       1453.38        63.43 o                         
   7  11   0        714.10        665.12        39.11 o                         
   8  11   0        464.98        471.59        35.84 o                         
   9  11   0       4163.55       3989.92       107.51 o                         
  10  11   0       1677.70       1720.12        61.83 o                         
  11  11   0       2013.21       1860.03       108.40 o                         
  12  11   0       3894.16       4484.82       437.19 o                         
   0  12   0      18229.55      17182.20       472.92 o                         
   1  12   0       4690.60       5520.71       280.72 o                         
   2  12   0      12840.67      12538.51       493.87 o                         
   3  12   0        499.02        837.58        69.26 o                         
   4  12   0      55166.57      58571.00       723.19 o                         
   5  12   0       9165.64       9292.64       364.22 o                         
   6  12   0       1111.48       1094.43        65.35 o                         
   7  12   0       2223.66       2165.89        60.60 o                         
   8  12   0       6098.77       6071.62       121.65 o                         
   9  12   0       1972.62       2065.98        73.51 o                         
  10  12   0       2911.09       2829.80        99.82 o                         
  11  12   0        882.38        917.11        59.95 o                         
   1  13   0      12534.36      12977.19       529.83 o                         
   2  13   0       3329.99       3143.10       155.20 o                         
   3  13   0       1034.42       1028.61       105.93 o                         
   4  13   0      12197.96      12684.72       320.40 o                         
   5  13   0       2361.25       2250.41       127.23 o                         
   6  13   0         31.97         56.28        20.53 o                         
   7  13   0        639.90        682.39        36.05 o                         
   8  13   0        736.90        771.25        45.08 o                         
   9  13   0       1847.80       1817.28        64.68 o                         
  10  13   0       2986.81       2786.13        92.58 o                         
  11  13   0       1010.41       1175.53       124.81 o                         
   0  14   0      32370.54      30572.17      2514.60 o                         
   1  14   0        744.54        642.22       111.29 o                         
   2  14   0      39209.44      44391.80       914.83 o                         
   3  14   0       5024.27       4158.69       217.57 o                         
   4  14   0      10203.72      10616.01       371.67 o                         
   5  14   0       4762.98       4982.82       217.40 o                         
   6  14   0        126.72        207.22        26.79 o                         
   7  14   0       2792.49       2554.98        63.56 o                         
   8  14   0       6044.48       5533.04       105.27 o                         
   9  14   0        762.32        748.19        44.54 o                         
  10  14   0       8392.18       8770.48       241.77 o                         
  11  14   0       2348.68       2317.95       104.42 o                         
   1  15   0       1915.15       1929.48       187.61 o                         
   2  15   0       9508.35       9538.37       344.48 o                         
   3  15   0      21788.81      22108.02       500.03 o                         
   4  15   0       3134.13       3169.49       174.08 o                         
   5  15   0      49731.45      47634.60       826.31 o                         
   6  15   0      15788.54      14288.92       266.14 o                         
   7  15   0        739.52        681.88        37.91 o                         
   8  15   0      10896.60      10008.80       159.23 o                         
   9  15   0        160.46        201.66        32.44 o                         
  10  15   0         51.70         57.60        25.06 o                         
  11  15   0        306.46        362.06        42.99 o                         
   0  16   0       1229.78       1256.49       176.82 o                         
   1  16   0       1199.75        893.94       117.66 o                         
   2  16   0      11246.45      13091.83       524.93 o                         
   3  16   0       6244.91       6235.01       401.82 o                         
   4  16   0      17190.87      17157.22       526.27 o                         
   5  16   0         23.99         74.55        28.23 o                         
   6  16   0      26721.55      25595.03       361.43 o                         
   7  16   0      15099.51      14065.45       165.01 o                         
   8  16   0         30.06         52.79        18.33 o                         
   9  16   0        374.42        475.79        43.29 o                         
  10  16   0        193.34        216.17        34.21 o                         
  11  16   0          4.38         23.03        19.44 o                         
   1  17   0      14795.32      15084.45       429.93 o                         
   2  17   0        719.68       1357.44       174.63 o                         
   3  17   0       2939.31       2296.59       323.95 o                         
   4  17   0        757.22        859.66        87.10 o                         
   5  17   0       1810.65       1911.83       108.39 o                         
   6  17   0       4445.12       4566.24       133.91 o                         
   7  17   0        129.07        254.33        29.30 o                         
   8  17   0       1694.83       1662.16        64.06 o                         
   9  17   0       3005.24       3019.92       135.44 o                         
  10  17   0       1587.60       1642.97        79.39 o                         
  11  17   0        895.61        872.37        54.44 o                         
   0  18   0        107.54        147.15        78.35 o                         
   1  18   0       2721.12       2893.03       140.83 o                         
   2  18   0       8505.76       8653.30       548.34 o                         
   3  18   0        310.46        454.92       149.43 o                         
   4  18   0       5050.54       4726.49       246.07 o                         
   5  18   0       1486.67       1569.78        69.07 o                         
   6  18   0      26969.58      25787.20       323.60 o                         
   7  18   0       7390.17       7200.44       125.36 o                         
   8  18   0         19.88         71.74        21.15 o                         
   9  18   0        250.60        295.47        37.07 o                         
  10  18   0          2.03          2.75        19.34 o                         
  11  18   0         25.04         14.07        13.31 o                         
   1  19   0      11189.47      11318.44       506.46 o                         
   2  19   0       2241.80       1515.70       165.97 o                         
   3  19   0       4849.05       4534.67       374.81 o                         
   4  19   0      11288.56      10415.74       267.69 o                         
   5  19   0        602.27        538.10        40.62 o                         
   6  19   0       2637.69       2692.08       100.27 o                         
   7  19   0        258.70        286.70        30.93 o                         
   8  19   0        446.08        528.50        41.29 o                         
   9  19   0       5609.16       5486.16       127.31 o                         
  10  19   0       2406.70       2644.20        94.87 o                         
  11  19   0       2974.70       2553.88       125.96 o                         
   0  20   0      53608.47      54427.10       943.51 o                         
   1  20   0       3435.29       2989.79       222.02 o                         
   2  20   0       8810.34       8461.12       207.35 o                         
   3  20   0      18504.34      16924.18       548.60 o                         
   4  20   0         67.51        118.44        25.53 o                         
   5  20   0        511.73        561.56        50.41 o                         
   6  20   0        715.94        680.59        49.07 o                         
   7  20   0       5048.43       4587.44       110.81 o                         
   8  20   0       4389.59       3931.03       109.16 o                         
   9  20   0         79.94        107.18        28.66 o                         
  10  20   0       3967.57       4204.45       110.76 o                         
   1  21   0         98.55        118.00        20.68 o                         
   2  21   0       5284.16       4853.04       145.65 o                         
   3  21   0      21371.27      19185.98       627.78 o                         
   4  21   0        332.80        452.47        44.67 o                         
   5  21   0      12540.11      11568.16       245.90 o                         
   6  21   0       7499.07       7256.33       133.15 o                         
   7  21   0       2757.82       2620.86        82.45 o                         
   8  21   0       9624.90       9456.98       221.35 o                         
   9  21   0        154.21        191.56        30.96 o                         
  10  21   0        187.68        234.98        31.39 o                         
   0  22   0       4372.15       4702.43       262.62 o                         
   1  22   0          0.59         41.42        19.26 o                         
   2  22   0        889.98       1043.37       128.99 o                         
   3  22   0        848.79        849.97        59.90 o                         
   4  22   0       1908.94       1703.26        77.44 o                         
   5  22   0         17.38        109.57        27.94 o                         
   6  22   0         74.63        131.85        30.21 o                         
   7  22   0         81.79        117.46        24.07 o                         
   8  22   0       2437.54       2253.45        71.84 o                         
   9  22   0       2701.17       2952.51        85.05 o                         
  10  22   0         70.17         68.17        19.09 o                         
   1  23   0       2455.18       2174.57       126.67 o                         
   2  23   0       1696.05       1596.07        80.34 o                         
   3  23   0       2620.88       2340.72       128.29 o                         
   4  23   0         46.55        174.48        38.77 o                         
   5  23   0      11921.69      11727.35       212.63 o                         
   6  23   0       3617.14       3940.77       129.01 o                         
   7  23   0       5410.92       5152.05       115.23 o                         
   8  23   0       8793.47       8157.03       356.65 o                         
   9  23   0        281.23        295.66        30.04 o                         
  10  23   0       1154.25        957.20        65.48 o                         
   0  24   0         67.61         78.04        31.63 o                         
   1  24   0         39.53         95.60        25.71 o                         
   2  24   0       1263.63       1243.09        78.98 o                         
   3  24   0       5266.18       4961.80       131.74 o                         
   4  24   0       5308.73       5346.49       129.32 o                         
   5  24   0       1560.74       1570.37        73.32 o                         
   6  24   0       1841.94       1827.11        71.28 o                         
   7  24   0       1975.84       1864.97        67.08 o                         
   8  24   0       1545.72       1404.43        56.28 o                         
   9  24   0       2138.46       2163.99        61.51 o                         
  10  24   0       2125.68       1725.82       132.46 o                         
   1  25   0      19627.24      18220.01       593.44 o                         
   2  25   0      18918.66      17687.57       553.76 o                         
   3  25   0        270.39        290.84        33.95 o                         
   4  25   0       3363.39       3360.55       111.33 o                         
   5  25   0        335.44        340.32        40.19 o                         
   6  25   0        164.44        174.00        27.00 o                         
   7  25   0       1682.27       1569.86        58.29 o                         
   8  25   0        222.62        233.01        24.41 o                         
   9  25   0       4852.57       5190.01       112.46 o                         
   0  26   0      10662.78      10913.09       305.55 o                         
   1  26   0       8024.76       7941.88       179.53 o                         
   2  26   0        739.22        776.29        61.83 o                         
   3  26   0       3456.85       3371.77       118.48 o                         
   4  26   0       2653.94       2624.45       104.79 o                         
   5  26   0       1071.13       1026.16        64.17 o                         
   6  26   0         20.24         23.58        18.47 o                         
   7  26   0       1032.79       1105.99        49.76 o                         
   8  26   0       1136.36       1002.76        60.94 o                         
   9  26   0         86.87        126.96        23.46 o                         
   1  27   0       4883.14       5113.95       231.55 o                         
   2  27   0          2.21         50.39        21.51 o                         
   3  27   0       5113.13       5266.06       192.27 o                         
   4  27   0        633.18        684.63        54.34 o                         
   5  27   0       2661.01       2779.43        89.36 o                         
   6  27   0       1545.73       1634.16        55.40 o                         
   7  27   0       2031.08       1946.34        59.04 o                         
   8  27   0       1058.26       1114.54        53.99 o                         
   9  27   0       1135.22       1020.25        62.03 o                         
   0  28   0       5513.48       5935.30       281.13 o                         
   1  28   0        761.18        886.38        89.63 o                         
   2  28   0        141.59        157.40        50.12 o                         
   3  28   0       4339.07       4648.89       144.24 o                         
   4  28   0       1898.99       1965.32        89.90 o                         
   5  28   0        418.19        555.78        61.28 o                         
   6  28   0        230.58        260.88        22.52 o                         
   7  28   0        404.41        420.76        28.54 o                         
   8  28   0         38.41         90.19        19.21 o                         
   1  29   0        909.77        967.70        71.14 o                         
   2  29   0       1089.98       1105.45        91.08 o                         
   3  29   0       4810.38       5099.49       125.09 o                         
   4  29   0        332.71        335.30        43.87 o                         
   5  29   0      11574.11      11976.62       195.51 o                         
   6  29   0       2303.05       2533.86        66.03 o                         
   7  29   0       2719.87       2631.04       151.74 o                         
   8  29   0       4062.81       4438.29        82.08 o                         
   0  30   0      13378.81      13627.18       278.72 o                         
   1  30   0       3647.68       4239.59       138.15 o                         
   2  30   0         47.95        101.73        27.38 o                         
   3  30   0       2189.28       2311.06       102.01 o                         
   4  30   0        660.70        700.83        58.17 o                         
   5  30   0        155.66        165.67        25.84 o                         
   6  30   0        684.75        706.66        37.09 o                         
   7  30   0       1789.18       1931.84        80.95 o                         
   8  30   0       1170.50       1123.29        62.29 o                         
   1  31   0      10561.72      11591.33       249.58 o                         
   2  31   0       4851.21       5279.07       148.51 o                         
   3  31   0        665.37        694.09        56.74 o                         
   4  31   0       2430.00       2815.16        97.66 o                         
   5  31   0         86.81        120.20        22.20 o                         
   6  31   0         37.46         31.89        11.94 o                         
   7  31   0        949.30       1026.15        64.80 o                         
   0  32   0        596.39        576.81       151.39 o                         
   1  32   0         38.44        165.76        42.37 o                         
   2  32   0        114.04        242.85        48.33 o                         
   3  32   0        494.04        483.46        39.83 o                         
   4  32   0        323.52        362.84        29.64 o                         
   5  32   0         18.30         39.48        15.27 o                         
   6  32   0        610.97        551.70        37.16 o                         
   7  32   0        245.76        272.36        27.86 o                         
   1  33   0       5879.70       6206.09       164.92 o                         
   2  33   0       4238.63       4694.88       110.32 o                         
   3  33   0        449.76        497.56        41.87 o                         
   4  33   0       1030.41       1002.19        48.41 o                         
   5  33   0        334.27        297.65        22.37 o                         
   6  33   0         12.82         22.66        18.30 o                         
   0  34   0       1976.55       2361.04       189.16 o                         
   1  34   0       2675.09       2882.17        90.05 o                         
   2  34   0         96.84        141.71        25.46 o                         
   3  34   0        362.59        491.34        36.79 o                         
   4  34   0       2257.34       2670.03        77.66 o                         
   5  34   0        143.40        155.28        99.67 o                         
   6  34   0       1300.72       1163.10        87.01 o                         
   1  35   0         10.69         30.71        17.57 o                         
   2  35   0        581.72        700.65        38.18 o                         
   3  35   0       4681.07       5132.38       104.21 o                         
   4  35   0        142.11        147.55        21.85 o                         
   5  35   0       4900.30       5238.85       166.22 o                         
   0  36   0       5102.93       5458.42       541.73 o                         
   1  36   0        110.16        138.01        55.73 o                         
   2  36   0       1787.81       2208.94        92.50 o                         
   3  36   0       2758.88       3669.10       100.57 o                         
   4  36   0        513.27        588.95        45.66 o                         
   5  36   0         26.94          2.16        13.20 o                         
   1  37   0        729.69       1302.05       111.46 o                         
   2  37   0          5.77         56.02        22.27 o                         
   3  37   0       1745.20       2009.34       110.81 o                         
   1  39   0       3260.70       3701.83       137.65 o                         
 -12   1   1       2852.12       2914.06       123.40 o                         
 -11   1   1         12.68         46.12        23.01 o                         
 -10   1   1      18690.35      19220.30       323.33 o                         
  -9   1   1       4949.50       4725.45       111.28 o                         
  -8   1   1      12704.34      11823.73       163.49 o                         
  -7   1   1      15743.51      14664.29       224.02 o                         
  -6   1   1      11722.24      11053.12       336.72 o                         
  -5   1   1       9834.33       7952.28       286.94 o                         
  -4   1   1        409.93        567.97        53.74 o                         
  -3   1   1       1702.61       1714.55        80.32 o                         
  -2   1   1      13496.96      13134.40       231.38 o                         
  -1   1   1        368.94        460.26        32.44 o                         
   0   1   1      19237.22      16826.95       563.80 o                         
   1   1   1      55734.78      53299.57       609.02 o                         
   2   1   1      15730.02      16267.33       408.57 o                         
   3   1   1      37179.46      34828.54       666.10 o                         
   4   1   1         91.92        182.67        43.27 o                         
   5   1   1      38147.27      36397.57       892.34 o                         
   6   1   1      21486.31      20342.01       576.90 o                         
   7   1   1       1266.56       1599.35        59.28 o                         
   8   1   1       1043.44       1056.01        53.81 o                         
   9   1   1        169.87        211.22        32.86 o                         
  10   1   1        518.99        530.70        41.26 o                         
  11   1   1       3218.50       3570.12       136.51 o                         
  12   1   1        688.96        821.48       101.94 o                         
 -12   2   1       2373.13       2571.75       118.26 o                         
 -11   2   1         47.78        165.20        35.04 o                         
 -10   2   1       3240.91       3244.62        87.03 o                         
  -9   2   1       1388.43       1368.62        63.97 o                         
  -8   2   1       2282.17       2118.19        69.51 o                         
  -7   2   1       1195.91       1142.25        50.77 o                         
  -6   2   1      26316.74      22002.53       925.65 o                         
  -5   2   1      36343.53      29682.28       700.38 o                         
  -4   2   1      20753.00      19657.54       587.20 o                         
  -3   2   1       4388.98       3486.39       147.41 o                         
  -2   2   1      57194.05      47849.43       380.15 o                         
  -1   2   1       6129.69       5737.67       211.07 o                         
   0   2   1       8847.87       8256.99       228.19 o                         
   1   2   1       3386.13       2036.68        85.46 o                         
   2   2   1      29555.70      28614.99       410.20 o                         
   3   2   1       5071.60       5817.05       228.61 o                         
   4   2   1       3001.58       2642.95       167.55 o                         
   5   2   1       8937.56       7471.67       487.30 o                         
   6   2   1        550.11        674.75        57.42 o                         
   7   2   1       3565.24       3645.99       104.06 o                         
   8   2   1      11760.43      10994.12       197.42 o                         
   9   2   1       4221.88       4034.80       114.15 o                         
  10   2   1         23.85         48.88        21.38 o                         
  11   2   1       2516.79       2734.92        86.55 o                         
  12   2   1        875.91       1028.69       122.72 o                         
 -12   3   1       5865.22       6178.91       212.68 o                         
 -11   3   1       2467.29       2686.37       104.14 o                         
 -10   3   1        120.75         95.85        24.22 o                         
  -9   3   1       3448.13       3386.70        90.84 o                         
  -8   3   1         10.82         31.78        18.96 o                         
  -7   3   1       2289.76       1992.75        66.66 o                         
  -6   3   1      33864.17      30180.65       422.85 o                         
  -5   3   1       2898.23       2724.06       102.46 o                         
  -4   3   1      66979.95      57987.39      2085.63 o                         
  -3   3   1      80101.02      68204.10      1597.44 o                         
  -2   3   1        102.15        198.91        41.42 o                         
  -1   3   1      25037.62      20550.62       535.53 o                         
   0   3   1      10351.08       8338.78       225.72 o                         
   1   3   1       3389.25       3172.96       224.70 o                         
   2   3   1       3204.70       2636.23       109.67 o                         
   3   3   1       4944.09       6483.94       200.07 o                         
   4   3   1       3693.93       2499.06       462.24 o                         
   5   3   1       8263.63       8266.89       238.21 o                         
   6   3   1       4051.01       3322.48       158.06 o                         
   7   3   1      25351.28      24802.21       283.54 o                         
   8   3   1       2004.72       1805.72        74.68 o                         
   9   3   1      11655.15      10893.00       185.68 o                         
  10   3   1      12665.10      12412.61       208.03 o                         
  11   3   1        561.23        544.54        36.70 o                         
 -12   4   1       1259.52       1390.28        87.93 o                         
 -11   4   1       1922.45       2030.15       191.52 o                         
 -10   4   1         16.97         26.63        15.14 o                         
  -9   4   1       1854.46       1682.89        57.85 o                         
  -8   4   1       3361.29       3208.06        84.46 o                         
  -7   4   1       2189.91       2172.98        67.07 o                         
  -6   4   1       4377.09       3794.32       104.75 o                         
  -5   4   1        134.57         96.24        24.46 o                         
  -4   4   1       6548.11       6828.23       216.23 o                         
  -3   4   1      15980.65      15180.11       594.92 o                         
  -2   4   1        523.58        321.03        49.67 o                         
  -1   4   1      18484.03      18565.88       385.14 o                         
   0   4   1       7753.35       7452.34       263.83 o                         
   1   4   1      27176.30      26600.49      1052.49 o                         
   2   4   1       5542.37       4470.06       124.90 o                         
   3   4   1        595.90        624.89        97.40 o                         
   4   4   1      41718.91      46725.82      4287.27 o                         
   5   4   1      29103.78      29350.22       382.03 o                         
   6   4   1        513.11        559.16        48.26 o                         
   7   4   1        509.47        572.58        39.36 o                         
   8   4   1        113.59        142.23        23.81 o                         
   9   4   1        251.94        319.44        34.65 o                         
  10   4   1          7.61         61.21        23.52 o                         
  11   4   1       1269.43       1394.29        62.42 o                         
  12   4   1       1810.44       1879.48       140.03 o                         
 -12   5   1       4866.63       4663.62       750.04 o                         
 -11   5   1       1178.67       1255.68        64.25 o                         
 -10   5   1       6133.82       6269.25       126.08 o                         
  -9   5   1        515.22        595.23        36.37 o                         
  -8   5   1       6294.04       6139.86       119.11 o                         
  -7   5   1       4698.03       4508.49       100.51 o                         
  -6   5   1       6209.23       5471.48       161.68 o                         
  -5   5   1       4959.86       4319.64        88.47 o                         
  -4   5   1      30406.08      29369.70       319.84 o                         
  -3   5   1      21280.97      19435.96       600.36 o                         
  -2   5   1       6383.36       5953.28       306.25 o                         
  -1   5   1      39723.72      41503.29      1572.21 o                         
   0   5   1        522.09        648.93        77.25 o                         
   1   5   1      14844.28      14215.19       510.02 o                         
   2   5   1      41776.84      42452.89      1190.74 o                         
   3   5   1      28364.29      28021.65       560.36 o                         
   4   5   1       4313.43       4773.55       311.70 o                         
   5   5   1       1166.19        987.13        69.09 o                         
   6   5   1         86.95        101.70        25.64 o                         
   7   5   1       4949.89       4954.44       144.98 o                         
   8   5   1       2250.07       2263.02        74.20 o                         
   9   5   1       2786.45       2556.66        90.96 o                         
  10   5   1        648.73        726.00        50.52 o                         
  11   5   1        960.74       1050.91        58.92 o                         
  12   5   1       2237.35       2534.40       157.56 o                         
 -11   6   1        358.06        460.44        41.33 o                         
 -10   6   1         32.26         89.85        20.56 o                         
  -9   6   1       3280.76       3014.66        81.39 o                         
  -8   6   1       3997.11       3880.47        91.81 o                         
  -7   6   1        490.32        615.37        38.16 o                         
  -6   6   1       6451.94       5597.61       115.94 o                         
  -5   6   1       3362.21       3196.57        87.14 o                         
  -4   6   1        939.59        927.38        61.41 o                         
  -3   6   1       2479.17       2297.90       167.74 o                         
  -2   6   1       3261.23       3139.84       269.54 o                         
  -1   6   1       8813.40       8392.31       301.45 o                         
   0   6   1       1885.04       1958.59       108.70 o                         
   1   6   1        203.33        322.61        37.12 o                         
   2   6   1      46092.16      44667.07       660.96 o                         
   3   6   1       1991.08       2547.87       328.46 o                         
   4   6   1      14624.49      13770.87       538.98 o                         
   5   6   1      10124.86      10414.79       359.90 o                         
   6   6   1       5613.26       5850.73       202.88 o                         
   7   6   1       5607.70       5229.78       124.41 o                         
   8   6   1       8535.33       8156.12       140.13 o                         
   9   6   1       3227.62       3054.85       112.80 o                         
  10   6   1        164.34        184.44        30.18 o                         
  11   6   1        259.16        378.30        41.23 o                         
 -12   7   1       2948.09       3308.79       195.22 o                         
 -11   7   1         48.19         51.88        23.06 o                         
 -10   7   1      10643.40      11009.43       203.67 o                         
  -9   7   1       3958.93       3983.28        98.33 o                         
  -8   7   1      38441.69      36001.14       438.03 o                         
  -7   7   1      30265.72      26901.88       260.18 o                         
  -6   7   1        549.41        540.78        34.20 o                         
  -5   7   1      19832.05      18419.15       182.68 o                         
  -4   7   1       3006.05       2578.26       121.74 o                         
  -3   7   1       2888.39       2591.12       102.30 o                         
  -2   7   1      22304.22      21454.59       672.28 o                         
  -1   7   1        144.29        314.55        43.89 o                         
   0   7   1     104627.19      96959.91      1527.51 o                         
   1   7   1      26258.75      24806.91       973.81 o                         
   2   7   1      24552.29      25773.17      1069.00 o                         
   3   7   1      52982.97      52654.93       807.45 o                         
   4   7   1       2772.38       2216.09       105.44 o                         
   5   7   1       7608.41       6763.29       187.14 o                         
   6   7   1      12073.73      11660.36       195.70 o                         
   7   7   1         68.68         70.66        17.63 o                         
   8   7   1       3852.46       3756.45       114.67 o                         
   9   7   1        885.76        901.21        65.83 o                         
  10   7   1        887.07        952.90        52.90 o                         
  11   7   1       3611.16       3820.58       140.39 o                         
 -12   8   1       3614.79       4228.40       220.54 o                         
 -11   8   1         69.77         85.02        22.37 o                         
 -10   8   1       2970.96       2968.43        82.82 o                         
  -9   8   1       2197.92       2113.92        73.44 o                         
  -8   8   1        922.32        835.00        43.85 o                         
  -7   8   1       1040.08       1019.18        40.81 o                         
  -6   8   1        999.07        789.63        37.13 o                         
  -5   8   1      11088.36       9403.50       143.06 o                         
  -4   8   1       8685.47       8183.35       261.04 o                         
  -3   8   1      28634.66      24194.29       391.87 o                         
  -2   8   1      65657.53      62030.83      1056.92 o                         
  -1   8   1      17920.97      19095.29       438.85 o                         
   0   8   1       3563.11       3123.48       137.46 o                         
   1   8   1       2881.76       2059.72       116.10 o                         
   2   8   1       4403.70       3978.79       129.84 o                         
   3   8   1       2434.73       3473.13       321.88 o                         
   4   8   1        726.63        519.25        54.42 o                         
   5   8   1       5623.95       4244.84       184.81 o                         
   6   8   1      22210.12      22116.57       275.87 o                         
   7   8   1         90.70        142.97        22.05 o                         
   8   8   1       6537.83       5851.41       148.95 o                         
   9   8   1       1171.92       1068.29        66.47 o                         
  10   8   1       2046.99       2172.59        72.58 o                         
  11   8   1       3311.74       3397.45       125.48 o                         
  12   8   1        676.73        701.39        59.31 o                         
 -12   9   1       1752.73       1825.21        75.12 o                         
 -11   9   1       3243.28       3442.85       129.20 o                         
 -10   9   1        660.26        635.41        40.06 o                         
  -9   9   1        392.01        390.61        31.36 o                         
  -8   9   1       3587.88       3336.86        82.43 o                         
  -7   9   1       2126.68       2215.31        59.38 o                         
  -6   9   1      11142.05      10268.80       117.13 o                         
  -5   9   1       3658.56       3434.60        93.92 o                         
  -4   9   1      12508.79      11114.20       316.67 o                         
  -3   9   1      19483.39      17641.73       869.87 o                         
  -2   9   1      26438.05      29670.34       671.62 o                         
  -1   9   1      71350.92      75373.89      1128.47 o                         
   0   9   1       1056.04       1617.39        90.49 o                         
   1   9   1       3186.85       3018.18       134.98 o                         
   2   9   1      20073.14      22452.81       931.33 o                         
   3   9   1        760.89        876.67        75.62 o                         
   4   9   1       2896.13       2672.38       101.27 o                         
   5   9   1       7582.32       8280.04       342.84 o                         
   6   9   1       1901.97       1937.50        64.26 o                         
   7   9   1      14955.19      14051.43       256.95 o                         
   8   9   1       1593.25       1602.17        65.45 o                         
   9   9   1       5293.76       5151.61       161.99 o                         
  10   9   1       4649.68       4592.75       115.87 o                         
  11   9   1         62.21         75.52        17.40 o                         
  12   9   1       1764.85       1345.98        98.26 o                         
 -12  10   1          4.55         31.96        18.54 o                         
 -11  10   1        858.96       1082.34       159.26 o                         
 -10  10   1       2508.28       2430.63        75.42 o                         
  -9  10   1        225.04        227.67        25.50 o                         
  -8  10   1        162.26        131.87        23.05 o                         
  -7  10   1       1539.03       1462.74        47.62 o                         
  -6  10   1       1297.48       1311.81        42.82 o                         
  -5  10   1        695.37        645.48        42.46 o                         
  -4  10   1       3837.25       3839.52       168.03 o                         
  -3  10   1        240.31        450.52        50.87 o                         
  -2  10   1      31870.94      34055.56       673.11 o                         
  -1  10   1       1275.91       1359.39       151.40 o                         
   0  10   1        115.32        346.36        38.04 o                         
   1  10   1       7364.50       8442.67       280.26 o                         
   2  10   1      17075.98      17864.71       304.44 o                         
   3  10   1      12052.22      14637.04       400.32 o                         
   4  10   1       8617.98       8776.59       208.95 o                         
   5  10   1         37.07         58.26        28.17 o                         
   6  10   1       4732.74       4776.83       103.54 o                         
   7  10   1        590.26        664.55        44.81 o                         
   8  10   1       3505.39       3158.73        90.49 o                         
   9  10   1        150.72        217.88        30.32 o                         
  10  10   1       2190.56       2397.06        86.24 o                         
  11  10   1        517.02        528.06        34.68 o                         
  12  10   1        328.10        267.94        48.05 o                         
 -12  11   1        485.80        636.09        75.10 o                         
 -11  11   1        921.68        933.15        81.24 o                         
 -10  11   1        651.27        625.01        41.48 o                         
  -9  11   1        180.42        279.25        29.87 o                         
  -8  11   1       1636.28       1660.97        65.55 o                         
  -7  11   1         21.53         49.68        14.90 o                         
  -6  11   1      13382.78      12400.05       165.61 o                         
  -5  11   1       6232.42       6081.37       217.28 o                         
  -4  11   1      24278.83      21926.09       849.46 o                         
  -3  11   1       9878.52       9250.16       291.76 o                         
  -2  11   1       7386.88       7788.46       417.01 o                         
  -1  11   1      33297.02      29642.34      2497.39 o                         
   0  11   1       1975.03       1845.28       161.92 o                         
   1  11   1      12767.97      15367.00       487.99 o                         
   2  11   1      17993.33      21807.56       460.12 o                         
   3  11   1         17.59         32.48        24.12 o                         
   4  11   1      12435.99      12918.13       288.41 o                         
   5  11   1       3248.47       3322.34       138.12 o                         
   6  11   1       2115.04       1880.33        63.68 o                         
   7  11   1      17880.62      16656.00       180.67 o                         
   8  11   1         41.80         76.27        18.18 o                         
   9  11   1       3803.97       4011.39       114.53 o                         
  10  11   1      11047.56      11224.99       179.04 o                         
  11  11   1        114.71        133.10        23.12 o                         
  12  11   1       1393.83       1161.80        89.17 o                         
 -12  12   1       1393.05       1428.44       112.98 o                         
 -11  12   1       3659.55       3817.52       159.68 o                         
 -10  12   1        265.08        249.54        25.75 o                         
  -9  12   1      12744.26      12084.25       166.13 o                         
  -8  12   1       4673.74       4514.49        91.79 o                         
  -7  12   1        270.45        398.94        26.53 o                         
  -6  12   1      20517.38      18872.32       179.68 o                         
  -5  12   1       7313.01       6653.80       164.32 o                         
  -4  12   1       1025.12        880.90        53.90 o                         
  -3  12   1       9360.17       9083.44       300.98 o                         
  -2  12   1        122.12        275.57        71.59 o                         
  -1  12   1       5335.03       4352.72       206.37 o                         
   0  12   1       2939.80       3135.87       212.34 o                         
   1  12   1      15841.59      14899.65       693.28 o                         
   2  12   1      56445.34      55590.37      1243.70 o                         
   3  12   1       1525.95       1707.38       205.55 o                         
   4  12   1      72105.01      75453.09       798.97 o                         
   5  12   1      22322.88      20476.70       618.42 o                         
   6  12   1        454.82        475.45        36.99 o                         
   7  12   1       4165.09       3813.56        91.05 o                         
   8  12   1         33.54         59.49        18.34 o                         
   9  12   1        918.26        882.95        55.73 o                         
  10  12   1        438.90        473.13        39.59 o                         
  11  12   1        660.74        754.71        64.23 o                         
 -11  13   1       2099.16       2038.75       216.11 o                         
 -10  13   1      12957.75      12699.08       234.06 o                         
  -9  13   1       8342.91       7856.81       145.01 o                         
  -8  13   1      10924.83      10315.43       137.67 o                         
  -7  13   1      11654.52      10623.95       126.69 o                         
  -6  13   1        672.91        731.23        33.85 o                         
  -5  13   1       9449.71       8155.34       186.20 o                         
  -4  13   1        208.50        136.06        37.76 o                         
  -3  13   1          7.34        105.31        33.25 o                         
  -2  13   1       3424.14       3520.30       273.67 o                         
  -1  13   1       3210.82       3314.02       245.59 o                         
   0  13   1      61128.45      63632.30       982.23 o                         
   1  13   1      21085.15      22985.11       594.71 o                         
   2  13   1       7024.57       6664.04       168.26 o                         
   3  13   1      31515.15      29839.06       468.40 o                         
   4  13   1       9610.33       8608.62       447.70 o                         
   5  13   1       2268.75       2077.13        82.79 o                         
   6  13   1       7109.11       6673.57       138.67 o                         
   7  13   1        210.80        212.43        25.91 o                         
   8  13   1        144.60        181.39        24.11 o                         
   9  13   1        738.43        785.39        53.62 o                         
  10  13   1        266.13        253.66        29.35 o                         
  11  13   1        478.73        528.81        52.38 o                         
 -11  14   1        123.65        123.84        25.54 o                         
 -10  14   1        505.87        591.69        48.57 o                         
  -9  14   1         49.44         53.64        19.51 o                         
  -8  14   1        239.07        325.61        26.34 o                         
  -7  14   1       1935.05       1813.83        62.39 o                         
  -6  14   1       4188.79       4138.00        85.72 o                         
  -5  14   1       3738.65       3128.63       102.36 o                         
  -4  14   1       5864.09       5333.04       165.26 o                         
  -3  14   1       3470.16       3298.25       177.55 o                         
  -2  14   1      11137.75       9558.63       553.25 o                         
  -1  14   1       1750.05       2230.82       182.75 o                         
   0  14   1      44827.67      46515.23      1457.83 o                         
   1  14   1      15765.24      14363.12       566.25 o                         
   2  14   1        245.17        300.37        40.92 o                         
   3  14   1        155.35        299.94        65.93 o                         
   4  14   1       2450.57       2583.43       144.68 o                         
   5  14   1       1830.48       1556.89        77.62 o                         
   6  14   1      11263.98      10835.47       226.56 o                         
   7  14   1         25.67         52.23        19.71 o                         
   8  14   1      17663.85      16808.47       207.08 o                         
   9  14   1       5611.41       5101.23       113.97 o                         
  10  14   1       1091.19       1072.96        75.37 o                         
  11  14   1        708.00        917.25        51.13 o                         
 -11  15   1        294.52        296.80        42.68 o                         
 -10  15   1       2258.94       2354.42        90.53 o                         
  -9  15   1        353.60        404.64        41.15 o                         
  -8  15   1       5917.19       5479.83       102.05 o                         
  -7  15   1        162.20        204.78        22.61 o                         
  -6  15   1       2962.16       2800.66        77.29 o                         
  -5  15   1       4579.00       4486.99       111.02 o                         
  -4  15   1        226.92        203.99        39.63 o                         
  -3  15   1       3308.05       3294.27       177.03 o                         
  -2  15   1       4992.04       5661.39       380.87 o                         
  -1  15   1       8937.37       9252.66       419.22 o                         
   0  15   1       2288.07       2495.46       153.75 o                         
   1  15   1      10692.12      10313.05       342.44 o                         
   2  15   1       1347.20       2119.97       201.95 o                         
   3  15   1       1088.81        970.61       133.07 o                         
   4  15   1       3642.79       3668.77       225.66 o                         
   5  15   1       1120.32       1083.22        68.75 o                         
   6  15   1         43.17        136.34        26.41 o                         
   7  15   1       3446.94       3403.15       114.87 o                         
   8  15   1       1367.76       1335.01        63.19 o                         
   9  15   1       1277.26       1349.43        65.18 o                         
  10  15   1        394.14        413.86        44.98 o                         
  11  15   1        296.72        430.65        30.95 o                         
 -11  16   1        233.23        313.48        45.49 o                         
 -10  16   1         57.52         71.12        24.28 o                         
  -9  16   1         28.96         41.24        25.53 o                         
  -8  16   1       2208.21       2087.12        72.36 o                         
  -7  16   1       7480.79       6852.62       110.26 o                         
  -6  16   1        660.06        729.19        40.89 o                         
  -5  16   1       5626.49       5094.11       128.34 o                         
  -4  16   1      20843.48      20367.05       427.33 o                         
  -3  16   1       2946.56       2790.36       196.22 o                         
  -2  16   1      15931.97      15754.08      1013.11 o                         
  -1  16   1          0.06        172.91        74.91 o                         
   0  16   1      67295.70      74796.66      1025.31 o                         
   1  16   1      19771.02      21002.57       732.26 o                         
   2  16   1        664.77        993.12       126.74 o                         
   3  16   1        911.08       1016.12       164.36 o                         
   4  16   1        319.61        351.04        64.78 o                         
   5  16   1       1375.21       1218.56        76.46 o                         
   6  16   1      12459.54      12078.07       220.58 o                         
   7  16   1         64.50        200.57        35.91 o                         
   8  16   1      11301.00      11017.43       190.13 o                         
   9  16   1       5828.45       5890.26       128.44 o                         
  10  16   1       3957.31       4197.75       236.13 o                         
  11  16   1       2041.18       2209.42       177.91 o                         
 -11  17   1       3858.82       3899.28       485.89 o                         
 -10  17   1        157.52        174.10        26.81 o                         
  -9  17   1        435.39        485.37        44.43 o                         
  -8  17   1        540.41        579.35        42.93 o                         
  -7  17   1       2694.36       2493.09        67.26 o                         
  -6  17   1       1820.70       1826.14        63.31 o                         
  -5  17   1         13.39         97.09        23.85 o                         
  -4  17   1      17002.48      16161.02       311.82 o                         
  -3  17   1      17467.07      17410.46       488.56 o                         
  -2  17   1       2560.53       2416.96       231.19 o                         
  -1  17   1      38469.91      37052.79       871.49 o                         
   0  17   1      12819.64      12727.70       485.77 o                         
   1  17   1         40.06        107.03        57.28 o                         
   2  17   1      10190.78      12152.53       638.81 o                         
   3  17   1       2659.84       2316.27       244.79 o                         
   4  17   1       7280.15       6551.45       511.29 o                         
   5  17   1       1475.37       1371.62        74.30 o                         
   6  17   1       5096.56       5015.52       129.89 o                         
   7  17   1      19666.94      18940.74       280.24 o                         
   8  17   1        584.76        663.87        40.51 o                         
   9  17   1       2538.99       2326.00        82.76 o                         
  10  17   1       5102.37       5393.91       176.17 o                         
  11  17   1        414.46        323.13        53.03 o                         
 -11  18   1       1995.18       2422.75       104.57 o                         
 -10  18   1         24.74         29.93        15.22 o                         
  -9  18   1       7783.47       8099.74       159.16 o                         
  -8  18   1       9638.55       8823.71       182.11 o                         
  -7  18   1        606.98        574.09        36.11 o                         
  -6  18   1      19138.44      17860.26       221.65 o                         
  -5  18   1       5365.60       5452.98       155.13 o                         
  -4  18   1       5075.42       5108.69       191.18 o                         
  -3  18   1        686.26        598.52        67.82 o                         
  -2  18   1        846.15        909.91        95.23 o                         
  -1  18   1       7273.46       7496.75       370.15 o                         
   0  18   1      11260.67      12143.45       642.38 o                         
   1  18   1       6870.17       5902.39       428.04 o                         
   2  18   1      66714.64      71908.22      1682.89 o                         
   3  18   1       2223.66       2193.54       242.06 o                         
   4  18   1      17311.21      15212.89       695.54 o                         
   5  18   1       9433.93       8312.49       216.29 o                         
   6  18   1       9240.40       8952.90       179.10 o                         
   7  18   1       1796.38       1722.41        74.84 o                         
   8  18   1        628.83        607.21        39.54 o                         
   9  18   1          5.71         58.87        26.31 o                         
  10  18   1       2021.97       1943.00        99.10 o                         
  11  18   1         37.75         44.15        23.16 o                         
 -11  19   1        102.45        104.10        28.57 o                         
 -10  19   1       1889.72       1797.37       110.18 o                         
  -9  19   1        286.66        323.02        38.30 o                         
  -8  19   1       1075.49       1113.49        55.85 o                         
  -7  19   1       7520.42       6866.78       130.44 o                         
  -6  19   1       3152.40       3357.18       106.01 o                         
  -5  19   1       2548.75       2575.36       100.71 o                         
  -4  19   1         30.57         95.61        26.97 o                         
  -3  19   1        969.79        996.31        81.56 o                         
  -2  19   1       2522.61       2571.89       103.16 o                         
  -1  19   1        419.64        556.39       111.17 o                         
   0  19   1       7590.82       7835.49       435.40 o                         
   1  19   1       1407.55       1131.22       107.52 o                         
   2  19   1        695.95        919.42       126.44 o                         
   3  19   1       7021.89       6393.50       317.66 o                         
   4  19   1       4547.07       4229.21       269.61 o                         
   5  19   1       3365.79       3220.96       127.73 o                         
   6  19   1        637.43        641.47        61.68 o                         
   7  19   1        136.60        173.44        29.93 o                         
   8  19   1        544.84        506.13        35.21 o                         
   9  19   1         76.82         94.08        27.22 o                         
  10  19   1       1181.06       1333.77        59.69 o                         
 -10  20   1       1145.69       1160.56        56.84 o                         
  -9  20   1        747.49        897.41        47.54 o                         
  -8  20   1       3880.79       3698.20        93.15 o                         
  -7  20   1       1095.77       1176.06        50.14 o                         
  -6  20   1       6808.09       6472.76       130.70 o                         
  -5  20   1       2452.51       2481.94       110.52 o                         
  -4  20   1       7893.35       7855.75       238.75 o                         
  -3  20   1       1733.53       1540.06        75.13 o                         
  -2  20   1      12050.44      11479.72       316.44 o                         
  -1  20   1        200.97        298.02        49.48 o                         
   0  20   1       5321.60       5147.37       352.62 o                         
   1  20   1       2038.60       2007.35       213.19 o                         
   2  20   1      36596.75      37659.13      1063.21 o                         
   3  20   1       3828.78       3894.27       266.87 o                         
   4  20   1      15830.33      14993.93       791.89 o                         
   5  20   1         25.50         75.81        24.88 o                         
   6  20   1       4898.20       4464.35       126.03 o                         
   7  20   1         65.20         94.27        17.98 o                         
   8  20   1       4020.67       3680.69       110.05 o                         
   9  20   1        954.11        979.69        59.89 o                         
  10  20   1       2456.96       2525.64        93.94 o                         
 -10  21   1       4032.42       3858.71       107.82 o                         
  -9  21   1       3867.42       3901.82       104.94 o                         
  -8  21   1       2789.68       2609.24        74.74 o                         
  -7  21   1       3246.63       2987.22        85.06 o                         
  -6  21   1         44.69         65.06        20.87 o                         
  -5  21   1        133.90        227.59        32.30 o                         
  -4  21   1        454.19        587.18        59.11 o                         
  -3  21   1          9.23         32.95        21.58 o                         
  -2  21   1       1157.36       1214.71       119.78 o                         
  -1  21   1        340.33        305.28        43.96 o                         
   0  21   1       4993.87       4762.35       244.24 o                         
   1  21   1       2206.94       2150.77       112.19 o                         
   2  21   1       7724.68       7347.33       268.70 o                         
   3  21   1      19539.64      18189.87       669.35 o                         
   4  21   1        892.61        837.85        68.25 o                         
   5  21   1        379.03        519.40        59.36 o                         
   6  21   1       3709.37       3865.89       128.97 o                         
   7  21   1       2765.00       2603.31        84.11 o                         
   8  21   1         11.94        107.24        20.16 o                         
   9  21   1          5.49         26.01        19.37 o                         
  10  21   1         30.44         50.78        17.24 o                         
 -10  22   1       3088.67       2929.11       135.15 o                         
  -9  22   1        980.50       1131.53        53.54 o                         
  -8  22   1        291.91        312.13        30.45 o                         
  -7  22   1       1596.76       1638.18        52.51 o                         
  -6  22   1       2546.65       2448.53        87.44 o                         
  -5  22   1      13604.97      12863.91       242.18 o                         
  -4  22   1       5613.43       5347.48       145.46 o                         
  -3  22   1       9212.87       8933.88       265.32 o                         
  -2  22   1      55200.98      52829.88      1106.85 o                         
  -1  22   1       1574.48       1508.93       131.05 o                         
   0  22   1      24894.74      23371.35       894.63 o                         
   1  22   1       3216.62       2885.26       147.90 o                         
   2  22   1        910.89        853.36        65.53 o                         
   3  22   1       1927.56       1853.99       105.62 o                         
   4  22   1         77.55         93.75        27.53 o                         
   5  22   1      12327.79      11970.31       297.33 o                         
   6  22   1       9606.39       9600.18       222.42 o                         
   7  22   1        367.59        440.75        39.59 o                         
   8  22   1      18288.01      17179.25       382.74 o                         
   9  22   1       4010.18       4357.88       179.91 o                         
  10  22   1       4611.41       4768.53       109.09 o                         
 -10  23   1         55.52         75.77        22.09 o                         
  -9  23   1        160.25        202.46        21.64 o                         
  -8  23   1       2739.52       2629.11       106.35 o                         
  -7  23   1       3573.89       3471.11        99.50 o                         
  -6  23   1       5205.65       5104.98       111.20 o                         
  -5  23   1         39.73         57.41        27.09 o                         
  -4  23   1       9092.30       8393.92       190.46 o                         
  -3  23   1      14148.98      13508.82       332.64 o                         
  -2  23   1        131.55        175.75        24.46 o                         
  -1  23   1       3863.07       3790.67       198.87 o                         
   0  23   1       7050.89       6507.60       188.06 o                         
   1  23   1        126.27        103.27        34.52 o                         
   2  23   1         43.26         76.71        22.54 o                         
   3  23   1       5728.21       5156.84       158.64 o                         
   4  23   1        858.36        849.70        63.50 o                         
   5  23   1       1495.41       1612.00        67.31 o                         
   6  23   1        524.75        566.49        50.95 o                         
   7  23   1       2407.17       2312.73        72.49 o                         
   8  23   1        184.11        206.44        25.38 o                         
   9  23   1       3748.93       3689.46       123.73 o                         
  10  23   1       1209.90       1193.95        64.57 o                         
 -10  24   1        355.22        227.25        49.78 o                         
  -9  24   1       2899.58       3033.45       128.46 o                         
  -8  24   1       2237.11       2122.10       102.42 o                         
  -7  24   1       3246.24       2988.50        75.27 o                         
  -6  24   1       9713.47       9380.46       162.29 o                         
  -5  24   1        375.45        405.73        45.66 o                         
  -4  24   1       2158.07       2047.06       113.89 o                         
  -3  24   1         17.66        127.22        27.30 o                         
  -2  24   1       4489.25       4260.91       123.46 o                         
  -1  24   1        186.73        291.67        37.96 o                         
   0  24   1      19456.13      18351.28       545.99 o                         
   1  24   1        512.08        478.85        49.73 o                         
   2  24   1      18662.01      17399.28       554.05 o                         
   3  24   1       1225.51       1207.18        65.77 o                         
   4  24   1      18951.99      17799.12       572.82 o                         
   5  24   1       4021.80       4157.03       128.86 o                         
   6  24   1       2919.85       3016.21       120.86 o                         
   7  24   1       2936.15       2932.74        86.11 o                         
   8  24   1       3280.09       3094.69       116.79 o                         
   9  24   1        386.84        459.71        36.44 o                         
  10  24   1       2022.65       1854.59       101.94 o                         
  -9  25   1        194.40        188.03        20.25 o                         
  -8  25   1        206.70        208.47        24.93 o                         
  -7  25   1        169.30        162.14        21.65 o                         
  -6  25   1        534.40        602.55        37.70 o                         
  -5  25   1        640.70        768.60        71.66 o                         
  -4  25   1        853.62        831.14        62.46 o                         
  -3  25   1        174.73        232.82        34.32 o                         
  -2  25   1        911.07        930.92        65.97 o                         
  -1  25   1       2049.38       2115.50       151.27 o                         
   0  25   1       1025.77       1033.55        79.06 o                         
   1  25   1          1.95         57.33        22.05 o                         
   2  25   1         15.56        105.89        34.10 o                         
   3  25   1        127.57        162.36        29.21 o                         
   4  25   1        994.11       1082.73       101.03 o                         
   5  25   1        149.97        221.63        37.48 o                         
   6  25   1          1.22         13.69        24.29 o                         
   7  25   1         24.17         46.87        18.99 o                         
   8  25   1        140.54        117.88        22.00 o                         
   9  25   1        208.10        253.58        30.50 o                         
  -9  26   1       2381.71       2362.96        82.46 o                         
  -8  26   1       4530.81       4892.25       216.13 o                         
  -7  26   1         72.90        142.10        20.26 o                         
  -6  26   1       5331.63       5231.20       104.40 o                         
  -5  26   1         39.14        135.69        31.05 o                         
  -4  26   1       8283.26       8223.97       189.72 o                         
  -3  26   1        395.67        445.46        48.39 o                         
  -2  26   1       2977.65       3021.15       104.09 o                         
  -1  26   1       6204.37       6021.54       195.92 o                         
   0  26   1       6136.78       5986.04       193.95 o                         
   1  26   1        537.44        532.97        67.30 o                         
   2  26   1      21161.76      21854.37       759.09 o                         
   3  26   1        311.95        514.94        47.23 o                         
   4  26   1      20282.95      20242.46       387.59 o                         
   5  26   1       9772.47      10135.76       189.30 o                         
   6  26   1       5422.94       5303.45       208.63 o                         
   7  26   1        555.38        544.44        34.58 o                         
   8  26   1       1426.40       1282.09        59.56 o                         
   9  26   1         26.57         47.93        14.22 o                         
  -9  27   1        149.53         69.57        20.75 o                         
  -8  27   1       1477.55       1516.72        70.85 o                         
  -7  27   1       4768.98       4591.77       112.00 o                         
  -6  27   1        537.49        503.46        35.10 o                         
  -5  27   1       1422.89       1418.14        61.18 o                         
  -4  27   1       5791.42       5745.04       110.07 o                         
  -3  27   1       3284.93       3323.72       123.07 o                         
  -2  27   1       1595.30       1714.76        85.41 o                         
  -1  27   1       4686.27       4715.86       173.18 o                         
   0  27   1       4831.04       4966.34       154.39 o                         
   1  27   1       1395.31       1426.23        89.97 o                         
   2  27   1       5152.12       5199.31       157.25 o                         
   3  27   1       1996.73       2113.86        95.90 o                         
   4  27   1        467.23        550.88        55.40 o                         
   5  27   1       1932.31       1930.65        95.25 o                         
   6  27   1       4459.95       4541.88       117.72 o                         
   7  27   1       3679.81       3332.94       133.70 o                         
   8  27   1        784.85        757.63        43.38 o                         
   9  27   1       2590.39       2462.60        88.22 o                         
  -8  28   1        769.66        640.95        36.20 o                         
  -7  28   1         73.34         79.17        15.78 o                         
  -6  28   1        788.93        819.13        36.32 o                         
  -5  28   1      11857.77      12403.78       171.82 o                         
  -4  28   1      14638.26      14853.90       236.62 o                         
  -3  28   1       2826.53       2969.46        89.14 o                         
  -2  28   1      18178.92      17741.90       349.85 o                         
  -1  28   1       3786.99       3506.96       172.15 o                         
   0  28   1      10400.10      10608.25       224.62 o                         
   1  28   1       4660.15       4924.83       158.26 o                         
   2  28   1       2693.07       2555.59       104.59 o                         
   3  28   1       1338.02       1405.35        86.42 o                         
   4  28   1       7024.56       7550.27       177.61 o                         
   5  28   1        212.12        227.80        31.41 o                         
   6  28   1       8298.34       8351.80       176.91 o                         
   7  28   1        742.07        667.01        38.08 o                         
   8  28   1       7380.27       8531.47       161.26 o                         
  -8  29   1        160.65        180.54        21.85 o                         
  -7  29   1         71.47         84.40        16.21 o                         
  -6  29   1        109.13        102.36        17.25 o                         
  -5  29   1       1225.60       1259.53        54.58 o                         
  -4  29   1       2118.09       2176.80        85.98 o                         
  -3  29   1        200.69        250.87        39.80 o                         
  -2  29   1       1066.65       1349.80       101.40 o                         
  -1  29   1        579.64        640.21        57.45 o                         
   0  29   1        677.35        699.64        66.39 o                         
   1  29   1         11.76         67.01        27.07 o                         
   2  29   1        143.75        200.04        31.56 o                         
   3  29   1        298.80        315.54        39.69 o                         
   4  29   1        175.36        157.34        35.58 o                         
   5  29   1       1170.66       1296.71        63.44 o                         
   6  29   1        179.67        269.41        30.56 o                         
   7  29   1        396.90        405.45        28.16 o                         
   8  29   1        310.12        298.45        38.41 o                         
  -8  30   1        535.71        375.38        29.54 o                         
  -7  30   1        585.58        626.73        58.63 o                         
  -6  30   1       1112.14       1160.75        59.67 o                         
  -5  30   1       2386.19       2583.76        76.37 o                         
  -4  30   1       6120.42       6208.28       153.34 o                         
  -3  30   1       1264.59       1403.96        68.40 o                         
  -2  30   1      10101.21      10128.12       176.60 o                         
  -1  30   1        139.50        137.12        43.05 o                         
   0  30   1       6840.40       7222.88       199.07 o                         
   1  30   1        170.40        216.06        41.88 o                         
   2  30   1       5497.95       6002.03       257.68 o                         
   3  30   1        648.37        680.08        49.01 o                         
   4  30   1       4786.19       5152.22       121.25 o                         
   5  30   1        179.45        268.95        29.25 o                         
   6  30   1       6850.96       7023.06       179.21 o                         
   7  30   1       1176.29       1228.98       118.11 o                         
   8  30   1       3476.47       3022.72       106.27 o                         
  -7  31   1        872.71        996.07        84.73 o                         
  -6  31   1        271.49        274.52        21.69 o                         
  -5  31   1        431.81        477.50        26.88 o                         
  -4  31   1        939.10        955.89        46.47 o                         
  -3  31   1       1202.24       1241.78        52.91 o                         
  -2  31   1       1055.39       1008.05        62.34 o                         
  -1  31   1        140.62        225.76        39.18 o                         
   0  31   1        698.25        793.84        54.91 o                         
   1  31   1       1348.71       1889.07       101.80 o                         
   2  31   1       1428.36       1367.89       261.45 o                         
   3  31   1        586.85        700.85        58.03 o                         
   4  31   1        400.45        411.14        51.82 o                         
   5  31   1        478.13        488.40        47.34 o                         
   6  31   1       1241.79       1248.34        42.40 o                         
   7  31   1       1029.53       1100.27        56.61 o                         
  -7  32   1       1223.46       1111.17        61.12 o                         
  -6  32   1       8910.28       8660.97       193.51 o                         
  -5  32   1       1153.75       1228.02        41.11 o                         
  -4  32   1        484.27        502.02        34.89 o                         
  -3  32   1       1572.89       1512.32        57.12 o                         
  -2  32   1       1142.90       1244.90        65.34 o                         
  -1  32   1       1621.32       1806.80        67.11 o                         
   0  32   1       4837.64       4894.35       254.41 o                         
   1  32   1       3751.45       4291.36       263.44 o                         
   2  32   1      14209.07      15913.49       244.29 o                         
   3  32   1        406.51        611.66        96.01 o                         
   4  32   1      15848.46      16629.09       247.95 o                         
   5  32   1       2274.43       2563.25        98.83 o                         
   6  32   1       4220.24       4184.59       119.80 o                         
   7  32   1       4967.72       4455.10       142.40 o                         
  -6  33   1       1608.99       1866.34        88.13 o                         
  -5  33   1        193.70        224.86        18.60 o                         
  -4  33   1       2065.94       2439.65        66.13 o                         
  -3  33   1       6240.61       6458.74       133.65 o                         
  -2  33   1          7.73         45.14        20.08 o                         
  -1  33   1       2381.92       2670.77        82.65 o                         
   0  33   1       2320.20       2552.77       121.04 o                         
   1  33   1         98.52        105.79        28.52 o                         
   2  33   1         40.35         62.22        21.45 o                         
   3  33   1       1174.06       1384.98        68.35 o                         
   4  33   1        223.11        314.39        32.65 o                         
   5  33   1          3.82         -2.23        13.58 o                         
   6  33   1        756.31        741.55        46.45 o                         
  -6  34   1       2389.56       1939.65        61.83 o                         
  -5  34   1        162.04        302.29        31.10 o                         
  -4  34   1       1599.98       1682.17        56.97 o                         
  -3  34   1       2485.56       2753.59        64.43 o                         
  -2  34   1      12288.77      12840.31       178.89 o                         
  -1  34   1          5.29         32.25        16.51 o                         
   0  34   1       4256.44       3951.88       170.00 o                         
   1  34   1        291.27        273.86        87.76 o                         
   2  34   1       3056.97       3388.46       117.07 o                         
   3  34   1         11.65         43.46        19.69 o                         
   4  34   1       1937.09       1884.15        63.21 o                         
   5  34   1        153.04        147.99        30.80 o                         
   6  34   1       6486.53       5440.43       125.58 o                         
  -5  35   1        123.16        185.70        32.14 o                         
  -4  35   1       1452.57       1746.72        76.70 o                         
  -3  35   1       2716.74       2602.01        63.27 o                         
  -2  35   1        141.50        143.48        20.00 o                         
  -1  35   1        561.45        675.06        68.00 o                         
   0  35   1         25.69         77.24        26.92 o                         
   1  35   1        143.84        195.24        41.36 o                         
   2  35   1          1.59          8.22        14.93 o                         
   3  35   1        147.93        181.19        25.47 o                         
   4  35   1        160.93        115.57        38.09 o                         
   5  35   1        195.69        302.84        41.12 o                         
  -4  36   1       7080.48       6715.97       814.54 o                         
  -3  36   1       1218.66       1653.50       186.35 o                         
  -2  36   1       7128.82       7691.84       146.22 o                         
  -1  36   1         74.34        111.40        27.86 o                         
   0  36   1       3925.69       4701.36       245.97 o                         
   1  36   1        376.55        428.24        53.85 o                         
   2  36   1        868.46       1010.54       106.27 o                         
   3  36   1        102.26         95.88        39.61 o                         
  -3  37   1        241.42        334.87        35.19 o                         
  -2  37   1        290.19        325.94        55.19 o                         
  -1  37   1        610.59        872.00        91.98 o                         
   0  37   1       1729.94       2125.35       143.49 o                         
  -3  38   1        403.60        373.99        42.42 o                         
  -2  38   1          6.32          9.52        18.61 o                         
   0  38   1       2396.16       3283.47       152.37 o                         
   1  38   1       1625.08       1984.87       172.28 o                         
   2  38   1       7823.52      10208.38       247.16 o                         
   0  39   1         58.04         58.65        22.29 o                         
 -12   0   2       2877.98       2838.26       284.07 o                         
 -11   0   2       1957.32       1837.93       186.35 o                         
 -10   0   2       7792.33       7831.70       257.14 o                         
  -9   0   2       9401.32       9273.31       255.72 o                         
  -8   0   2        954.63        890.21        65.48 o                         
  -7   0   2      37213.62      32961.86       766.04 o                         
  -6   0   2       9737.99       8778.62       266.23 o                         
  -5   0   2      30807.46      29201.55       567.50 o                         
  -4   0   2      63659.45      56088.72       814.23 o                         
  -3   0   2      19379.71      18749.78       481.77 o                         
  -2   0   2      10251.36       8466.26       279.09 o                         
  -1   0   2        104.55        135.39        51.23 o                         
   0   0   2        196.61        195.85        56.41 o                         
   1   0   2      59306.33      62443.82       884.73 o                         
   2   0   2      23104.24      27307.85      1180.84 o                         
   3   0   2      52436.17      53899.39      1211.20 o                         
   4   0   2      40075.69      39638.01       782.40 o                         
   5   0   2        217.97         95.20        34.88 o                         
   6   0   2      47850.67      47283.72       929.07 o                         
   7   0   2       9017.65       9370.91       291.62 o                         
   8   0   2      19619.34      19340.71       368.96 o                         
   9   0   2      12637.49      12341.11       293.43 o                         
  10   0   2        351.55        423.79        70.35 o                         
  11   0   2        161.00        150.87        42.68 o                         
  12   0   2        939.95        988.63        79.84 o                         
 -12   1   2        610.00        679.81        91.33 o                         
 -11   1   2        159.08        104.35        34.21 o                         
 -10   1   2       5570.74       5719.73       172.11 o                         
  -9   1   2       5521.42       5178.46       132.76 o                         
  -8   1   2       3081.24       2996.49        86.06 o                         
  -7   1   2        257.07        423.17        34.01 o                         
  -6   1   2       2472.13       2199.19       115.93 o                         
  -5   1   2      12428.39      11259.24       324.82 o                         
  -4   1   2       2960.33       3858.93       168.38 o                         
  -3   1   2       4281.13       3218.40       139.35 o                         
  -2   1   2      26816.22      23105.64       656.47 o                         
  -1   1   2      15030.69      14589.67       387.99 o                         
   0   1   2        224.86        498.53       111.28 o                         
   1   1   2      32966.40      30433.87       416.45 o                         
   2   1   2        276.24        463.78        40.20 o                         
   3   1   2        115.12        185.69        44.19 o                         
   4   1   2      25215.87      25086.11       746.76 o                         
   5   1   2      14747.44      14593.74       407.90 o                         
   6   1   2         10.45        200.82        44.54 o                         
   7   1   2       5243.22       5153.49       137.89 o                         
   8   1   2       8588.70       8523.91       213.11 o                         
   9   1   2       4338.86       4052.53       107.54 o                         
  10   1   2         88.95        138.90        37.98 o                         
  11   1   2       2107.02       2459.21        79.30 o                         
  12   1   2        639.52        773.44        58.05 o                         
 -12   2   2        395.58        318.80        67.31 o                         
 -11   2   2       2311.25       2516.21       119.21 o                         
 -10   2   2        534.48        610.86        46.29 o                         
  -9   2   2       3029.87       3102.09       102.92 o                         
  -8   2   2       2692.23       2526.77        88.45 o                         
  -7   2   2       2959.80       2815.09        77.88 o                         
  -6   2   2      13334.55      13851.41       357.64 o                         
  -5   2   2        561.94        439.27        74.10 o                         
  -4   2   2       8654.49       8111.33       184.56 o                         
  -3   2   2       2401.09       2007.60       144.60 o                         
  -2   2   2       5669.87       5040.81       334.87 o                         
  -1   2   2      26544.66      25965.74       375.73 o                         
   0   2   2      46125.65      43447.79       701.84 o                         
   1   2   2       9126.00       7643.11       330.49 o                         
   2   2   2      21188.38      17098.26       688.59 o                         
   3   2   2       5247.32       5727.48       206.70 o                         
   4   2   2      28167.74      29365.24       841.87 o                         
   5   2   2       6318.92       6279.86       384.70 o                         
   6   2   2       7883.89       8114.87       248.84 o                         
   7   2   2        331.43        414.22        47.08 o                         
   8   2   2      13894.52      14307.71       259.93 o                         
   9   2   2        470.11        486.04        44.13 o                         
  10   2   2      10430.31      10617.90       244.46 o                         
  11   2   2       2623.78       2816.98        95.90 o                         
  12   2   2       6320.54       5850.37       125.53 o                         
 -12   3   2         21.52         37.44        35.71 o                         
 -11   3   2        600.28        605.05       104.12 o                         
 -10   3   2        511.02        532.73        43.81 o                         
  -9   3   2       4465.36       4446.69       208.29 o                         
  -8   3   2         19.30        220.96        31.59 o                         
  -7   3   2        359.08        461.05        34.74 o                         
  -6   3   2       2932.00       3296.52       191.25 o                         
  -5   3   2        217.34        349.56        35.58 o                         
  -4   3   2       2488.53       2820.36        89.06 o                         
  -3   3   2        917.60        738.69       140.42 o                         
  -2   3   2        387.98        457.90        66.21 o                         
  -1   3   2       5093.99       5469.87       498.20 o                         
   0   3   2       7155.02       9043.80       354.18 o                         
   1   3   2      24121.17      26154.11       711.30 o                         
   2   3   2        530.15        440.01        94.99 o                         
   3   3   2      23094.85      27044.68       548.24 o                         
   4   3   2       1858.59       1789.87       102.37 o                         
   5   3   2       4246.93       4404.70       131.98 o                         
   6   3   2        451.84        475.78        42.88 o                         
   7   3   2         91.37        227.34        34.48 o                         
   8   3   2       2296.25       2617.23        99.45 o                         
   9   3   2        998.42       1067.78        65.18 o                         
  10   3   2          5.72        165.25        35.23 o                         
  11   3   2         25.49         36.80        20.95 o                         
  12   3   2        194.09        220.47        36.84 o                         
 -12   4   2        834.11        826.16       101.83 o                         
 -11   4   2       6404.13       7357.36       316.79 o                         
 -10   4   2       6775.67       7251.13       143.64 o                         
  -9   4   2       2517.82       2407.75        84.65 o                         
  -8   4   2       6311.14       5883.44       143.75 o                         
  -7   4   2        197.59        232.20        25.79 o                         
  -6   4   2       2825.06       2786.04       126.59 o                         
  -5   4   2       4072.18       4353.75        94.97 o                         
  -4   4   2        292.50        455.71        34.71 o                         
  -3   4   2      13833.08      12002.20       343.97 o                         
  -2   4   2       3678.54       3081.34       244.78 o                         
  -1   4   2      25087.89      23008.02       521.72 o                         
   0   4   2      51931.04      48095.97       877.66 o                         
   1   4   2        361.64        596.40        78.25 o                         
   2   4   2     182552.67     183942.56      2795.71 o                         
   3   4   2      40955.73      42740.28       566.48 o                         
   4   4   2      11274.96      12743.16       255.41 o                         
   5   4   2       2812.35       2548.75       112.77 o                         
   6   4   2        812.48        913.95        51.81 o                         
   7   4   2      10396.25      10596.18       215.45 o                         
   8   4   2       6661.64       6855.38       158.30 o                         
   9   4   2         50.89         95.02        23.34 o                         
  10   4   2      17349.96      18630.09       690.99 o                         
  11   4   2       3271.45       3328.00        89.57 o                         
  12   4   2       3375.88       3542.80       131.94 o                         
 -12   5   2       2974.97       2958.77       115.52 o                         
 -11   5   2        505.29        613.41        86.76 o                         
 -10   5   2        858.28        866.99        59.51 o                         
  -9   5   2       8385.99       8242.60       182.38 o                         
  -8   5   2       6971.95       6443.09       131.43 o                         
  -7   5   2         40.20         93.10        19.38 o                         
  -6   5   2      20441.44      18147.95       245.39 o                         
  -5   5   2      39176.44      36159.11       418.64 o                         
  -4   5   2       1040.34       1253.52        48.44 o                         
  -3   5   2      15882.55      13661.40       316.23 o                         
  -2   5   2       4772.95       3733.88       163.22 o                         
  -1   5   2       5834.71       6873.60       252.75 o                         
   0   5   2        782.15       1385.61       106.74 o                         
   1   5   2      18484.24      17125.15       445.60 o                         
   2   5   2      15956.59      15020.98       345.54 o                         
   3   5   2         28.75         62.00        24.16 o                         
   4   5   2      19035.81      18868.22       296.33 o                         
   5   5   2      15816.99      14899.06       304.51 o                         
   6   5   2        233.88        297.14        36.07 o                         
   7   5   2      11373.96      11325.54       243.61 o                         
   8   5   2       3293.00       3078.86       108.44 o                         
   9   5   2        235.24        298.31        35.63 o                         
  10   5   2       1275.67       1300.22        85.61 o                         
  11   5   2        854.91        923.20        48.73 o                         
  12   5   2        631.18        685.37        57.73 o                         
 -12   6   2         19.78         19.60        19.72 o                         
 -11   6   2        328.26        317.89        51.95 o                         
 -10   6   2         99.38        145.93        29.03 o                         
  -9   6   2       2258.73       2165.01        78.30 o                         
  -8   6   2       3620.09       3389.68        93.74 o                         
  -7   6   2      24935.74      23375.33       469.65 o                         
  -6   6   2       6076.35       5285.92        88.72 o                         
  -5   6   2       4098.39       3178.30        67.73 o                         
  -4   6   2      38297.14      34379.21       220.74 o                         
  -3   6   2       1847.75       2474.05       165.71 o                         
  -2   6   2      41947.61      41760.40       674.02 o                         
  -1   6   2      77340.83      85622.89      2195.04 o                         
   0   6   2          6.48         65.06        33.27 o                         
   1   6   2      19429.31      20098.27       409.70 o                         
   2   6   2       7209.83       8080.60       216.43 o                         
   3   6   2       4623.21       3950.70       126.37 o                         
   4   6   2      41904.40      43912.38      1025.49 o                         
   5   6   2       2990.78       2878.39       109.46 o                         
   6   6   2      48416.69      46435.12       641.51 o                         
   7   6   2      14381.58      14492.65       333.79 o                         
   8   6   2       6497.17       6449.72       130.56 o                         
   9   6   2       4644.92       4516.96       126.55 o                         
  10   6   2       3313.47       2954.40       130.67 o                         
  11   6   2       1433.59       1430.84        66.33 o                         
  12   6   2         19.67         36.89        15.08 o                         
 -12   7   2        449.15        271.84        48.91 o                         
 -11   7   2        875.08       1063.53        84.95 o                         
 -10   7   2         43.19         61.91        21.71 o                         
  -9   7   2        465.31        453.01        42.54 o                         
  -8   7   2      13094.96      12471.42       208.80 o                         
  -7   7   2       1862.39       1824.98        69.18 o                         
  -6   7   2        107.13        157.32        20.15 o                         
  -5   7   2       2654.40       2604.96        74.71 o                         
  -4   7   2        736.59       1003.86        47.30 o                         
  -3   7   2        896.92        900.39        54.71 o                         
  -2   7   2        468.30        402.02        64.82 o                         
  -1   7   2       8406.76       9474.25       327.41 o                         
   0   7   2      21936.31      23903.61       406.40 o                         
   1   7   2       8428.59       7791.40       204.83 o                         
   2   7   2       2062.18       1979.61       140.61 o                         
   3   7   2       4427.27       4806.47       289.05 o                         
   4   7   2        136.88        293.42        55.09 o                         
   5   7   2        577.99        684.00        57.74 o                         
   6   7   2         23.32        244.25        26.33 o                         
   7   7   2         36.32         79.16        19.66 o                         
   8   7   2       1042.65       1111.26        61.30 o                         
   9   7   2        624.37        645.53        46.57 o                         
  10   7   2        272.83        299.38        47.55 o                         
  11   7   2       1554.27       1557.19        73.70 o                         
  12   7   2       1557.26       1397.76        54.80 o                         
 -11   8   2       1355.13       1291.48       111.02 o                         
 -10   8   2         65.79         71.49        22.15 o                         
  -9   8   2        559.91        691.83        45.19 o                         
  -8   8   2          9.50         47.65        17.64 o                         
  -7   8   2      10391.71       9697.69       183.85 o                         
  -6   8   2       7685.82       7298.57       107.78 o                         
  -5   8   2       2686.01       2303.07        58.34 o                         
  -4   8   2       4782.61       3909.25        78.82 o                         
  -3   8   2        329.59        389.54        37.53 o                         
  -2   8   2      24290.10      23360.52       634.34 o                         
  -1   8   2        505.85        484.94        85.04 o                         
   0   8   2      45264.03      48554.64       646.09 o                         
   1   8   2        118.51        273.96        40.42 o                         
   2   8   2       4410.82       4197.47       261.74 o                         
   3   8   2       2421.00       2195.14       115.62 o                         
   4   8   2      21998.91      21533.65       564.95 o                         
   5   8   2        243.99        203.75        37.73 o                         
   6   8   2      41894.77      43201.29       517.48 o                         
   7   8   2       4396.94       4282.39        89.81 o                         
   8   8   2       9297.04       9293.86       242.13 o                         
   9   8   2       3243.06       3100.24       123.75 o                         
  10   8   2       2296.50       2445.10        97.34 o                         
  11   8   2        304.98        301.43        31.81 o                         
  12   8   2        938.51        780.32        79.35 o                         
 -12   9   2       4750.92       6058.76       242.19 o                         
 -11   9   2       1612.83       1675.70       111.44 o                         
 -10   9   2       1932.24       2125.38       124.59 o                         
  -9   9   2       1276.88       1325.55        69.26 o                         
  -8   9   2       1662.91       1585.38        61.59 o                         
  -7   9   2       4952.41       4509.33       101.17 o                         
  -6   9   2       3513.62       3226.82        74.05 o                         
  -5   9   2       3009.18       2650.68        62.38 o                         
  -4   9   2       3668.44       3460.26        78.34 o                         
  -3   9   2        242.78        182.36        28.45 o                         
  -2   9   2      22339.35      20874.79       466.38 o                         
  -1   9   2       5271.32       4766.21       278.56 o                         
   0   9   2      45175.31      48026.96      1231.51 o                         
   1   9   2      45954.71      42837.05       604.10 o                         
   2   9   2        460.36        285.96        72.77 o                         
   3   9   2       2247.91       1678.33       142.46 o                         
   4   9   2      21168.51      22432.53       365.98 o                         
   5   9   2       4013.85       3782.18       183.59 o                         
   6   9   2        128.86        121.81        21.10 o                         
   7   9   2         19.45         67.21        19.76 o                         
   8   9   2       2319.20       2232.92        72.06 o                         
   9   9   2       9396.42       8960.69       219.76 o                         
  10   9   2        559.06        743.40        81.79 o                         
  11   9   2       4050.99       4193.92       101.05 o                         
 -12  10   2        524.08        617.91        79.65 o                         
 -11  10   2       5952.54       6765.15       165.79 o                         
 -10  10   2       2605.19       2720.87       120.25 o                         
  -9  10   2       3126.10       2989.92        94.58 o                         
  -8  10   2      12313.77      12163.35       224.60 o                         
  -7  10   2       5596.16       5272.14        97.67 o                         
  -6  10   2         73.05         81.79        15.77 o                         
  -5  10   2         71.40        109.38        20.74 o                         
  -4  10   2       1574.60       1311.07        51.38 o                         
  -3  10   2      25727.40      24120.05       300.00 o                         
  -2  10   2      30301.97      34275.54       781.17 o                         
  -1  10   2      34518.31      34150.44      1016.07 o                         
   0  10   2      67531.88      64323.08       724.39 o                         
   1  10   2       4961.47       6001.61       212.98 o                         
   2  10   2      50825.03      51015.02      1048.39 o                         
   3  10   2       6289.12       5493.04       217.89 o                         
   4  10   2       7742.07       8252.36       237.43 o                         
   5  10   2       2593.35       2374.23       116.77 o                         
   6  10   2          2.51         47.79        15.41 o                         
   7  10   2         85.78        148.07        21.37 o                         
   8  10   2       7212.90       6823.04       138.15 o                         
   9  10   2       4820.25       4663.06       203.14 o                         
  10  10   2       8436.19       8827.10       196.97 o                         
  11  10   2        547.40        544.59        39.60 o                         
  12  10   2       8214.39       9674.01       261.88 o                         
 -12  11   2         83.88         43.29        22.51 o                         
 -11  11   2         52.37        134.40        34.73 o                         
 -10  11   2          8.09         55.65        32.88 o                         
  -9  11   2        492.00        483.88        38.26 o                         
  -8  11   2       8471.70       8078.39       155.33 o                         
  -7  11   2        116.44        133.71        20.37 o                         
  -6  11   2      30639.88      28174.33       312.20 o                         
  -5  11   2      17714.09      16630.50       177.97 o                         
  -4  11   2       7788.47       7351.32       127.13 o                         
  -3  11   2      27441.20      25916.57       291.38 o                         
  -2  11   2      21285.71      22403.63       299.15 o                         
  -1  11   2        784.19       1077.05        91.44 o                         
   0  11   2       1090.02       1713.87       196.07 o                         
   1  11   2        543.77        335.03        53.04 o                         
   2  11   2      27322.63      27574.61       720.88 o                         
   3  11   2       3194.56       3270.39       171.01 o                         
   4  11   2       4899.70       4571.02       130.20 o                         
   5  11   2      12319.07      11594.97       281.96 o                         
   6  11   2        152.31        186.93        23.01 o                         
   7  11   2       8211.68       7858.74       148.06 o                         
   8  11   2       1672.89       1582.58        69.03 o                         
   9  11   2        609.19        683.56        72.45 o                         
  10  11   2       2699.92       2715.49        86.91 o                         
  11  11   2        747.07        830.13        54.21 o                         
 -12  12   2          4.07         16.89        13.47 o                         
 -11  12   2       2706.10       2727.46       190.68 o                         
 -10  12   2        267.46        307.19        44.96 o                         
  -9  12   2       1812.42       1702.20        75.84 o                         
  -8  12   2       2522.16       2404.80        84.76 o                         
  -7  12   2        181.31        176.76        22.07 o                         
  -6  12   2       2328.12       2499.25        57.69 o                         
  -5  12   2      12402.79      11711.94       137.38 o                         
  -4  12   2      18645.73      17202.83       174.48 o                         
  -3  12   2        113.52        214.83        37.72 o                         
  -2  12   2      10830.04      10712.33       251.26 o                         
  -1  12   2        561.49        925.18        83.62 o                         
   0  12   2      13485.00      14285.55       269.44 o                         
   1  12   2         95.34        233.65        49.99 o                         
   2  12   2        757.31        778.88        83.77 o                         
   3  12   2       3435.17       3212.41       204.85 o                         
   4  12   2      26599.33      28199.10      1076.25 o                         
   5  12   2       2205.32       2410.35       132.18 o                         
   6  12   2      10139.45       9987.94       205.49 o                         
   7  12   2        251.09        327.19        31.31 o                         
   8  12   2      12841.48      11643.44       198.68 o                         
   9  12   2       5171.06       5334.34       214.66 o                         
  10  12   2         48.98         92.36        21.00 o                         
  11  12   2         75.79         75.23        19.58 o                         
 -11  13   2         18.20         57.66        34.52 o                         
 -10  13   2       2854.97       2907.75       103.39 o                         
  -9  13   2       1625.80       1626.54        72.98 o                         
  -8  13   2       2600.43       2551.91        79.02 o                         
  -7  13   2        136.72        276.44        26.92 o                         
  -6  13   2      16625.28      15661.80       222.88 o                         
  -5  13   2       7292.41       7009.52       110.16 o                         
  -4  13   2       4229.04       3851.60       122.45 o                         
  -3  13   2      11199.63      10517.82       220.15 o                         
  -2  13   2      11387.32      13256.05       285.29 o                         
  -1  13   2        511.08        506.13        70.89 o                         
   0  13   2       1674.94       2092.53       121.11 o                         
   1  13   2         56.01        115.23        28.36 o                         
   2  13   2       7087.64       7183.02       205.76 o                         
   3  13   2       9626.00      10360.73       349.96 o                         
   4  13   2      10907.14      10813.59       700.17 o                         
   5  13   2       9454.48       8473.71       251.54 o                         
   6  13   2          1.84        221.01        29.21 o                         
   7  13   2       5213.25       4898.48       124.80 o                         
   8  13   2        893.96        975.60        48.14 o                         
   9  13   2        873.54        974.16        74.64 o                         
  10  13   2       1392.24       1368.65        63.66 o                         
  11  13   2        156.61        191.54        58.00 o                         
 -11  14   2         19.33         12.17        21.57 o                         
 -10  14   2        428.62        544.20        46.79 o                         
  -9  14   2       1829.84       1952.10        78.10 o                         
  -8  14   2         62.51        110.86        29.92 o                         
  -7  14   2       8414.62       7884.89       125.76 o                         
  -6  14   2        118.43        154.86        19.43 o                         
  -5  14   2      13934.85      12871.28       157.56 o                         
  -4  14   2      30639.16      28661.54       336.36 o                         
  -3  14   2       1377.03       1295.99        81.60 o                         
  -2  14   2      13877.64      13336.29       308.49 o                         
  -1  14   2      10859.96      10293.73       457.87 o                         
   0  14   2         22.66         92.59        37.28 o                         
   1  14   2        352.16        440.93        47.25 o                         
   2  14   2        250.95        269.41        48.36 o                         
   3  14   2       7055.56       6233.03       334.82 o                         
   4  14   2      16424.60      16019.13       511.32 o                         
   5  14   2        147.69        136.45        26.39 o                         
   6  14   2      29470.10      28618.21       406.30 o                         
   7  14   2       5963.44       5850.11       122.99 o                         
   8  14   2       7400.82       7387.99       259.82 o                         
   9  14   2       7594.35       7472.27       189.92 o                         
  10  14   2          1.97         25.09        21.89 o                         
  11  14   2         78.03        130.88        46.86 o                         
 -11  15   2        340.86        420.50        51.15 o                         
 -10  15   2      10878.45      10989.39       276.28 o                         
  -9  15   2       7582.71       7806.65       145.19 o                         
  -8  15   2         50.00         93.31        21.82 o                         
  -7  15   2       2975.24       2827.82        74.60 o                         
  -6  15   2        319.64        369.64        29.46 o                         
  -5  15   2       1057.56        984.53        48.87 o                         
  -4  15   2       3516.02       3340.82       110.46 o                         
  -3  15   2       2229.81       1976.27       104.56 o                         
  -2  15   2      53660.66      51457.31       508.23 o                         
  -1  15   2      30742.65      31079.92       985.90 o                         
   0  15   2       9876.59      11382.01       412.55 o                         
   1  15   2      33540.81      32189.16       649.21 o                         
   2  15   2       1834.88       1530.75       129.70 o                         
   3  15   2       1978.22       1690.67       138.00 o                         
   4  15   2       3900.31       3789.56       247.89 o                         
   5  15   2        330.16        394.75        66.90 o                         
   6  15   2        160.66        147.08        29.23 o                         
   7  15   2          0.75         40.45        16.68 o                         
   8  15   2       2147.87       2082.14        83.33 o                         
   9  15   2       2344.74       2378.67       132.63 o                         
  10  15   2        140.11        150.88        25.39 o                         
  11  15   2       7207.46       7514.40       212.89 o                         
 -11  16   2       4444.88       4666.48       262.31 o                         
 -10  16   2       3214.89       3272.50       156.49 o                         
  -9  16   2       2415.37       2421.10        78.64 o                         
  -8  16   2       4646.96       4561.59       153.42 o                         
  -7  16   2        361.43        289.24        30.53 o                         
  -6  16   2         23.13         64.69        18.60 o                         
  -5  16   2       1423.02       1303.76        64.08 o                         
  -4  16   2       6424.90       6027.06       116.11 o                         
  -3  16   2      11899.90      11233.05       255.52 o                         
  -2  16   2       4882.16       4814.20       149.98 o                         
  -1  16   2       6161.91       5806.72       187.65 o                         
   0  16   2      47855.36      53396.30      1106.15 o                         
   1  16   2         49.18        106.57        40.23 o                         
   2  16   2      18923.63      17778.75      1345.35 o                         
   3  16   2       5179.91       5478.33       298.35 o                         
   4  16   2        904.37       1026.21        96.44 o                         
   5  16   2        505.58        500.34        65.14 o                         
   6  16   2        937.39        979.85        68.75 o                         
   7  16   2         81.69        102.34        23.86 o                         
   8  16   2        663.47        683.71        43.84 o                         
   9  16   2       1563.04       1497.45        76.34 o                         
  10  16   2       7393.29       7419.12       140.64 o                         
  11  16   2        699.50        552.68        99.45 o                         
 -10  17   2       4768.17       4474.90       156.17 o                         
  -9  17   2        792.22        821.18        52.44 o                         
  -8  17   2       1259.24       1258.67        66.07 o                         
  -7  17   2       1019.84        999.37        44.46 o                         
  -6  17   2       6975.70       6296.26       109.01 o                         
  -5  17   2       1204.41       1093.10        48.18 o                         
  -4  17   2      10169.81       9614.38       148.07 o                         
  -3  17   2      14055.61      13088.04       375.79 o                         
  -2  17   2       7763.15       8001.64       201.76 o                         
  -1  17   2      13848.85      14463.11       408.55 o                         
   0  17   2         22.59        204.11        71.22 o                         
   1  17   2       2669.89       3145.54       261.67 o                         
   2  17   2       3392.53       3286.68       592.88 o                         
   3  17   2       5539.03       5137.46       348.79 o                         
   4  17   2       6247.57       6808.05       337.20 o                         
   5  17   2      12266.00      10993.38       240.69 o                         
   6  17   2        146.65        158.29        31.75 o                         
   7  17   2       5779.99       5576.00       127.56 o                         
   8  17   2        922.37        927.50        50.91 o                         
   9  17   2        586.17        736.22        55.24 o                         
  10  17   2         53.40         88.16        23.75 o                         
  11  17   2        306.36        287.94        36.09 o                         
 -11  18   2        781.98        686.52        87.01 o                         
 -10  18   2       1380.39       1493.59        79.87 o                         
  -9  18   2        149.68        172.78        30.11 o                         
  -8  18   2        313.52        296.66        36.99 o                         
  -7  18   2        769.01        707.30        38.67 o                         
  -6  18   2       7249.37       7162.16       118.91 o                         
  -5  18   2        679.12        723.05        44.78 o                         
  -4  18   2       5129.41       5017.06       110.26 o                         
  -3  18   2       9313.81       9354.37       310.46 o                         
  -2  18   2       3380.83       3141.33       152.07 o                         
  -1  18   2       5199.69       5442.89       213.94 o                         
   0  18   2       6062.89       6448.85       380.72 o                         
   1  18   2          7.91        138.23        68.08 o                         
   2  18   2      12554.99      13856.24       449.54 o                         
   3  18   2       3735.38       3504.75       289.87 o                         
   4  18   2        792.09        842.02        93.29 o                         
   5  18   2         15.59        117.38        38.62 o                         
   6  18   2       2966.52       2813.49       103.80 o                         
   7  18   2       1684.05       1566.67        79.12 o                         
   8  18   2         85.59        148.94        27.35 o                         
   9  18   2       1265.63       1251.82        80.55 o                         
  10  18   2       4101.27       4091.05        96.29 o                         
  11  18   2        768.36        658.25        45.91 o                         
 -11  19   2         98.58         52.81        21.21 o                         
 -10  19   2        935.66        908.29        56.22 o                         
  -9  19   2        229.13        258.97        29.75 o                         
  -8  19   2       5138.81       5226.60       122.95 o                         
  -7  19   2       1789.79       1637.67        56.60 o                         
  -6  19   2       8323.73       7890.72       124.91 o                         
  -5  19   2       8457.11       7803.07       139.53 o                         
  -4  19   2      25018.46      24125.28       347.87 o                         
  -3  19   2      44070.06      40485.91       797.86 o                         
  -2  19   2       2268.31       2240.12       121.73 o                         
  -1  19   2        641.89        685.78        64.16 o                         
   0  19   2       1300.17       1519.00       106.28 o                         
   1  19   2        181.59        185.87        46.29 o                         
   2  19   2      13618.39      12664.38       556.26 o                         
   3  19   2       6077.26       6042.34       378.57 o                         
   4  19   2      15579.67      15192.73       647.25 o                         
   5  19   2      18589.03      17966.87       469.95 o                         
   6  19   2         15.34        198.92        39.17 o                         
   7  19   2      15348.15      14346.09       231.65 o                         
   8  19   2       6042.31       5730.55       124.96 o                         
   9  19   2         71.13         76.14        25.40 o                         
  10  19   2        287.62        376.84        49.34 o                         
 -10  20   2       1861.63       1733.31        88.90 o                         
  -9  20   2        408.95        475.34        37.72 o                         
  -8  20   2       2598.43       2601.08        84.78 o                         
  -7  20   2      10431.91      10033.15       153.89 o                         
  -6  20   2       2138.61       1950.40        65.47 o                         
  -5  20   2       3172.49       3132.32        88.93 o                         
  -4  20   2      12042.52      11434.49       207.94 o                         
  -3  20   2       2095.82       1846.55        67.92 o                         
  -2  20   2       5381.38       5103.52       159.11 o                         
  -1  20   2       7510.35       7155.12       250.58 o                         
   0  20   2       3452.27       3244.83       172.32 o                         
   1  20   2       1164.46       1319.17        97.15 o                         
   2  20   2         43.34         72.26        31.67 o                         
   3  20   2       3753.33       3279.79       181.89 o                         
   4  20   2       3267.82       3093.45       158.45 o                         
   5  20   2        384.97        348.08        56.29 o                         
   6  20   2      12895.03      12784.26       243.19 o                         
   7  20   2       2876.88       2916.09        99.60 o                         
   8  20   2       1824.23       1849.97        65.91 o                         
   9  20   2       3888.77       3816.60       123.74 o                         
  10  20   2         33.52         56.57        29.73 o                         
 -10  21   2       3950.40       4229.44       224.11 o                         
  -9  21   2       3315.65       3303.22        96.58 o                         
  -8  21   2        729.19        749.11        47.83 o                         
  -7  21   2       5544.52       5429.76       101.47 o                         
  -6  21   2        688.30        703.03        39.38 o                         
  -5  21   2        156.72        146.97        27.93 o                         
  -4  21   2      11979.20      11681.38       170.42 o                         
  -3  21   2        829.10        807.66        51.56 o                         
  -2  21   2      21059.72      19132.54       424.12 o                         
  -1  21   2      11527.37      10711.80       306.08 o                         
   0  21   2       6603.36       6189.23       303.55 o                         
   1  21   2      32357.99      32354.97       599.76 o                         
   2  21   2        199.61        270.46        36.11 o                         
   3  21   2       5966.56       6053.28       358.94 o                         
   4  21   2       1538.32       1462.06        82.84 o                         
   5  21   2       1211.69       1253.96        84.89 o                         
   6  21   2       1725.02       1768.35       131.63 o                         
   7  21   2        209.09        235.59        33.61 o                         
   8  21   2       1381.60       1367.74        61.76 o                         
   9  21   2       2692.08       2759.57       111.43 o                         
  10  21   2         35.97         50.58        21.23 o                         
 -10  22   2         12.23         37.56        14.24 o                         
  -9  22   2        334.08        493.51        35.50 o                         
  -8  22   2        229.07        259.52        26.72 o                         
  -7  22   2         20.08         51.89        15.01 o                         
  -6  22   2          6.57         61.51        18.84 o                         
  -5  22   2         82.36         79.81        20.10 o                         
  -4  22   2       2642.52       2516.90        77.43 o                         
  -3  22   2        488.26        459.51        38.77 o                         
  -2  22   2        165.32        225.40        41.20 o                         
  -1  22   2       1550.97       1388.61        79.79 o                         
   0  22   2       1809.78       1688.37        81.47 o                         
   1  22   2       1563.09       1623.82       122.15 o                         
   2  22   2       6192.79       6024.79       359.07 o                         
   3  22   2        310.26        302.58        45.90 o                         
   4  22   2       3408.05       3363.46       155.51 o                         
   5  22   2       3177.42       3256.88       143.00 o                         
   6  22   2         25.38         54.74        26.85 o                         
   7  22   2       2196.22       2062.62        82.29 o                         
   8  22   2       2578.90       2401.61        76.96 o                         
   9  22   2        196.62        195.91        30.89 o                         
  10  22   2        966.68        913.20        64.21 o                         
 -10  23   2       3043.05       2223.55        85.90 o                         
  -9  23   2       2720.45       2712.14        97.47 o                         
  -8  23   2       5309.29       5451.84       127.89 o                         
  -7  23   2       1870.69       1820.05        54.48 o                         
  -6  23   2        183.01        215.30        23.65 o                         
  -5  23   2        192.62        233.79        31.91 o                         
  -4  23   2       3913.23       4094.52        95.76 o                         
  -3  23   2        488.75        417.75        35.41 o                         
  -2  23   2      22321.26      21114.31       592.43 o                         
  -1  23   2      12058.44      11546.66       400.27 o                         
   0  23   2       1638.17       1261.50       311.66 o                         
   1  23   2      20952.46      20800.69       606.24 o                         
   2  23   2        299.82        301.32        51.76 o                         
   3  23   2       8869.58       7634.64       467.42 o                         
   4  23   2       1360.75       1237.70        73.56 o                         
   5  23   2       6005.77       5568.24       311.22 o                         
   6  23   2          0.43         45.44        21.25 o                         
   7  23   2        187.42        223.02        29.15 o                         
   8  23   2        247.66        224.14        25.43 o                         
   9  23   2       1921.30       2235.27       100.74 o                         
  10  23   2        139.58        178.99        35.49 o                         
  -9  24   2        229.81        277.36        28.56 o                         
  -8  24   2       1730.88       1772.32        76.67 o                         
  -7  24   2       2163.20       2057.26        72.60 o                         
  -6  24   2        100.20        126.98        20.20 o                         
  -5  24   2         86.13        221.80        29.22 o                         
  -4  24   2        220.39        210.99        28.83 o                         
  -3  24   2        313.73        308.21        32.18 o                         
  -2  24   2       1837.15       1906.97        80.83 o                         
  -1  24   2      19398.66      18540.07       406.58 o                         
   0  24   2      12080.91      12214.16       595.50 o                         
   1  24   2       1538.54       1367.59       126.93 o                         
   2  24   2       8202.89       7989.30       584.16 o                         
   3  24   2       3085.45       2815.39       168.18 o                         
   4  24   2        124.14        119.99        46.81 o                         
   5  24   2       4956.66       4630.36       211.82 o                         
   6  24   2       4463.94       4441.39       143.99 o                         
   7  24   2       5605.83       5343.06       139.76 o                         
   8  24   2        671.17        610.25        41.02 o                         
   9  24   2        566.54        668.34        42.88 o                         
  -9  25   2        332.82        369.15        28.08 o                         
  -8  25   2       7223.64       7550.25       195.82 o                         
  -7  25   2        324.31        311.61        26.64 o                         
  -6  25   2      18586.94      18792.53       230.45 o                         
  -5  25   2      22424.32      21838.83       298.11 o                         
  -4  25   2       2618.73       2640.15        89.64 o                         
  -3  25   2       7978.49       7438.43       139.57 o                         
  -2  25   2        745.31        852.59        52.83 o                         
  -1  25   2       7304.03       7427.68       160.46 o                         
   0  25   2        683.81        806.84        54.50 o                         
   1  25   2         68.43         73.10        25.34 o                         
   2  25   2       8008.83       7983.59       355.13 o                         
   3  25   2       2852.25       3116.94       229.95 o                         
   4  25   2       6780.90       7272.92       282.50 o                         
   5  25   2      17223.22      17422.34       273.33 o                         
   6  25   2          7.31         53.89        25.02 o                         
   7  25   2       8566.04       8381.82       193.86 o                         
   8  25   2       1366.51       1526.23       100.12 o                         
   9  25   2        194.81        177.74        27.47 o                         
  -9  26   2          2.90         13.99        10.81 o                         
  -8  26   2       1003.57       1010.23        52.08 o                         
  -7  26   2       3096.55       3174.64        78.24 o                         
  -6  26   2       1107.79       1091.08        53.81 o                         
  -5  26   2       1308.49       1340.77        58.83 o                         
  -4  26   2       2332.84       2244.92        69.84 o                         
  -3  26   2       3224.17       3084.51        87.05 o                         
  -2  26   2        374.60        435.69        38.06 o                         
  -1  26   2       2437.48       2518.28       120.84 o                         
   0  26   2         65.81         88.97        25.57 o                         
   1  26   2         18.54         31.06        20.12 o                         
   2  26   2        397.86        363.50        49.32 o                         
   3  26   2       2179.40       2200.15       109.62 o                         
   4  26   2       2467.57       2678.34       172.61 o                         
   5  26   2       1038.87       1110.65        70.10 o                         
   6  26   2       2139.40       2156.76        93.68 o                         
   7  26   2        610.62        548.83        35.44 o                         
   8  26   2          9.34         33.19        15.08 o                         
   9  26   2        863.57        792.90        53.00 o                         
  -8  27   2       2962.08       2960.63       102.81 o                         
  -7  27   2       1363.30       1349.09        51.60 o                         
  -6  27   2       5809.08       5788.72       112.75 o                         
  -5  27   2       5054.49       4850.06       133.60 o                         
  -4  27   2       4556.22       4605.61       100.46 o                         
  -3  27   2        512.71        567.14        44.34 o                         
  -2  27   2       4384.53       4362.21       105.06 o                         
  -1  27   2       3919.96       3918.09       125.37 o                         
   0  27   2       7471.62       7450.16       169.44 o                         
   1  27   2       4710.77       4734.97       200.85 o                         
   2  27   2        775.97        915.74        63.87 o                         
   3  27   2      13270.06      13507.07       561.92 o                         
   4  27   2         11.24        110.27        28.13 o                         
   5  27   2        450.76        533.34        51.57 o                         
   6  27   2         71.99        126.18        31.66 o                         
   7  27   2       1591.21       1550.31        55.73 o                         
   8  27   2        325.21        278.93        34.47 o                         
  -8  28   2        358.21        350.41        29.07 o                         
  -7  28   2       1083.62        973.20        50.09 o                         
  -6  28   2        315.43        313.45        25.27 o                         
  -5  28   2         68.01         94.46        18.36 o                         
  -4  28   2        370.06        435.16        35.38 o                         
  -3  28   2        500.22        487.24        35.75 o                         
  -2  28   2        436.36        471.05        38.36 o                         
  -1  28   2       1910.32       1960.00        77.63 o                         
   0  28   2       4171.03       4098.91       124.17 o                         
   1  28   2        101.14        230.03        39.23 o                         
   2  28   2        633.36        658.59        55.36 o                         
   3  28   2       1025.06       1206.61       246.30 o                         
   4  28   2        259.26        377.09        45.68 o                         
   5  28   2       1018.72        929.47        69.55 o                         
   6  28   2        770.55        794.02        62.73 o                         
   7  28   2        568.37        534.11        31.04 o                         
   8  28   2         12.46         30.48        13.60 o                         
  -8  29   2       1164.10       1103.09        61.18 o                         
  -7  29   2       1523.43       1521.85       122.39 o                         
  -6  29   2        561.88        515.15        32.14 o                         
  -5  29   2         10.52         16.31        15.60 o                         
  -4  29   2       3680.75       3657.24        87.92 o                         
  -3  29   2        506.13        547.93        37.03 o                         
  -2  29   2       8240.70       8245.25       155.42 o                         
  -1  29   2       2330.23       2158.35       102.32 o                         
   0  29   2      14004.42      15019.42       256.71 o                         
   1  29   2      22555.47      23105.18       470.30 o                         
   2  29   2        176.21        288.46        75.07 o                         
   3  29   2       9755.13      10445.34       361.73 o                         
   4  29   2       3990.35       4137.24       125.40 o                         
   5  29   2        657.43        644.85        58.90 o                         
   6  29   2        179.03        174.92        28.40 o                         
   7  29   2        295.20        258.39        32.25 o                         
   8  29   2        842.12        736.01        44.30 o                         
  -7  30   2       1904.44       1879.00        99.34 o                         
  -6  30   2        181.17        143.20        20.62 o                         
  -5  30   2       1173.13       1396.26        55.01 o                         
  -4  30   2       1781.23       1978.90        75.55 o                         
  -3  30   2       2392.98       2392.82        68.04 o                         
  -2  30   2         51.64         92.05        25.18 o                         
  -1  30   2        860.27        847.49        58.47 o                         
   0  30   2        159.63        211.07        32.33 o                         
   1  30   2       2755.78       2807.91       109.17 o                         
   2  30   2       4079.77       4433.48       133.90 o                         
   3  30   2      12721.04      13181.83       239.87 o                         
   4  30   2       3570.42       3723.90       129.62 o                         
   5  30   2         29.35         64.71        24.76 o                         
   6  30   2       1457.75       1640.15        72.87 o                         
   7  30   2        628.27        666.71        46.85 o                         
  -7  31   2       1315.13        979.10       215.46 o                         
  -6  31   2       7967.90       8289.68       367.21 o                         
  -5  31   2       5603.05       5754.70       134.65 o                         
  -4  31   2       2170.50       2281.51        76.90 o                         
  -3  31   2       8610.63       9033.13       162.15 o                         
  -2  31   2        313.40        329.50        37.74 o                         
  -1  31   2        960.13        921.53        62.15 o                         
   0  31   2       2955.23       3029.05        96.64 o                         
   1  31   2        991.48       1092.47        80.72 o                         
   2  31   2       2277.67       2649.93       151.07 o                         
   3  31   2       2005.85       2285.21        85.43 o                         
   4  31   2       1526.63       1641.56        76.73 o                         
   5  31   2       6327.40       7043.75       215.76 o                         
   6  31   2         10.34         23.66        13.66 o                         
   7  31   2       3752.55       3780.82       100.09 o                         
  -7  32   2        107.75         73.69        37.23 o                         
  -6  32   2        114.52         87.93        35.43 o                         
  -5  32   2         86.04        105.49        18.22 o                         
  -4  32   2        132.70        136.36        19.69 o                         
  -3  32   2        260.97        247.15        25.08 o                         
  -2  32   2         10.09         43.14        14.97 o                         
  -1  32   2        716.07        775.21        49.53 o                         
   0  32   2       1142.05       1214.98        76.26 o                         
   1  32   2         18.39         24.78        20.79 o                         
   2  32   2       1346.21       1757.90        93.19 o                         
   3  32   2        202.95        243.09        31.25 o                         
   4  32   2          7.12         45.29        19.98 o                         
   5  32   2          1.99         74.74        21.39 o                         
   6  32   2         24.23         34.30        15.79 o                         
   7  32   2          1.85         30.73        21.64 o                         
  -6  33   2       3651.18       3594.83       374.97 o                         
  -5  33   2       3540.76       3030.30        80.81 o                         
  -4  33   2       1347.29       1599.39        97.98 o                         
  -3  33   2       4331.11       4200.75        99.90 o                         
  -2  33   2        357.45        434.24        33.48 o                         
  -1  33   2        983.57       1161.50        53.28 o                         
   0  33   2       2711.26       2622.35       102.30 o                         
   1  33   2       1479.49       1488.79       101.98 o                         
   2  33   2       2227.45       2681.29        86.05 o                         
   3  33   2       1576.53       2375.89       131.24 o                         
   4  33   2       2128.57       1982.83        87.47 o                         
   5  33   2       4746.89       5092.75       302.26 o                         
   6  33   2          1.26         88.30        29.22 o                         
  -6  34   2         91.62         56.95        17.33 o                         
  -5  34   2        107.18        116.33        20.23 o                         
  -4  34   2       1402.66       1548.87        61.27 o                         
  -3  34   2        250.90        289.63        26.75 o                         
  -2  34   2        356.88        336.80        32.64 o                         
  -1  34   2       3011.30       3445.59        99.50 o                         
   0  34   2        599.05        604.39        44.14 o                         
   1  34   2       1420.13       1792.35       132.31 o                         
   2  34   2       9519.21      10721.05       241.00 o                         
   3  34   2       4979.66       5302.27       287.30 o                         
   4  34   2         33.05         53.50        20.21 o                         
   5  34   2        542.21        495.05        58.33 o                         
  -5  35   2          2.30         16.31        11.63 o                         
  -4  35   2       3075.29       3460.63       118.93 o                         
  -3  35   2          3.33          2.35        11.82 o                         
  -2  35   2       5701.75       6224.47       248.53 o                         
  -1  35   2       4312.86       3953.91       128.07 o                         
   0  35   2       2546.25       3053.38       133.19 o                         
   1  35   2       9263.86       9396.14       299.76 o                         
   2  35   2         35.18         35.67        27.62 o                         
   3  35   2       3176.38       3569.59       418.47 o                         
   4  35   2        909.12       1248.17        71.45 o                         
   5  35   2         46.17         50.64        23.81 o                         
  -4  36   2       2752.21       2582.99        95.55 o                         
  -3  36   2          3.75         24.24        22.29 o                         
  -2  36   2        826.48        891.21        60.74 o                         
  -1  36   2        757.97        918.68        96.60 o                         
   0  36   2       1548.84       1834.47       145.66 o                         
   1  36   2       1066.57       1526.23       203.01 o                         
   2  36   2       2006.46       2482.03       138.08 o                         
   3  36   2         34.98        107.78        36.36 o                         
  -3  37   2       1860.72       2270.79       121.42 o                         
  -1  37   2       2422.67       2556.69       141.76 o                         
   0  37   2        414.17        684.88        54.84 o                         
   1  37   2       1756.20       2337.67       138.73 o                         
  -1  38   2        483.11        443.47        54.11 o                         
 -12   1   3       2843.43       3601.79       308.74 o                         
 -11   1   3       1856.87       2080.12       108.17 o                         
 -10   1   3       4570.47       4754.17       174.68 o                         
  -9   1   3       3449.94       3459.58       117.23 o                         
  -8   1   3       2264.00       2265.67        89.72 o                         
  -7   1   3         37.83         87.05        23.16 o                         
  -6   1   3       6941.64       5929.84       140.72 o                         
  -5   1   3        340.33        433.97        46.04 o                         
  -4   1   3      41497.55      39275.49       728.75 o                         
  -3   1   3      26196.69      26836.01       484.48 o                         
  -2   1   3      80805.52      76506.98      1692.32 o                         
  -1   1   3     123966.24     123500.49      1572.94 o                         
   0   1   3       1517.38       1610.86       207.24 o                         
   1   1   3      21351.79      22178.45       751.00 o                         
   2   1   3          9.94         66.96        29.32 o                         
   3   1   3       1576.90       1886.13       131.86 o                         
   4   1   3      19022.36      19631.44       449.40 o                         
   5   1   3      10365.57      11155.69       316.65 o                         
   6   1   3      17618.67      19286.19       359.60 o                         
   7   1   3      15106.45      16093.53       265.10 o                         
   8   1   3        812.82        907.67        65.50 o                         
   9   1   3      10043.64      10389.74       226.15 o                         
  10   1   3        713.92        743.65        66.41 o                         
  11   1   3       1721.70       1697.23       101.98 o                         
  12   1   3        601.86        660.07        46.05 o                         
 -12   2   3       1252.27       1213.09       111.46 o                         
 -11   2   3        304.22        352.55        43.13 o                         
 -10   2   3       2729.56       2905.45       122.15 o                         
  -9   2   3       5298.28       5393.26       145.77 o                         
  -8   2   3       2870.31       2739.03       103.94 o                         
  -7   2   3        436.89        347.20        40.47 o                         
  -6   2   3       1319.83        967.97        52.93 o                         
  -5   2   3         59.31        147.06        35.35 o                         
  -4   2   3       9220.40       8696.92       344.38 o                         
  -3   2   3      34960.18      35277.56       680.63 o                         
  -2   2   3      11264.02       9626.22       292.19 o                         
  -1   2   3        869.47        949.17        76.46 o                         
   0   2   3      19938.71      19655.10       417.12 o                         
   1   2   3      26727.93      26122.60       534.11 o                         
   2   2   3       3854.19       3753.51       166.05 o                         
   3   2   3        687.10        682.52        75.44 o                         
   4   2   3      26741.76      26507.85       511.60 o                         
   5   2   3      11338.92      11030.46       271.04 o                         
   6   2   3         61.39        103.28        23.76 o                         
   7   2   3        953.24        975.67        72.31 o                         
   8   2   3        373.73        459.84        51.11 o                         
   9   2   3        440.22        550.63        63.65 o                         
  10   2   3       3618.52       3780.23       138.01 o                         
  11   2   3       4706.28       5234.02       171.91 o                         
  12   2   3       1120.09       1101.84        57.14 o                         
 -12   3   3       1140.82       1093.84        99.99 o                         
 -11   3   3       1067.23       1219.25        58.58 o                         
 -10   3   3      12953.94      13990.08       260.36 o                         
  -9   3   3         62.83         96.85        30.43 o                         
  -8   3   3      14808.24      13718.65       232.46 o                         
  -7   3   3      22236.95      19940.39       304.11 o                         
  -6   3   3      10551.95       9469.92       151.82 o                         
  -5   3   3      28408.34      26505.54       384.00 o                         
  -4   3   3       8647.40       9958.29       205.96 o                         
  -3   3   3       3438.61       3457.28       105.69 o                         
  -2   3   3       7906.65       8162.49       321.31 o                         
  -1   3   3         47.92        219.55        46.90 o                         
   0   3   3      83909.10      85273.48      1007.37 o                         
   1   3   3      11793.15      12579.53       333.51 o                         
   2   3   3      58777.27      58917.64      1186.42 o                         
   3   3   3      61871.12      63509.65       810.52 o                         
   4   3   3       1266.69       1429.10       104.40 o                         
   5   3   3      39570.86      40162.81       630.54 o                         
   6   3   3       1562.18       1462.35        64.07 o                         
   7   3   3       8562.66       9249.15       189.91 o                         
   8   3   3        737.07        782.69        65.79 o                         
   9   3   3        297.15        362.42        46.77 o                         
  10   3   3       2073.17       2138.64        95.60 o                         
  11   3   3       1013.47       1093.47        70.09 o                         
  12   3   3       2206.35       2407.65       128.36 o                         
 -12   4   3        341.10        319.33        66.23 o                         
 -11   4   3        107.59        127.48        27.36 o                         
 -10   4   3        615.77        781.67        59.13 o                         
  -9   4   3         22.00         94.18        28.09 o                         
  -8   4   3        201.31        287.83        36.20 o                         
  -7   4   3       3169.31       3265.95       106.17 o                         
  -6   4   3       9949.01       9226.86       159.90 o                         
  -5   4   3       7297.78       6967.93       206.05 o                         
  -4   4   3         76.21        126.32        23.00 o                         
  -3   4   3       9578.25       9566.45       170.82 o                         
  -2   4   3       1353.31       1013.20        94.64 o                         
  -1   4   3       3517.38       4101.50       178.66 o                         
   0   4   3      29785.11      30077.54       515.76 o                         
   1   4   3      23262.42      24375.20       577.44 o                         
   2   4   3       4578.20       5635.32       247.39 o                         
   3   4   3         27.11         97.30        44.19 o                         
   4   4   3       1607.51       1461.85        72.36 o                         
   5   4   3       1837.89       1939.62        87.83 o                         
   6   4   3        140.60        233.63        24.82 o                         
   7   4   3        632.66        661.88        47.16 o                         
   8   4   3      12130.81      11682.26       402.48 o                         
   9   4   3       1359.79       1321.80        82.97 o                         
  10   4   3         45.44        106.58        33.79 o                         
  11   4   3        173.15        198.38        27.39 o                         
  12   4   3        247.90        293.21        43.24 o                         
 -12   5   3       3296.26       3106.73       112.37 o                         
 -11   5   3        112.68        150.60        36.92 o                         
 -10   5   3       4821.68       5335.49       174.35 o                         
  -9   5   3       2664.43       2839.15       109.46 o                         
  -8   5   3       8371.74       7913.08       152.54 o                         
  -7   5   3       1022.55       1121.70        49.81 o                         
  -6   5   3      14077.72      13547.93       263.89 o                         
  -5   5   3       3473.79       3302.61        87.96 o                         
  -4   5   3      22311.93      20660.76       334.44 o                         
  -3   5   3      28089.54      28009.37       408.46 o                         
  -2   5   3      10340.35       9013.79       513.53 o                         
  -1   5   3       4620.00       4509.37       333.84 o                         
   0   5   3      15737.21      15923.72      1018.11 o                         
   1   5   3      34031.37      33970.68      1277.76 o                         
   2   5   3       3427.05       3397.53       164.43 o                         
   3   5   3      29135.42      32040.09       555.38 o                         
   4   5   3      12741.83      15098.47       376.09 o                         
   5   5   3       5943.38       5941.45       221.21 o                         
   6   5   3       1322.21       1462.41        56.74 o                         
   7   5   3      10579.54      10963.64       333.37 o                         
   8   5   3       1221.71       1255.55       123.63 o                         
   9   5   3       5466.68       5324.37       149.32 o                         
  10   5   3          7.72         49.45        32.89 o                         
  11   5   3       3255.05       3411.61       106.44 o                         
  12   5   3          7.79         39.77        11.57 o                         
 -12   6   3        137.45        169.06        31.62 o                         
 -11   6   3        470.05        608.85        88.47 o                         
 -10   6   3        353.38        417.48        61.62 o                         
  -9   6   3        333.87        496.73        51.63 o                         
  -8   6   3         27.63         59.98        21.14 o                         
  -7   6   3          9.17         36.17        18.02 o                         
  -6   6   3       2255.92       2074.14        70.34 o                         
  -5   6   3       6000.14       5723.53       135.50 o                         
  -4   6   3       8975.70       9951.13       137.66 o                         
  -3   6   3      26709.86      26316.17       343.44 o                         
  -2   6   3      19514.74      18420.75       403.17 o                         
  -1   6   3       9489.87       9614.06       722.88 o                         
   0   6   3      36246.12      40235.92       619.10 o                         
   1   6   3      12302.68      11901.14       611.41 o                         
   2   6   3       4915.65       5372.11       213.44 o                         
   3   6   3       3022.68       3620.83       130.95 o                         
   4   6   3       2416.55       2660.69       148.70 o                         
   5   6   3      10889.85      12042.00       277.77 o                         
   6   6   3       1256.95       1458.23        63.56 o                         
   7   6   3        454.93        495.02        37.96 o                         
   8   6   3       7105.88       7009.56       192.77 o                         
   9   6   3        363.18        473.72        50.94 o                         
  10   6   3       1803.53       1800.45       106.82 o                         
  11   6   3        536.48        656.62        40.97 o                         
  12   6   3        132.79         93.76        22.80 o                         
 -12   7   3       6278.02       4364.32       164.05 o                         
 -11   7   3       4377.12       4997.79       197.56 o                         
 -10   7   3        214.30        246.59        49.28 o                         
  -9   7   3        214.72        233.99        35.86 o                         
  -8   7   3         16.07         34.86        16.70 o                         
  -7   7   3        151.01        175.66        25.35 o                         
  -6   7   3      10477.59       9820.26       243.23 o                         
  -5   7   3        773.43        674.69        35.99 o                         
  -4   7   3      45143.76      40273.50       417.40 o                         
  -3   7   3      29264.09      27912.15       262.77 o                         
  -2   7   3      63520.96      63751.91       346.03 o                         
  -1   7   3      54189.82      53948.66       729.85 o                         
   0   7   3        268.42        481.58        81.86 o                         
   1   7   3      32244.82      31976.53       641.90 o                         
   2   7   3         91.37        150.90        31.15 o                         
   3   7   3        227.58        238.74        35.15 o                         
   4   7   3       1087.65        858.68        73.29 o                         
   5   7   3       6463.65       7807.59       229.32 o                         
   6   7   3      19778.49      20300.38       307.90 o                         
   7   7   3      17418.48      17646.04       388.14 o                         
   8   7   3       2758.74       2742.15       117.89 o                         
   9   7   3      16557.47      16584.87       413.35 o                         
  10   7   3        818.72       1033.10        70.36 o                         
  11   7   3       3814.04       3844.40       107.72 o                         
  12   7   3       2712.62       2428.00       337.42 o                         
 -12   8   3       1603.35       1689.24       122.07 o                         
 -11   8   3        575.74        659.94        61.77 o                         
 -10   8   3        592.21        688.07        89.93 o                         
  -9   8   3       6097.98       6064.55       147.63 o                         
  -8   8   3        892.56        940.14        49.63 o                         
  -7   8   3      12407.24      11779.44       179.11 o                         
  -6   8   3       6744.54       5964.66       123.62 o                         
  -5   8   3      11669.20      11313.38       172.17 o                         
  -4   8   3        151.03        254.50        24.39 o                         
  -3   8   3        412.76        225.02        33.83 o                         
  -2   8   3       2228.17       1750.28        60.08 o                         
  -1   8   3        859.80       1145.78        92.55 o                         
   0   8   3         98.42        284.46        54.84 o                         
   1   8   3      19629.08      17889.06       374.42 o                         
   2   8   3      15279.21      15346.14       269.29 o                         
   3   8   3      12486.13      13657.36       313.68 o                         
   4   8   3      17580.40      17019.39       245.10 o                         
   5   8   3        698.23        582.55        73.00 o                         
   6   8   3       6835.97       6921.83       146.37 o                         
   7   8   3      20591.44      21096.69       421.46 o                         
   8   8   3       3888.80       3834.53       158.83 o                         
   9   8   3          7.69         35.43        22.33 o                         
  10   8   3         86.63         71.74        33.32 o                         
  11   8   3       1456.17       1400.30        72.59 o                         
  12   8   3       1440.59       1243.39        92.63 o                         
 -12   9   3        713.23        671.80        78.13 o                         
 -11   9   3        255.37        262.04        49.20 o                         
 -10   9   3       3492.14       3642.87       159.17 o                         
  -9   9   3          2.60         50.75        25.42 o                         
  -8   9   3      32017.55      30171.68       514.84 o                         
  -7   9   3       4940.66       4649.40       124.29 o                         
  -6   9   3       5117.44       4819.33        94.52 o                         
  -5   9   3      20167.37      19152.56       232.41 o                         
  -4   9   3        254.86        311.26        29.26 o                         
  -3   9   3        149.64        181.92        27.40 o                         
  -2   9   3      12174.11      13332.12       210.84 o                         
  -1   9   3      10869.28      12551.84       169.20 o                         
   0   9   3      14701.49      15612.96       264.08 o                         
   1   9   3      13563.67      13492.11       301.29 o                         
   2   9   3      23668.71      23416.52       306.32 o                         
   3   9   3      23219.56      22293.22       319.97 o                         
   4   9   3       6474.50       6628.58       216.21 o                         
   5   9   3      30048.94      31054.26       449.13 o                         
   6   9   3       2472.20       2393.61        91.13 o                         
   7   9   3       1131.03       1206.25        56.58 o                         
   8   9   3        395.48        437.51        40.14 o                         
   9   9   3        707.10        858.06        70.45 o                         
  10   9   3       1491.17       1559.03       109.02 o                         
  11   9   3       4039.90       3747.44       179.31 o                         
 -11  10   3       3244.06       3507.52       125.70 o                         
 -10  10   3        119.97        157.03        43.06 o                         
  -9  10   3        106.23        150.19        29.94 o                         
  -8  10   3        103.83        233.78        33.78 o                         
  -7  10   3       1187.68       1146.53        66.75 o                         
  -6  10   3        309.15        370.88        25.60 o                         
  -5  10   3       1284.89       1319.59        43.11 o                         
  -4  10   3       1202.29       1432.06        54.43 o                         
  -3  10   3       7220.95       7299.62       128.51 o                         
  -2  10   3       4947.40       5135.06       111.92 o                         
  -1  10   3        456.25        485.55        40.64 o                         
   0  10   3       1015.41       1077.02        81.52 o                         
   1  10   3       7890.99       8745.11       183.03 o                         
   2  10   3       7819.83       6764.61       402.81 o                         
   3  10   3       1416.53       1397.13       122.08 o                         
   4  10   3        164.15        315.90        33.40 o                         
   5  10   3        261.34        473.74        49.91 o                         
   6  10   3       8191.31       9126.65       296.76 o                         
   7  10   3         65.64         96.96        24.69 o                         
   8  10   3        883.51        911.00        50.73 o                         
   9  10   3         71.87         90.54        38.15 o                         
  10  10   3        919.15       1003.24        74.29 o                         
  11  10   3        633.73        547.94        46.20 o                         
 -11  11   3        938.57        955.95        63.94 o                         
 -10  11   3       6243.34       7136.69       258.20 o                         
  -9  11   3        635.25        670.80        60.16 o                         
  -8  11   3      13082.42      12596.00       204.52 o                         
  -7  11   3       2788.17       2649.16       128.17 o                         
  -6  11   3      16538.95      15669.22       285.86 o                         
  -5  11   3      20282.94      18920.27       238.92 o                         
  -4  11   3          6.93         53.20        22.05 o                         
  -3  11   3        722.38        945.40        75.20 o                         
  -2  11   3        110.96        321.65        32.77 o                         
  -1  11   3        131.15        182.15        29.01 o                         
   0  11   3      33461.61      33892.37       557.91 o                         
   1  11   3       7030.03       6831.26       233.22 o                         
   2  11   3      37806.91      40055.66       518.72 o                         
   3  11   3      61840.70      63000.28       667.07 o                         
   4  11   3        173.38        293.89        58.16 o                         
   5  11   3      15194.04      15741.21       387.95 o                         
   6  11   3        669.19        734.82        49.95 o                         
   7  11   3        147.29        188.10        28.72 o                         
   8  11   3         32.95         76.98        20.91 o                         
   9  11   3       2441.32       2199.62       108.68 o                         
  10  11   3        850.14        795.15        42.17 o                         
  11  11   3        710.76        745.87        99.57 o                         
 -11  12   3        644.97        559.30        56.77 o                         
 -10  12   3       3038.06       3332.17       146.54 o                         
  -9  12   3        187.24        244.77        31.60 o                         
  -8  12   3        133.10        159.51        32.94 o                         
  -7  12   3          0.58         37.09        22.90 o                         
  -6  12   3       8602.40       7724.46       146.30 o                         
  -5  12   3      19698.14      18270.45       233.56 o                         
  -4  12   3        151.82        254.23        33.73 o                         
  -3  12   3      18294.47      17365.75       240.14 o                         
  -2  12   3      26451.38      24257.70       297.72 o                         
  -1  12   3       2155.27       2578.23        91.46 o                         
   0  12   3      18202.79      17061.72       225.73 o                         
   1  12   3      14944.76      15843.63       234.82 o                         
   2  12   3       1101.57       1437.99        76.67 o                         
   3  12   3        592.92        457.06        42.29 o                         
   4  12   3       1277.22       1277.48        68.81 o                         
   5  12   3       3835.81       3765.90       102.70 o                         
   6  12   3        873.32        891.69        51.38 o                         
   7  12   3       6685.66       6793.83       198.64 o                         
   8  12   3      13135.09      12021.81       198.61 o                         
   9  12   3        237.00        335.40        42.57 o                         
  10  12   3       4774.34       4770.40       114.16 o                         
  11  12   3       5041.09       5112.15       363.71 o                         
 -11  13   3       2622.44       3200.57       211.45 o                         
 -10  13   3        290.94        332.19        44.57 o                         
  -9  13   3       1499.42       1432.07        80.00 o                         
  -8  13   3        314.54        352.23        41.85 o                         
  -7  13   3        349.45        316.17        40.13 o                         
  -6  13   3      11965.86      11162.26       170.94 o                         
  -5  13   3        115.84         88.95        18.84 o                         
  -4  13   3      32249.51      29960.66       353.62 o                         
  -3  13   3      10259.16       9542.39       167.96 o                         
  -2  13   3       6805.34       6247.24       133.04 o                         
  -1  13   3      35578.83      33562.39       588.95 o                         
   0  13   3       2848.02       3584.08        97.28 o                         
   1  13   3      24678.21      26745.10       299.18 o                         
   2  13   3        450.64        823.74        58.41 o                         
   3  13   3        826.43       1034.86        71.92 o                         
   4  13   3       1052.24       1139.01        54.94 o                         
   5  13   3       1290.11       1558.37        66.49 o                         
   6  13   3      13535.46      13297.64       235.44 o                         
   7  13   3       8477.07       8346.32       142.06 o                         
   8  13   3       1401.72       1347.74        60.59 o                         
   9  13   3      17920.67      18244.00       521.14 o                         
  10  13   3       1831.12       1945.06        81.82 o                         
  11  13   3       1165.46       1404.81        86.42 o                         
 -11  14   3         73.60        142.63        53.24 o                         
 -10  14   3       1518.56       1517.49        93.71 o                         
  -9  14   3       4951.42       4820.36       139.01 o                         
  -8  14   3        722.13        744.66        58.00 o                         
  -7  14   3       2279.23       2196.65        82.96 o                         
  -6  14   3       4606.50       4302.40        94.92 o                         
  -5  14   3       1477.81       1426.25        49.76 o                         
  -4  14   3       4226.39       3796.81       103.02 o                         
  -3  14   3        596.28        673.03        50.94 o                         
  -2  14   3       2424.46       2490.92        80.10 o                         
  -1  14   3      13987.73      15150.88       416.33 o                         
   0  14   3       3765.60       4415.73        99.03 o                         
   1  14   3       3487.91       3623.94        97.24 o                         
   2  14   3       3830.22       3881.50       193.15 o                         
   3  14   3       5499.47       6379.00       248.45 o                         
   4  14   3      21208.79      20521.83       311.24 o                         
   5  14   3       5310.61       5494.81       164.96 o                         
   6  14   3       1756.11       1871.20        97.19 o                         
   7  14   3       2350.10       2145.63        77.26 o                         
   8  14   3        976.27       1032.31        54.47 o                         
   9  14   3         70.09        107.93        24.98 o                         
  10  14   3       1278.56       1221.86        74.95 o                         
  11  14   3        226.56        220.87        69.26 o                         
 -11  15   3        198.32        233.31        50.86 o                         
 -10  15   3       1321.09       1261.47        94.35 o                         
  -9  15   3         67.15        102.02        27.25 o                         
  -8  15   3       2142.51       2189.79        91.74 o                         
  -7  15   3        631.18        605.12        43.95 o                         
  -6  15   3      10526.06       9789.43       223.61 o                         
  -5  15   3       5363.11       5077.36        93.02 o                         
  -4  15   3       5686.92       5324.93       110.61 o                         
  -3  15   3      12366.28      13214.94       207.11 o                         
  -2  15   3       2646.97       2603.03        88.71 o                         
  -1  15   3       1633.16       1558.25        69.01 o                         
   0  15   3      12689.42      13996.12       629.62 o                         
   1  15   3       8178.47       9450.31       176.92 o                         
   2  15   3       4655.71       5040.42       189.75 o                         
   3  15   3       8471.57       9450.22       484.00 o                         
   4  15   3       1719.74       1481.78       164.82 o                         
   5  15   3        911.77       1032.42        91.28 o                         
   6  15   3        989.05       1008.16        67.78 o                         
   7  15   3       2676.52       2663.18        85.98 o                         
   8  15   3       1076.33       1061.18        55.40 o                         
   9  15   3       2517.86       2720.27       102.08 o                         
  10  15   3          5.14         17.81        21.21 o                         
  11  15   3        958.65        896.13       127.80 o                         
 -11  16   3        144.29        152.32        24.06 o                         
 -10  16   3       3176.21       3126.57       147.89 o                         
  -9  16   3       9834.28      10008.33       164.53 o                         
  -8  16   3        202.75        342.42        39.43 o                         
  -7  16   3       6502.35       6210.22       130.42 o                         
  -6  16   3      15064.23      14091.21       216.09 o                         
  -5  16   3        708.75        893.61        46.77 o                         
  -4  16   3        882.60        790.64        43.59 o                         
  -3  16   3       1477.47       1328.27        64.42 o                         
  -2  16   3        599.07        460.59        43.48 o                         
  -1  16   3       4770.78       4320.16       124.89 o                         
   0  16   3       1952.60       2098.49       141.12 o                         
   1  16   3       6869.15       7125.78       178.47 o                         
   2  16   3       5818.77       5543.17       377.00 o                         
   3  16   3       7537.93       8754.23       463.32 o                         
   4  16   3      30749.39      32670.96       807.22 o                         
   5  16   3       6783.01       6842.58       245.30 o                         
   6  16   3       3488.09       3597.52       148.20 o                         
   7  16   3        838.53        896.16        59.46 o                         
   8  16   3         25.30         56.14        19.12 o                         
   9  16   3        171.31        198.37        41.59 o                         
  10  16   3        622.53        636.65        49.27 o                         
  11  16   3        801.35        712.06        70.99 o                         
 -10  17   3       1165.26       1261.17        57.16 o                         
  -9  17   3        291.83        316.29        30.87 o                         
  -8  17   3      16741.35      16363.56       204.98 o                         
  -7  17   3      15402.63      14453.91       218.74 o                         
  -6  17   3        951.81        937.32        47.75 o                         
  -5  17   3       7926.05       7238.09       121.41 o                         
  -4  17   3        580.17        474.54        36.39 o                         
  -3  17   3         58.00        148.36        28.58 o                         
  -2  17   3       1075.30       1380.01        56.39 o                         
  -1  17   3       2199.42       1977.25        87.45 o                         
   0  17   3      20888.43      20630.79       833.40 o                         
   1  17   3        730.47        589.28        62.21 o                         
   2  17   3      18967.98      19447.03       358.08 o                         
   3  17   3      22413.31      22403.10       674.76 o                         
   4  17   3        597.29        676.34        53.35 o                         
   5  17   3      24064.40      25580.53       463.65 o                         
   6  17   3       3189.00       2918.56       121.26 o                         
   7  17   3        134.29        122.84        27.89 o                         
   8  17   3        319.89        296.27        28.60 o                         
   9  17   3       1623.58       1428.91        86.73 o                         
  10  17   3       2963.27       3117.47        97.94 o                         
 -10  18   3       2630.20       3131.70       132.64 o                         
  -9  18   3         42.82         48.26        15.42 o                         
  -8  18   3       1262.14       1169.69        66.04 o                         
  -7  18   3        313.12        316.17        31.09 o                         
  -6  18   3       6319.65       6051.27       103.41 o                         
  -5  18   3       8787.70       8600.55       130.59 o                         
  -4  18   3       1944.75       1868.88        71.18 o                         
  -3  18   3      14341.37      13059.04       219.46 o                         
  -2  18   3      18504.57      17658.98       230.75 o                         
  -1  18   3       1630.61       1727.71        60.60 o                         
   0  18   3       5622.84       5014.20       148.94 o                         
   1  18   3        125.87        119.02        27.58 o                         
   2  18   3       9458.30      10088.59       280.34 o                         
   3  18   3       5551.11       5762.72       290.39 o                         
   4  18   3         46.94         81.91        26.77 o                         
   5  18   3       2905.33       3286.35       160.79 o                         
   6  18   3        629.89        669.26        65.60 o                         
   7  18   3       4359.38       3999.61       108.69 o                         
   8  18   3      14500.98      13410.44       302.66 o                         
   9  18   3        755.30        813.16        71.45 o                         
  10  18   3       6537.55       7150.48       178.38 o                         
 -10  19   3         16.17         35.65        27.11 o                         
  -9  19   3        716.64        762.29        42.55 o                         
  -8  19   3        997.21        934.14        54.52 o                         
  -7  19   3        239.57        275.12        29.02 o                         
  -6  19   3        714.70        656.78        41.76 o                         
  -5  19   3        300.64        268.29        31.99 o                         
  -4  19   3       7020.49       6627.40       120.77 o                         
  -3  19   3       3149.62       2958.51        87.19 o                         
  -2  19   3       5361.53       5046.14       104.39 o                         
  -1  19   3      11873.00      11355.92       212.31 o                         
   0  19   3          5.69         75.78        21.74 o                         
   1  19   3       5229.74       5386.23       197.51 o                         
   2  19   3        376.97        528.38        45.63 o                         
   3  19   3         99.47        133.74        34.90 o                         
   4  19   3       3607.23       4320.64       205.86 o                         
   5  19   3         59.84         60.55        29.21 o                         
   6  19   3       1115.28       1097.98        76.30 o                         
   7  19   3       5111.78       4571.81       119.58 o                         
   8  19   3         25.07         99.98        22.53 o                         
   9  19   3       1783.93       2003.75        92.84 o                         
  10  19   3        509.64        486.15        49.03 o                         
 -10  20   3         28.82         39.06        22.46 o                         
  -9  20   3        738.22        774.95        45.07 o                         
  -8  20   3       1346.02       1324.07        59.16 o                         
  -7  20   3       4137.55       4401.99       113.89 o                         
  -6  20   3       1644.25       1577.72        56.17 o                         
  -5  20   3       5775.43       5360.19       110.20 o                         
  -4  20   3       1351.16       1361.23        62.98 o                         
  -3  20   3       1353.57       1324.56        52.32 o                         
  -2  20   3       4629.67       4357.01       100.24 o                         
  -1  20   3        644.57        684.90        56.81 o                         
   0  20   3        184.26        262.11        31.06 o                         
   1  20   3       3291.81       3553.01       211.35 o                         
   2  20   3      15343.70      16012.52       645.23 o                         
   3  20   3       2535.28       2937.33       148.50 o                         
   4  20   3       2347.39       2418.36       111.88 o                         
   5  20   3        186.64        163.78        42.22 o                         
   6  20   3       8475.50       9208.05       455.39 o                         
   7  20   3         99.45        122.37        31.53 o                         
   8  20   3       3528.56       3328.83       118.69 o                         
   9  20   3          0.58         76.52        25.55 o                         
  10  20   3       4074.04       4408.16       131.47 o                         
 -10  21   3        204.12        136.16        27.39 o                         
  -9  21   3       1272.90       1266.09        80.51 o                         
  -8  21   3       1127.50        965.89        53.00 o                         
  -7  21   3        431.74        524.45        41.42 o                         
  -6  21   3       3844.34       3772.86        88.72 o                         
  -5  21   3       1373.79       1382.97        60.43 o                         
  -4  21   3      10020.62       9589.46       139.63 o                         
  -3  21   3       3253.72       3200.02        94.46 o                         
  -2  21   3       3643.04       3609.99        89.65 o                         
  -1  21   3       9709.36       9326.89       142.07 o                         
   0  21   3       1355.37       1328.37        63.56 o                         
   1  21   3       6515.60       7356.53       411.17 o                         
   2  21   3        155.18        230.30        34.77 o                         
   3  21   3        904.68        954.97        74.50 o                         
   4  21   3       1039.50        940.93       133.41 o                         
   5  21   3         98.87         97.53        32.92 o                         
   6  21   3       8435.27       8592.06       204.95 o                         
   7  21   3       1285.36       1582.76        84.88 o                         
   8  21   3        188.98        194.95        26.18 o                         
   9  21   3       3763.88       4021.16       116.76 o                         
  10  21   3       1069.31        906.12        56.09 o                         
 -10  22   3       1285.24       1058.94       277.03 o                         
  -9  22   3       6156.71       7004.07       351.05 o                         
  -8  22   3        179.96        217.64        25.09 o                         
  -7  22   3      12272.83      11556.26       189.20 o                         
  -6  22   3       5621.62       5641.19       107.55 o                         
  -5  22   3        350.32        293.47        29.79 o                         
  -4  22   3       3465.92       3314.36        84.76 o                         
  -3  22   3        495.27        490.34        43.40 o                         
  -2  22   3        772.92        770.40        43.18 o                         
  -1  22   3        518.37        518.83        38.87 o                         
   0  22   3        326.88        422.00        39.36 o                         
   1  22   3      20053.82      19952.26       475.69 o                         
   2  22   3      25563.55      26421.48       520.75 o                         
   3  22   3       2291.75       2050.19       142.36 o                         
   4  22   3      14690.20      15130.27       643.86 o                         
   5  22   3       1972.52       2261.28       252.22 o                         
   6  22   3       7785.82       8010.52       206.56 o                         
   7  22   3       6088.19       6050.81       193.06 o                         
   8  22   3          0.85         11.48        14.17 o                         
   9  22   3          4.26         36.48        20.02 o                         
  10  22   3       1483.65       1037.78        77.27 o                         
  -9  23   3         14.84         13.58        23.27 o                         
  -8  23   3       2025.63       2034.17        72.63 o                         
  -7  23   3        636.57        552.36        32.58 o                         
  -6  23   3        483.66        533.04        36.54 o                         
  -5  23   3       5175.99       5331.20       103.75 o                         
  -4  23   3       1694.26       1634.69        57.32 o                         
  -3  23   3         29.07         63.76        19.20 o                         
  -2  23   3        137.01        130.37        24.31 o                         
  -1  23   3       1215.85       1056.29        54.27 o                         
   0  23   3       7634.45       7373.26       153.61 o                         
   1  23   3        535.39        631.76        48.09 o                         
   2  23   3       6888.97       6702.76       161.16 o                         
   3  23   3      10739.29      10770.20       403.01 o                         
   4  23   3        790.96        791.68       127.91 o                         
   5  23   3       2809.35       2611.63       167.74 o                         
   6  23   3       3439.38       3533.94       141.84 o                         
   7  23   3        106.26        130.13        28.74 o                         
   8  23   3        412.71        447.43        41.43 o                         
   9  23   3       1259.46       1294.35        95.99 o                         
  -9  24   3        752.65        757.91        71.64 o                         
  -8  24   3         65.51         89.30        22.68 o                         
  -7  24   3       1312.76       1258.47        48.62 o                         
  -6  24   3         72.07         45.95        16.06 o                         
  -5  24   3       4966.37       4927.25        99.55 o                         
  -4  24   3        889.89        822.43        42.29 o                         
  -3  24   3       7918.55       8101.39       150.25 o                         
  -2  24   3       2873.26       2632.14        87.79 o                         
  -1  24   3       5867.25       5975.90       111.31 o                         
   0  24   3       8855.26       8812.84       419.24 o                         
   1  24   3       2690.82       2611.67       100.34 o                         
   2  24   3        332.09        407.76        60.56 o                         
   3  24   3        328.68        390.39        67.83 o                         
   4  24   3       6305.98       6827.56       196.12 o                         
   5  24   3        248.41        272.44        66.82 o                         
   6  24   3       6795.66       6833.85       172.18 o                         
   7  24   3         63.79        111.68        24.94 o                         
   8  24   3       3921.72       3938.53       144.48 o                         
   9  24   3        178.81        168.66        33.11 o                         
  -9  25   3        129.32         98.65        21.38 o                         
  -8  25   3         84.78         96.97        19.04 o                         
  -7  25   3       1231.75       1194.32        49.55 o                         
  -6  25   3         87.21         82.94        18.47 o                         
  -5  25   3         46.11         68.00        17.98 o                         
  -4  25   3        124.55        136.31        20.94 o                         
  -3  25   3        239.65        297.23        30.95 o                         
  -2  25   3       2857.15       2715.96       101.03 o                         
  -1  25   3        976.99       1076.77        48.91 o                         
   0  25   3         58.68        146.57        24.36 o                         
   1  25   3        236.04        390.61        55.65 o                         
   2  25   3       1773.87       1994.18       108.44 o                         
   3  25   3        318.16        252.22        36.93 o                         
   4  25   3       1077.90       1296.95       153.63 o                         
   5  25   3       5421.81       5415.26       191.27 o                         
   6  25   3        145.97        135.61        30.15 o                         
   7  25   3        688.62        613.43        32.58 o                         
   8  25   3         19.96         80.36        20.34 o                         
   9  25   3         67.62         58.57        20.78 o                         
  -9  26   3        587.95        273.14        42.20 o                         
  -8  26   3         71.05         53.95        13.71 o                         
  -7  26   3        152.17        129.21        26.80 o                         
  -6  26   3        966.38        978.53        47.99 o                         
  -5  26   3       6463.10       6557.02       109.54 o                         
  -4  26   3       2013.19       1894.09        74.80 o                         
  -3  26   3       9856.72       9662.38       148.42 o                         
  -2  26   3       6352.79       6123.24       146.15 o                         
  -1  26   3       1200.12       1397.46        82.55 o                         
   0  26   3      18314.87      18080.45       215.33 o                         
   1  26   3        949.43       1006.73        62.17 o                         
   2  26   3        396.31        464.38        56.49 o                         
   3  26   3        342.99        422.03        55.54 o                         
   4  26   3       1165.34       1277.20       100.77 o                         
   5  26   3       1029.04       1139.22        71.76 o                         
   6  26   3       2346.08       2666.66       138.91 o                         
   7  26   3        954.25        881.75        39.80 o                         
   8  26   3      12400.62      12500.46       298.92 o                         
  -8  27   3        940.57       1024.08       141.76 o                         
  -7  27   3        783.17        720.09        64.05 o                         
  -6  27   3        137.50        140.43        24.25 o                         
  -5  27   3       4731.43       4685.14       100.72 o                         
  -4  27   3       4435.17       4624.98        98.83 o                         
  -3  27   3        884.62        859.36        47.08 o                         
  -2  27   3       2475.63       2593.82        74.00 o                         
  -1  27   3      10115.87       9694.45       159.35 o                         
   0  27   3       2988.03       2845.03        77.49 o                         
   1  27   3         92.39        134.20        27.05 o                         
   2  27   3       2629.08       3257.73       146.81 o                         
   3  27   3       2755.84       2861.41        99.72 o                         
   4  27   3        691.35        635.65        74.91 o                         
   5  27   3        907.63        854.98        73.84 o                         
   6  27   3       2734.12       3126.86       122.81 o                         
   7  27   3       1219.68       1224.30        58.88 o                         
   8  27   3         21.11         37.20        26.01 o                         
  -8  28   3        566.88        368.68        72.72 o                         
  -7  28   3       3665.12       4115.51       169.29 o                         
  -6  28   3       1262.32       1288.03        49.55 o                         
  -5  28   3       1228.92       1207.66        56.08 o                         
  -4  28   3       2936.97       2964.72        88.41 o                         
  -3  28   3        633.08        578.10        39.81 o                         
  -2  28   3        214.64        253.92        28.78 o                         
  -1  28   3       1694.22       1743.02        79.34 o                         
   0  28   3         65.34        116.30        23.80 o                         
   1  28   3       5305.23       5454.49       153.98 o                         
   2  28   3       6924.28       7250.48       162.53 o                         
   3  28   3       3303.52       3387.41       115.07 o                         
   4  28   3      22061.86      23323.72       303.47 o                         
   5  28   3       1272.01       1314.87        61.30 o                         
   6  28   3       2773.47       3011.40       114.58 o                         
   7  28   3       1521.63       1588.06        84.05 o                         
   8  28   3        990.71        678.42        75.97 o                         
  -8  29   3        609.50        427.23        51.51 o                         
  -7  29   3        423.62        400.29        31.02 o                         
  -6  29   3        235.13        205.85        20.49 o                         
  -5  29   3        191.87        218.66        20.75 o                         
  -4  29   3         49.42         48.51        17.57 o                         
  -3  29   3        266.05        272.71        27.19 o                         
  -2  29   3         35.34         54.64        15.42 o                         
  -1  29   3       2020.80       2029.13        58.80 o                         
   0  29   3         76.46        100.87        24.94 o                         
   1  29   3         12.00         62.13        24.33 o                         
   2  29   3        416.80        506.85        43.14 o                         
   3  29   3        136.20        196.65        27.77 o                         
   4  29   3        168.17        281.77        42.35 o                         
   5  29   3          6.78         32.38        21.01 o                         
   6  29   3         39.61         56.17        17.39 o                         
   7  29   3        121.60         96.32        17.43 o                         
  -7  30   3       2378.53       2191.79        75.16 o                         
  -6  30   3        299.91        279.33        24.42 o                         
  -5  30   3        846.79        889.85        36.10 o                         
  -4  30   3        145.52        166.56        23.09 o                         
  -3  30   3       2194.12       2346.93        63.06 o                         
  -2  30   3       4145.35       4122.08       101.15 o                         
  -1  30   3        503.07        594.82        44.38 o                         
   0  30   3       3257.46       3158.59       100.87 o                         
   1  30   3       2721.72       2942.18       106.30 o                         
   2  30   3       2857.74       3205.83       262.93 o                         
   3  30   3        663.35        805.37        51.39 o                         
   4  30   3       1453.16       1620.44        77.02 o                         
   5  30   3        658.13        761.88        53.74 o                         
   6  30   3       3236.11       3125.38        96.64 o                         
   7  30   3       1385.19        941.07        45.29 o                         
  -7  31   3        125.73         77.59        20.18 o                         
  -6  31   3        172.15        161.85        29.63 o                         
  -5  31   3       1089.67       1076.17        48.50 o                         
  -4  31   3       1539.80       1559.34        54.96 o                         
  -3  31   3        616.18        615.67        39.66 o                         
  -2  31   3       1952.00       2115.24        78.25 o                         
  -1  31   3       3425.37       3592.91       126.61 o                         
   0  31   3       1758.75       1614.38        78.85 o                         
   1  31   3        221.18        342.31        35.99 o                         
   2  31   3       1967.13       2258.89        84.14 o                         
   3  31   3       1341.05       1484.26        65.68 o                         
   4  31   3       1077.51       1073.30        64.58 o                         
   5  31   3        122.36        125.82        20.92 o                         
   6  31   3        553.15        475.86        46.60 o                         
  -6  32   3         58.94         96.78        17.70 o                         
  -5  32   3       2532.84       2814.41        98.03 o                         
  -4  32   3        495.77        583.95        38.90 o                         
  -3  32   3      14108.84      15033.41       326.46 o                         
  -2  32   3       9004.95       9527.11       192.84 o                         
  -1  32   3        159.08        238.40        32.26 o                         
   0  32   3       6270.47       6555.81       187.30 o                         
   1  32   3       2743.96       2722.13       122.99 o                         
   2  32   3        866.20       1039.74        61.72 o                         
   3  32   3         12.67         14.53        16.70 o                         
   4  32   3        149.89        183.75        29.51 o                         
   5  32   3       2775.25       2761.77       129.14 o                         
   6  32   3       6105.75       5599.95       359.38 o                         
  -6  33   3        223.11        140.07        32.68 o                         
  -5  33   3       1372.39       1463.81        74.19 o                         
  -4  33   3        259.81        306.50        29.02 o                         
  -3  33   3         33.78         28.03        12.03 o                         
  -2  33   3        377.38        414.51        32.08 o                         
  -1  33   3        657.03        766.82        55.65 o                         
   0  33   3       1434.33       1573.22        78.11 o                         
   1  33   3         12.69         21.23        15.05 o                         
   2  33   3       3261.84       3659.63       127.55 o                         
   3  33   3       1755.91       1758.25        72.29 o                         
   4  33   3          0.03         35.97        24.20 o                         
   5  33   3       2232.34       2505.18       141.55 o                         
  -5  34   3        371.37        328.19        44.06 o                         
  -4  34   3        194.23        256.15        55.62 o                         
  -3  34   3        976.92        975.75        45.29 o                         
  -2  34   3        634.04        565.21        44.65 o                         
  -1  34   3        217.01        368.81        29.68 o                         
   0  34   3        665.11        566.14        44.26 o                         
   1  34   3       1260.77       1517.70        69.89 o                         
   2  34   3       1874.16       1975.60       121.61 o                         
   3  34   3         69.77        149.12        58.65 o                         
  -4  35   3       1002.42        929.40        85.27 o                         
  -3  35   3        135.77        186.63        41.34 o                         
  -2  35   3         31.03         32.92        15.06 o                         
  -1  35   3          1.11         16.12        13.02 o                         
   0  35   3        160.10        173.54        21.56 o                         
   1  35   3         92.96         85.64        18.64 o                         
   2  35   3        130.96        199.77        49.35 o                         
   3  35   3       2135.82       2426.62       142.84 o                         
  -4  36   3       1077.04        980.78        76.08 o                         
  -3  36   3        204.93        208.12        52.27 o                         
  -2  36   3         51.34         11.90        19.48 o                         
  -1  36   3        723.91        776.82        56.56 o                         
   0  36   3        167.09        156.95        30.33 o                         
  -3  37   3       1863.54       1284.08        83.11 o                         
  -1  37   3       5271.90       4885.27       169.25 o                         
   0  37   3        441.97        417.89        82.46 o                         
 -11   0   4       8543.63       9031.00       237.85 o                         
 -10   0   4          4.47          1.20        36.75 o                         
  -9   0   4      10291.59      10001.47       481.77 o                         
  -8   0   4       5247.80       5104.70       254.59 o                         
  -7   0   4       2281.10       2188.22       122.39 o                         
  -6   0   4        466.95        532.88        54.64 o                         
  -5   0   4        662.51        772.49        80.31 o                         
  -4   0   4       5991.03       5555.79       241.44 o                         
  -3   0   4      15614.98      15974.15       575.14 o                         
  -2   0   4       3436.34       3030.25       148.36 o                         
  -1   0   4      45337.21      40797.63       831.01 o                         
   0   0   4      15446.77      15741.11       622.18 o                         
   1   0   4       4260.61       3694.11       181.11 o                         
   2   0   4      19444.91      18474.39       518.80 o                         
   3   0   4       1473.44       1965.28       114.54 o                         
   4   0   4      51479.61      56871.37      1018.99 o                         
   5   0   4      23423.66      24216.07       526.03 o                         
   6   0   4       1036.24       1128.15        85.05 o                         
   7   0   4       6592.64       7156.90       255.73 o                         
   8   0   4        564.84        687.46        73.37 o                         
   9   0   4       3856.83       4017.62       178.69 o                         
  10   0   4       7761.50       8663.12       336.77 o                         
  11   0   4        651.51        741.74        77.26 o                         
 -12   1   4        105.79        106.27        34.85 o                         
 -11   1   4        111.87        107.54        37.24 o                         
 -10   1   4        839.47        949.11       123.54 o                         
  -9   1   4        321.33        418.61        59.95 o                         
  -8   1   4         54.41         85.62        32.47 o                         
  -7   1   4       6984.37       6501.27       192.48 o                         
  -6   1   4      17784.04      16683.20       338.90 o                         
  -5   1   4       2295.08       2192.02        86.08 o                         
  -4   1   4       1765.57       1589.06        92.27 o                         
  -3   1   4       6510.20       5052.58       241.70 o                         
  -2   1   4      18385.38      18889.24       334.56 o                         
  -1   1   4       1637.72       2024.42       173.83 o                         
   0   1   4      16702.58      17835.96       577.51 o                         
   1   1   4       4068.74       4223.81       200.42 o                         
   2   1   4       1016.78       1208.50       133.12 o                         
   3   1   4        678.54        503.84        51.44 o                         
   4   1   4      14045.87      14605.52       662.38 o                         
   5   1   4         78.40        125.43        24.71 o                         
   6   1   4       4875.90       5266.99       131.97 o                         
   7   1   4       6345.13       6486.25       132.96 o                         
   8   1   4       4336.01       4594.68       119.68 o                         
   9   1   4        108.13        187.36        35.64 o                         
  10   1   4       2702.85       2862.96        92.45 o                         
  11   1   4        479.97        553.81        43.24 o                         
 -12   2   4          2.64         20.28        15.12 o                         
 -11   2   4       1124.38       1303.43        75.40 o                         
 -10   2   4        494.90        587.32        73.73 o                         
  -9   2   4       4894.89       4846.78       178.85 o                         
  -8   2   4       3351.97       3115.64       118.73 o                         
  -7   2   4       9989.99       9033.45       234.32 o                         
  -6   2   4        313.91        327.59        28.82 o                         
  -5   2   4      21108.65      19267.10       573.62 o                         
  -4   2   4       3583.73       3431.64       155.77 o                         
  -3   2   4       6741.71       5954.41       249.50 o                         
  -2   2   4       7529.26       7022.94       171.06 o                         
  -1   2   4       4055.17       4322.93       196.36 o                         
   0   2   4        466.28        403.89        85.50 o                         
   1   2   4       5349.19       6867.28       479.61 o                         
   2   2   4       1551.29       1482.04        72.10 o                         
   3   2   4      29589.07      33762.40       607.02 o                         
   4   2   4      12779.90      15930.26       463.30 o                         
   5   2   4        311.21        280.56        31.39 o                         
   6   2   4      13015.14      13732.35       249.39 o                         
   7   2   4        564.37        743.70        67.91 o                         
   8   2   4       2696.96       2824.39       103.31 o                         
   9   2   4        182.65        201.44        41.09 o                         
  10   2   4       1841.36       1918.25        75.50 o                         
  11   2   4         27.11         37.87        20.74 o                         
 -12   3   4         20.25         35.04        15.60 o                         
 -11   3   4         30.55         39.53        24.84 o                         
 -10   3   4          3.23         48.57        42.54 o                         
  -9   3   4          8.92         38.49        31.00 o                         
  -8   3   4        908.13        802.82        55.64 o                         
  -7   3   4       1803.86       1594.36        84.85 o                         
  -6   3   4       7739.86       6998.72       125.69 o                         
  -5   3   4       2984.32       3120.02       220.49 o                         
  -4   3   4       3453.08       3594.47       142.91 o                         
  -3   3   4       6586.56       6771.99       251.22 o                         
  -2   3   4        623.44        831.52       169.17 o                         
  -1   3   4       1862.77       2445.12       154.12 o                         
   0   3   4       4335.64       5088.61       163.62 o                         
   1   3   4       2789.33       3227.30       145.05 o                         
   2   3   4      19706.02      24831.97       585.09 o                         
   3   3   4       1589.98       2028.91       105.28 o                         
   4   3   4        808.15       1238.07        87.21 o                         
   5   3   4       1367.91       1696.85       131.99 o                         
   6   3   4        643.99        960.24        86.44 o                         
   7   3   4        558.32        628.76        54.82 o                         
   8   3   4       1624.92       1792.65        82.20 o                         
   9   3   4        786.00        857.49        70.40 o                         
  10   3   4         87.92        121.26        28.72 o                         
  11   3   4         15.02         39.40        17.40 o                         
 -12   4   4         59.75         24.41        24.89 o                         
 -11   4   4       1134.82       1181.42        76.74 o                         
 -10   4   4         50.63        133.15        39.67 o                         
  -9   4   4       1442.89       1576.53        85.79 o                         
  -8   4   4       9502.55       8773.72       202.96 o                         
  -7   4   4      13505.94      12316.73       193.88 o                         
  -6   4   4       2250.95       2308.07       106.46 o                         
  -5   4   4      42866.27      37596.44       728.65 o                         
  -4   4   4      24618.66      23966.40       391.44 o                         
  -3   4   4       7578.89       7106.62       232.00 o                         
  -2   4   4      26432.98      26004.99       766.00 o                         
  -1   4   4        476.23        454.75        46.46 o                         
   0   4   4       4124.98       5185.83       217.34 o                         
   1   4   4      21234.83      26050.16       617.74 o                         
   2   4   4       3459.17       4276.59       124.95 o                         
   3   4   4       2912.65       2616.88        99.46 o                         
   4   4   4       5553.09       6368.98       191.84 o                         
   5   4   4      12101.58      12611.84       195.62 o                         
   6   4   4      21560.35      22083.36       298.36 o                         
   7   4   4        138.72        189.76        31.61 o                         
   8   4   4      19118.69      19737.98       356.56 o                         
   9   4   4       1432.70       1477.43        77.96 o                         
  10   4   4        266.62        382.70        47.79 o                         
  11   4   4       1658.54       1609.96        61.59 o                         
 -11   5   4        101.72        148.38        47.77 o                         
 -10   5   4       4311.06       5016.15       179.41 o                         
  -9   5   4       4017.03       4401.08       139.39 o                         
  -8   5   4        521.85        539.52        56.75 o                         
  -7   5   4       2088.70       1879.40        80.66 o                         
  -6   5   4       3764.80       3446.83       121.19 o                         
  -5   5   4         22.76         45.41        23.49 o                         
  -4   5   4        468.66        381.49        53.11 o                         
  -3   5   4      17032.53      15853.95       254.61 o                         
  -2   5   4      24722.73      24829.80       502.25 o                         
  -1   5   4       4176.29       5143.01       131.78 o                         
   0   5   4      14163.24      14368.83       311.97 o                         
   1   5   4       7042.09       6269.90       232.65 o                         
   2   5   4       6478.42       8600.38       259.92 o                         
   3   5   4      18910.64      18879.79       287.43 o                         
   4   5   4       5074.29       4831.62       144.58 o                         
   5   5   4        188.23        246.91        26.35 o                         
   6   5   4       3640.97       3688.36        97.63 o                         
   7   5   4       7708.45       7691.82       159.58 o                         
   8   5   4       3328.96       3271.22       132.33 o                         
   9   5   4         14.01         41.17        24.64 o                         
  10   5   4       5031.92       5720.19       207.32 o                         
  11   5   4       5974.49       6967.43       158.22 o                         
 -11   6   4       9824.98      11732.71       380.36 o                         
 -10   6   4          8.38         48.06        27.92 o                         
  -9   6   4       8747.07       9092.34       197.29 o                         
  -8   6   4        942.58        972.97        64.87 o                         
  -7   6   4       6862.27       6914.15       166.99 o                         
  -6   6   4        520.48        580.08        45.32 o                         
  -5   6   4        126.23        186.87        26.47 o                         
  -4   6   4       5716.60       5395.92       183.93 o                         
  -3   6   4       4537.97       3952.14        91.64 o                         
  -2   6   4        391.48        256.75        26.64 o                         
  -1   6   4      34869.14      37619.86       745.52 o                         
   0   6   4       4809.33       4976.73       124.22 o                         
   1   6   4      37803.13      42675.11       763.50 o                         
   2   6   4      56948.34      60453.22      1095.75 o                         
   3   6   4       4882.92       5711.44       284.68 o                         
   4   6   4       1699.99       1495.50       107.79 o                         
   5   6   4         24.21         33.00        17.21 o                         
   6   6   4        770.15        948.84        53.78 o                         
   7   6   4        180.50        251.34        38.58 o                         
   8   6   4         96.39        139.63        33.19 o                         
   9   6   4       2315.94       2425.63        93.35 o                         
  10   6   4      10463.25      10709.15       328.93 o                         
  11   6   4        137.87        162.74        26.12 o                         
 -11   7   4        411.85        604.07       150.31 o                         
 -10   7   4        167.99        191.69        39.28 o                         
  -9   7   4        565.49        613.24        56.26 o                         
  -8   7   4       1330.50       1323.66        74.97 o                         
  -7   7   4       1548.90       1686.39        75.69 o                         
  -6   7   4       8385.64       8088.81       150.47 o                         
  -5   7   4         56.18         94.08        18.88 o                         
  -4   7   4       5575.32       4874.83       161.58 o                         
  -3   7   4      14773.54      14615.75       229.85 o                         
  -2   7   4        220.30        351.71        32.58 o                         
  -1   7   4        417.86       1002.02        54.79 o                         
   0   7   4        364.10        426.94        39.03 o                         
   1   7   4         57.81        178.33        27.92 o                         
   2   7   4       5105.90       6644.65       487.29 o                         
   3   7   4        870.26       1244.89        80.33 o                         
   4   7   4       4136.95       4492.87       178.18 o                         
   5   7   4      20557.28      22177.46       266.27 o                         
   6   7   4         25.70         89.21        24.31 o                         
   7   7   4        244.46        204.01        33.31 o                         
   8   7   4        237.50        262.36        36.78 o                         
   9   7   4        754.97        812.62        65.33 o                         
  10   7   4        207.31        208.30        37.39 o                         
  11   7   4        298.07        358.79        40.20 o                         
 -11   8   4       3924.31       4563.60       167.46 o                         
 -10   8   4        770.52        789.11        65.64 o                         
  -9   8   4       6873.46       7185.98       172.29 o                         
  -8   8   4       1728.58       1720.17        81.51 o                         
  -7   8   4       2490.05       2314.38        94.27 o                         
  -6   8   4        621.60        643.98        44.90 o                         
  -5   8   4       2701.63       2497.23        72.83 o                         
  -4   8   4       4530.47       4184.98       102.83 o                         
  -3   8   4      29694.25      29332.34       646.36 o                         
  -2   8   4       1152.17       1715.18        66.45 o                         
  -1   8   4      27517.14      29642.97       303.86 o                         
   0   8   4       6668.94       6568.77       192.44 o                         
   1   8   4        806.68        840.37        62.35 o                         
   2   8   4      15134.82      16148.06       340.54 o                         
   3   8   4       1378.41       2391.31       276.01 o                         
   4   8   4       1508.30       1685.68       136.06 o                         
   5   8   4         21.52         70.82        19.82 o                         
   6   8   4       3272.27       3670.55       102.08 o                         
   7   8   4        480.92        601.45        45.12 o                         
   8   8   4       1097.54       1230.34        77.24 o                         
   9   8   4        481.12        575.69        41.89 o                         
  10   8   4       5297.31       5820.59       146.59 o                         
  11   8   4        423.01        462.72        55.83 o                         
 -11   9   4        777.58        809.21        59.95 o                         
 -10   9   4       1066.67       1157.45        76.49 o                         
  -9   9   4       2166.40       2384.68       120.07 o                         
  -8   9   4        562.32        722.34        54.54 o                         
  -7   9   4        758.40        672.88        53.46 o                         
  -6   9   4      15181.81      14074.60       280.22 o                         
  -5   9   4       1797.97       1740.58        69.80 o                         
  -4   9   4      14067.10      13209.99       250.69 o                         
  -3   9   4      25341.45      23300.30       263.01 o                         
  -2   9   4        613.53        480.37        38.87 o                         
  -1   9   4       1045.50       1024.40        65.39 o                         
   0   9   4       3330.63       3362.91       104.70 o                         
   1   9   4        106.72         93.19        18.11 o                         
   2   9   4       4807.63       5375.52       135.67 o                         
   3   9   4        139.91        244.26        37.60 o                         
   4   9   4      25609.50      28044.82       527.10 o                         
   5   9   4      12394.89      12719.53       185.13 o                         
   6   9   4        643.20        656.09        45.73 o                         
   7   9   4       9885.55      10210.43       230.63 o                         
   8   9   4       1463.02       1464.44        70.51 o                         
   9   9   4       1291.38       1289.93        62.70 o                         
  10   9   4       1253.00       1463.44        73.20 o                         
  11   9   4         69.78         64.04        21.48 o                         
 -11  10   4         65.36         50.42        22.77 o                         
 -10  10   4       2933.24       3137.49       127.99 o                         
  -9  10   4       1358.77       1427.86        85.10 o                         
  -8  10   4       3381.85       3408.14       118.23 o                         
  -7  10   4      24957.68      23051.26       397.21 o                         
  -6  10   4         22.64         42.27        19.64 o                         
  -5  10   4      20699.64      19247.09       295.13 o                         
  -4  10   4       9154.55       8127.06       113.05 o                         
  -3  10   4       9041.18       8872.64       140.10 o                         
  -2  10   4       4227.18       3707.98       109.93 o                         
  -1  10   4         62.18         50.56        19.79 o                         
   0  10   4       1526.42       1922.06        76.60 o                         
   1  10   4       2169.68       2363.26        65.00 o                         
   2  10   4      12662.06      13216.28       173.71 o                         
   3  10   4      20371.24      20277.01       256.10 o                         
   4  10   4       2238.83       2423.85       101.03 o                         
   5  10   4      14773.48      15562.62       261.18 o                         
   6  10   4      19089.38      19330.39       489.54 o                         
   7  10   4        249.56        240.94        28.14 o                         
   8  10   4      13171.87      12818.45       303.93 o                         
   9  10   4       8305.12       8144.07       221.33 o                         
  10  10   4         12.97         19.83        19.71 o                         
  11  10   4        878.93        755.29        57.41 o                         
 -11  11   4        232.64        302.39        42.42 o                         
 -10  11   4       4111.29       4432.99       173.05 o                         
  -9  11   4       1868.61       2057.32       109.85 o                         
  -8  11   4        726.79        710.68        64.70 o                         
  -7  11   4       3970.27       3867.81       151.10 o                         
  -6  11   4         99.18        129.25        21.79 o                         
  -5  11   4        321.01        477.42        34.27 o                         
  -4  11   4       2903.76       2971.17        79.70 o                         
  -3  11   4         48.22        108.85        22.92 o                         
  -2  11   4        965.41        771.56        57.66 o                         
  -1  11   4       4552.95       5792.96       117.65 o                         
   0  11   4      33223.00      37223.25       386.87 o                         
   1  11   4      42667.66      45979.07       483.30 o                         
   2  11   4        784.42        786.72        41.75 o                         
   3  11   4      27161.56      27751.39       405.11 o                         
   4  11   4        537.01        366.62        34.68 o                         
   5  11   4        134.40        218.39        26.57 o                         
   6  11   4        126.48        212.19        27.12 o                         
   7  11   4         40.34         61.20        17.22 o                         
   8  11   4       4015.03       3936.28       175.10 o                         
   9  11   4       1752.43       1870.01       115.17 o                         
  10  11   4       2254.94       2275.66        96.32 o                         
  11  11   4       2893.79       2944.80        97.58 o                         
 -11  12   4       1980.22       2138.83       105.42 o                         
 -10  12   4         17.59         83.78        25.90 o                         
  -9  12   4       4811.30       5076.40       147.69 o                         
  -8  12   4        980.27        882.08        61.59 o                         
  -7  12   4       1256.12       1203.96        79.56 o                         
  -6  12   4        101.92        170.69        22.91 o                         
  -5  12   4       6845.08       6693.03       103.70 o                         
  -4  12   4        128.04        179.23        22.45 o                         
  -3  12   4       3292.75       3226.74        84.16 o                         
  -2  12   4       1564.00       1635.03        82.25 o                         
  -1  12   4      23735.94      24786.56       244.59 o                         
   0  12   4      10814.30      12909.63       253.14 o                         
   1  12   4       1706.11       1577.31        58.00 o                         
   2  12   4       9904.89       9978.08       194.27 o                         
   3  12   4        127.93        209.92        35.76 o                         
   4  12   4       3144.82       3476.99       111.16 o                         
   5  12   4         21.70         54.97        17.26 o                         
   6  12   4        151.85        173.14        26.26 o                         
   7  12   4       4015.97       4003.21       110.96 o                         
   8  12   4       8564.98       8584.83       290.65 o                         
   9  12   4       1282.61       1328.08        67.09 o                         
  10  12   4        490.79        452.52        44.71 o                         
  11  12   4         52.51         84.19        34.41 o                         
 -11  13   4        168.69        335.68        61.47 o                         
 -10  13   4       2979.22       3120.24       114.30 o                         
  -9  13   4       1464.90       1725.95        94.81 o                         
  -8  13   4        966.12        998.26        59.72 o                         
  -7  13   4         60.18        134.41        30.15 o                         
  -6  13   4        223.10        250.50        27.07 o                         
  -5  13   4       2377.96       2261.86        57.39 o                         
  -4  13   4        136.28        125.74        20.08 o                         
  -3  13   4        271.71        396.94        29.93 o                         
  -2  13   4      13433.93      13417.26       210.06 o                         
  -1  13   4      18033.23      19681.54       446.17 o                         
   0  13   4      25712.21      29793.66       638.81 o                         
   1  13   4      11668.91      11760.69       180.18 o                         
   2  13   4       2450.22       3517.38       116.35 o                         
   3  13   4      15907.01      17210.18       510.98 o                         
   4  13   4        101.84        135.29        30.75 o                         
   5  13   4       1200.04       1174.62        60.47 o                         
   6  13   4       1183.01       1424.44        59.83 o                         
   7  13   4       2675.71       2690.27        80.39 o                         
   8  13   4       1086.55        995.43        49.55 o                         
   9  13   4       1453.80       1631.17        70.63 o                         
  10  13   4        573.51        581.54        48.33 o                         
  11  13   4       2246.19       1966.49       118.39 o                         
 -10  14   4        104.90         77.15        27.37 o                         
  -9  14   4       6885.48       6784.30       148.17 o                         
  -8  14   4       2177.23       2103.90        82.62 o                         
  -7  14   4        153.42        158.10        30.76 o                         
  -6  14   4        423.58        366.70        29.55 o                         
  -5  14   4        597.77        557.07        32.83 o                         
  -4  14   4       3238.26       3093.48        76.81 o                         
  -3  14   4       7382.88       7526.70       112.38 o                         
  -2  14   4       3967.59       3842.41       109.96 o                         
  -1  14   4      20636.36      20430.12       265.31 o                         
   0  14   4      14831.88      15437.68       195.19 o                         
   1  14   4      13080.65      14553.30       285.24 o                         
   2  14   4      17553.92      17288.82       465.24 o                         
   3  14   4       3645.48       3551.52       101.57 o                         
   4  14   4       1484.30       1518.44       112.28 o                         
   5  14   4       1348.88       1334.84        58.42 o                         
   6  14   4        895.83        973.27        61.92 o                         
   7  14   4        840.26        962.20        48.84 o                         
   8  14   4       1207.00       1176.76        51.12 o                         
   9  14   4        292.50        375.62        42.27 o                         
  10  14   4       3997.82       4259.22       116.82 o                         
  11  14   4        313.32        243.48        41.34 o                         
 -11  15   4         19.02          4.55        17.10 o                         
 -10  15   4        109.57         90.80        30.93 o                         
  -9  15   4       1402.18       1412.29        57.53 o                         
  -8  15   4       5092.66       5013.19       117.08 o                         
  -7  15   4        195.22        224.36        38.24 o                         
  -6  15   4      14067.04      13199.52       160.77 o                         
  -5  15   4       5445.17       5053.54        94.85 o                         
  -4  15   4       5138.50       4857.86        91.87 o                         
  -3  15   4      13461.32      12309.19       144.59 o                         
  -2  15   4       4223.78       4747.16       122.89 o                         
  -1  15   4      22533.42      23423.79       340.65 o                         
   0  15   4       5005.12       4914.83       117.07 o                         
   1  15   4        335.40        278.95        33.79 o                         
   2  15   4       8031.00       8241.11       236.13 o                         
   3  15   4         26.36         82.11        23.36 o                         
   4  15   4      25255.32      25949.50       612.61 o                         
   5  15   4      14162.32      14275.35       334.23 o                         
   6  15   4       3605.61       3485.17       127.51 o                         
   7  15   4      22591.66      21540.38       380.33 o                         
   8  15   4       1185.56       1203.39        77.19 o                         
   9  15   4       3208.24       3528.30       132.04 o                         
  10  15   4        787.68       1018.59        56.20 o                         
 -10  16   4        731.61        717.89        54.06 o                         
  -9  16   4        460.51        441.29        42.18 o                         
  -8  16   4       2567.46       2538.06        73.87 o                         
  -7  16   4       6782.98       6139.77       192.05 o                         
  -6  16   4         29.82         50.59        17.14 o                         
  -5  16   4      10586.50       9747.31       138.03 o                         
  -4  16   4        151.18        179.32        21.67 o                         
  -3  16   4       7468.23       7741.67       118.71 o                         
  -2  16   4       7951.80       7358.28       128.49 o                         
  -1  16   4       2738.07       2745.47        89.73 o                         
   0  16   4        138.93        200.02        24.71 o                         
   1  16   4        770.20        906.21        53.87 o                         
   2  16   4        119.35        101.45        24.08 o                         
   3  16   4       5777.64       5980.52       152.55 o                         
   4  16   4        727.34        737.69        60.39 o                         
   5  16   4      14056.73      14578.52       314.61 o                         
   6  16   4       8714.37       8718.82       222.96 o                         
   7  16   4         84.46         83.33        28.99 o                         
   8  16   4       2904.23       2723.65        99.96 o                         
   9  16   4       2385.37       2361.98        99.71 o                         
  10  16   4        423.50        448.15        36.62 o                         
 -10  17   4       4110.94       4472.76       149.40 o                         
  -9  17   4        495.96        482.37        42.50 o                         
  -8  17   4       3848.45       3810.28       119.88 o                         
  -7  17   4       1469.77       1389.25        90.26 o                         
  -6  17   4       1970.94       1894.25        59.61 o                         
  -5  17   4       1647.94       1662.53        57.67 o                         
  -4  17   4       2792.04       2784.96        70.27 o                         
  -3  17   4        201.29        253.50        28.06 o                         
  -2  17   4      15462.15      16012.74       208.93 o                         
  -1  17   4       8917.21       9027.79       151.77 o                         
   0  17   4       8837.63       8828.75       177.23 o                         
   1  17   4       9246.26       9060.70       203.07 o                         
   2  17   4       1426.12       1466.59        78.31 o                         
   3  17   4       7910.51       7515.42       174.18 o                         
   4  17   4        347.53        466.48        52.00 o                         
   5  17   4       3258.55       3748.18       247.64 o                         
   6  17   4       3663.11       3468.85       173.04 o                         
   7  17   4       5223.02       4940.61       129.54 o                         
   8  17   4       1117.94       1097.41        57.61 o                         
   9  17   4       2823.12       2726.45       102.05 o                         
  10  17   4         13.72          8.00        14.80 o                         
 -10  18   4       1851.16       1740.53       125.53 o                         
  -9  18   4        293.43        304.34        30.20 o                         
  -8  18   4        711.85        662.68        44.19 o                         
  -7  18   4       2811.19       3131.28       131.86 o                         
  -6  18   4         53.42         79.60        19.37 o                         
  -5  18   4       1499.96       1338.56        56.01 o                         
  -4  18   4        933.11        883.95        43.85 o                         
  -3  18   4       7073.05       7387.03       144.57 o                         
  -2  18   4       6587.03       6919.77       115.06 o                         
  -1  18   4        302.36        338.27        28.96 o                         
   0  18   4        105.52        308.75        31.70 o                         
   1  18   4        572.13        589.29        45.13 o                         
   2  18   4        143.59        151.74        31.46 o                         
   3  18   4       3181.30       3047.76       120.93 o                         
   4  18   4        162.99        151.88        32.80 o                         
   5  18   4       3401.50       3727.85       122.76 o                         
   6  18   4       8369.01       8713.47       182.45 o                         
   7  18   4       1855.72       1986.47        78.03 o                         
   8  18   4        427.90        498.39        36.73 o                         
   9  18   4        257.71        276.49        52.16 o                         
  10  18   4       1553.91       1410.84        80.99 o                         
  -9  19   4       2102.64       2268.98       103.77 o                         
  -8  19   4       3960.28       3726.20       169.04 o                         
  -7  19   4       6088.83       5696.58       201.03 o                         
  -6  19   4        163.37        171.97        25.87 o                         
  -5  19   4         74.87         79.78        17.71 o                         
  -4  19   4       3997.02       3917.75        87.88 o                         
  -3  19   4        654.18        601.70        43.73 o                         
  -2  19   4      17526.95      17414.53       182.42 o                         
  -1  19   4       1620.66       1573.23        75.65 o                         
   0  19   4      37464.56      37973.72       701.43 o                         
   1  19   4      31869.03      32570.56       645.31 o                         
   2  19   4        314.35        602.64        57.01 o                         
   3  19   4      19577.10      21282.83       485.32 o                         
   4  19   4       1289.38       1287.06        88.57 o                         
   5  19   4       1000.33       1093.07        74.77 o                         
   6  19   4       1447.30       1574.39        79.47 o                         
   7  19   4        516.68        547.96        40.47 o                         
   8  19   4       3616.03       3641.53       136.89 o                         
   9  19   4       2808.76       2940.64       111.41 o                         
  10  19   4        768.75        644.03        84.30 o                         
 -10  20   4        506.00        407.76        49.13 o                         
  -9  20   4       1901.91       1877.74        67.85 o                         
  -8  20   4       1983.60       1857.41        75.88 o                         
  -7  20   4         11.10         44.84        19.53 o                         
  -6  20   4         17.54         62.89        19.85 o                         
  -5  20   4        210.00        220.55        24.85 o                         
  -4  20   4       3200.04       3041.25        83.40 o                         
  -3  20   4        879.34        900.08        49.13 o                         
  -2  20   4       1145.84       1148.71        45.70 o                         
  -1  20   4      12636.90      11503.96       167.49 o                         
   0  20   4       1342.75       1233.38        54.45 o                         
   1  20   4       1743.71       1810.67        72.98 o                         
   2  20   4      15334.41      15780.11       275.88 o                         
   3  20   4        450.86        424.11        46.97 o                         
   4  20   4       1142.08       1376.55        91.88 o                         
   5  20   4       4953.97       4890.33       183.67 o                         
   6  20   4        726.49        871.36        74.59 o                         
   7  20   4        609.86        626.94        50.09 o                         
   8  20   4        171.72        214.85        29.92 o                         
   9  20   4       3396.99       3551.51       114.56 o                         
  10  20   4       2577.95       1931.86       101.51 o                         
  -9  21   4        510.96        391.79        43.16 o                         
  -8  21   4       5286.45       5373.89       145.94 o                         
  -7  21   4         13.51          9.18        18.28 o                         
  -6  21   4       5047.26       4731.22        99.29 o                         
  -5  21   4       2026.67       1750.65        54.18 o                         
  -4  21   4      15584.16      15268.33       179.25 o                         
  -3  21   4      18816.96      18177.21       336.57 o                         
  -2  21   4        990.63       1118.44        50.34 o                         
  -1  21   4       7153.56       6929.99       142.68 o                         
   0  21   4       1963.20       2129.71        72.82 o                         
   1  21   4       1896.45       2145.19       101.37 o                         
   2  21   4       2030.92       2249.55       125.16 o                         
   3  21   4         60.37         95.64        37.82 o                         
   4  21   4      14217.82      15029.97       407.11 o                         
   5  21   4       7251.56       7924.62       249.68 o                         
   6  21   4       1984.22       2181.76       120.60 o                         
   7  21   4      20048.93      19556.07       549.57 o                         
   8  21   4         20.32         38.03        18.99 o                         
   9  21   4       4400.12       4237.67       223.03 o                         
  -9  22   4         69.20         76.71        19.76 o                         
  -8  22   4        482.33        569.43        40.72 o                         
  -7  22   4        483.79        450.53        49.79 o                         
  -6  22   4       1934.78       1868.52        64.60 o                         
  -5  22   4      10494.67       9506.60       267.62 o                         
  -4  22   4       1805.83       1829.75        69.37 o                         
  -3  22   4        306.34        357.08        32.07 o                         
  -2  22   4         16.20         54.66        18.39 o                         
  -1  22   4        363.39        401.38        33.31 o                         
   0  22   4        867.09        989.48        51.53 o                         
   1  22   4        511.42        588.58        45.37 o                         
   2  22   4        296.01        324.41        34.50 o                         
   3  22   4        302.92        437.21        59.61 o                         
   4  22   4       1430.02       1690.57       171.86 o                         
   5  22   4         99.63        132.47        28.41 o                         
   6  22   4        203.30        228.85        33.38 o                         
   7  22   4         63.63        153.67        28.20 o                         
   8  22   4        482.90        515.35        39.49 o                         
   9  22   4        240.19        178.02        33.69 o                         
  -9  23   4        556.93        390.29        41.45 o                         
  -8  23   4       5879.23       5889.82       111.61 o                         
  -7  23   4        445.49        505.07        40.80 o                         
  -6  23   4       7908.16       7659.90       187.06 o                         
  -5  23   4        107.87        218.55        23.22 o                         
  -4  23   4       4504.45       4852.02        99.14 o                         
  -3  23   4       8204.05       7782.74       137.06 o                         
  -2  23   4       5538.42       5792.33       126.73 o                         
  -1  23   4       7505.27       7748.47       144.78 o                         
   0  23   4       2015.63       2339.19        73.08 o                         
   1  23   4       1947.07       2085.22        82.48 o                         
   2  23   4       3160.16       3217.60       123.56 o                         
   3  23   4       1152.71       1224.79       231.13 o                         
   4  23   4       7896.92       8671.70       341.89 o                         
   5  23   4      12663.42      16060.10       429.94 o                         
   6  23   4       1298.43       1441.56        90.72 o                         
   7  23   4       6582.67       6632.42       196.60 o                         
   8  23   4         15.36         55.34        19.91 o                         
   9  23   4       2661.07       2401.30       127.04 o                         
  -9  24   4         17.85          2.38        19.70 o                         
  -8  24   4       3556.36       3239.09       166.87 o                         
  -7  24   4       1102.32       1077.31        66.56 o                         
  -6  24   4         47.46         60.44        17.75 o                         
  -5  24   4       8288.62       8231.77       154.31 o                         
  -4  24   4       6927.18       6447.03       120.53 o                         
  -3  24   4         47.07         72.84        26.26 o                         
  -2  24   4       2218.61       2404.62        74.95 o                         
  -1  24   4       2842.65       2907.66        92.54 o                         
   0  24   4        300.01        303.42        39.82 o                         
   1  24   4        211.36        342.15        38.75 o                         
   2  24   4      12472.97      13098.95       234.37 o                         
   3  24   4       4201.75       4571.64       214.72 o                         
   4  24   4       1665.63       1738.01       133.67 o                         
   5  24   4       1900.93       2155.88       109.97 o                         
   6  24   4       1320.06       1422.32        85.62 o                         
   7  24   4        141.80        145.47        24.93 o                         
   8  24   4       2359.86       2302.52       100.21 o                         
  -8  25   4        945.30        915.23        43.41 o                         
  -7  25   4       2490.27       2402.51        71.61 o                         
  -6  25   4        250.58        272.18        24.71 o                         
  -5  25   4        403.90        408.83        30.11 o                         
  -4  25   4        926.03        921.60        44.31 o                         
  -3  25   4        133.30        224.42        29.79 o                         
  -2  25   4      20666.93      21314.74       412.27 o                         
  -1  25   4       6655.55       6414.25       121.64 o                         
   0  25   4      12619.69      12133.64       179.21 o                         
   1  25   4      11889.71      11803.90       184.98 o                         
   2  25   4       3833.10       4290.87       134.31 o                         
   3  25   4      15046.19      15381.81       479.46 o                         
   4  25   4         29.84         61.66        26.72 o                         
   5  25   4       1680.25       1900.15       104.27 o                         
   6  25   4          0.92          7.33        16.24 o                         
   7  25   4         47.55         42.83        14.15 o                         
  -8  26   4        165.43        203.64        23.10 o                         
  -7  26   4         66.53         99.10        19.91 o                         
  -6  26   4        151.75        136.02        18.48 o                         
  -5  26   4       1153.79       1151.18        48.84 o                         
  -4  26   4       1712.30       1665.21        56.75 o                         
  -3  26   4        254.01        217.90        27.10 o                         
  -2  26   4        451.34        498.66        40.23 o                         
  -1  26   4       1314.40       1304.43        51.64 o                         
   0  26   4        308.54        317.62        31.82 o                         
   1  26   4       1480.06       1374.71        85.20 o                         
   2  26   4       2145.62       2292.14        93.30 o                         
   3  26   4         27.82         58.76        39.18 o                         
   4  26   4        711.23        975.84       105.86 o                         
   5  26   4       3221.64       3579.98       162.99 o                         
   6  26   4        866.81        850.43        60.12 o                         
   7  26   4          6.14         17.07        14.14 o                         
  -8  27   4        117.97         85.08        20.95 o                         
  -7  27   4        310.22        318.98        30.83 o                         
  -6  27   4       6589.94       6501.85       286.88 o                         
  -5  27   4       3431.43       3211.02       135.41 o                         
  -4  27   4       4742.85       4831.42       119.69 o                         
  -3  27   4       4945.35       4875.20       106.80 o                         
  -2  27   4       3705.04       3537.19       114.32 o                         
  -1  27   4       3528.23       3397.57        95.96 o                         
   0  27   4       1542.96       1549.82        74.75 o                         
   1  27   4       4840.61       4524.21       124.47 o                         
   2  27   4       6641.01       7581.87       226.61 o                         
   3  27   4       5690.04       5968.50       194.79 o                         
   4  27   4       1384.80       1328.49       225.95 o                         
   5  27   4       7840.03       8611.49       314.66 o                         
   6  27   4       2164.98       2239.34        77.54 o                         
   7  27   4       4074.52       3750.84       113.41 o                         
  -7  28   4         15.26         40.90        13.90 o                         
  -6  28   4        229.71        306.65        49.77 o                         
  -5  28   4        891.37        870.56        51.88 o                         
  -4  28   4        436.28        441.78        29.97 o                         
  -3  28   4         42.58        147.29        22.34 o                         
  -2  28   4        157.12        195.09        23.00 o                         
  -1  28   4        631.15        624.56        45.67 o                         
   0  28   4          9.25         54.57        20.46 o                         
   1  28   4       2070.08       2402.59        91.60 o                         
   2  28   4        731.68        874.89        56.80 o                         
   3  28   4       1322.92       1301.69       137.40 o                         
   4  28   4        190.56        283.62        53.02 o                         
   5  28   4       1274.53       1196.20        75.10 o                         
   6  28   4         24.23         62.82        16.21 o                         
   7  28   4         28.33         56.06        32.46 o                         
  -7  29   4       1698.83       1679.42       108.32 o                         
  -6  29   4      15786.08      16728.26       226.31 o                         
  -5  29   4       2607.37       2444.14       118.08 o                         
  -4  29   4       6926.72       7153.11       200.95 o                         
  -3  29   4      11008.39      10890.97       285.10 o                         
  -2  29   4         51.75         41.40        18.02 o                         
  -1  29   4       2963.65       2895.47        83.16 o                         
   0  29   4         10.47         51.06        20.37 o                         
   1  29   4        310.22        285.93        29.29 o                         
   2  29   4       7580.83       8132.44       204.04 o                         
   3  29   4       3574.99       3142.16       131.45 o                         
   4  29   4       4111.15       4461.06       120.60 o                         
   5  29   4       7023.40       7690.00       478.77 o                         
   6  29   4       4316.30       4013.82       189.23 o                         
  -7  30   4        776.91        443.95        56.27 o                         
  -6  30   4        134.79        139.72        25.55 o                         
  -5  30   4       1221.93       1275.22        86.06 o                         
  -4  30   4       2116.18       1823.83       101.07 o                         
  -3  30   4        134.49        138.84        23.21 o                         
  -2  30   4       2123.14       2249.05        66.02 o                         
  -1  30   4       3904.71       4152.00       102.82 o                         
   0  30   4       4140.19       3972.42        99.13 o                         
   1  30   4        373.04        453.83        39.32 o                         
   2  30   4        834.67        940.96        73.58 o                         
   3  30   4        612.84        628.96        67.57 o                         
   4  30   4        727.53        764.14        45.51 o                         
   5  30   4       1750.90       1992.43       125.96 o                         
   6  30   4       1857.47       1765.22       135.27 o                         
  -6  31   4        124.25         87.12        18.50 o                         
  -5  31   4        379.20        331.00        28.75 o                         
  -4  31   4       3080.98       2919.74       124.64 o                         
  -3  31   4        620.07        530.68        32.04 o                         
  -2  31   4       4697.91       5003.69        99.65 o                         
  -1  31   4        919.93        908.14        48.42 o                         
   0  31   4       6864.37       7249.18       175.58 o                         
   1  31   4       8221.85       8064.84       218.86 o                         
   2  31   4       2634.13       2959.32       185.59 o                         
   3  31   4       4378.61       5020.50       223.46 o                         
   4  31   4        118.04        118.55        27.70 o                         
   5  31   4       3328.13       3257.11       258.72 o                         
  -6  32   4        169.32         98.50        20.19 o                         
  -5  32   4        566.31        617.89        43.59 o                         
  -4  32   4          5.45         15.57        15.90 o                         
  -3  32   4        300.56        266.84        27.31 o                         
  -2  32   4        782.20        702.08        40.00 o                         
  -1  32   4        149.88        159.10        22.32 o                         
   0  32   4         59.27        109.49        23.22 o                         
   1  32   4         19.56         53.16        16.91 o                         
   2  32   4         69.59        120.69        27.15 o                         
   3  32   4        928.82       1186.69       106.90 o                         
   4  32   4         42.70         42.14        23.61 o                         
  -5  33   4          8.84         19.14        12.63 o                         
  -4  33   4       3402.59       3563.05       123.95 o                         
  -3  33   4        491.94        437.78        33.04 o                         
  -2  33   4       3250.19       3186.02       138.10 o                         
  -1  33   4       1708.42       1360.93        58.02 o                         
   0  33   4       4893.26       5149.56       157.97 o                         
   1  33   4       5306.82       4614.32       190.68 o                         
   2  33   4       1305.31       1629.56        70.37 o                         
   3  33   4       9360.57       8567.77       187.70 o                         
  -4  34   4       3134.67       2997.90        99.21 o                         
  -3  34   4        337.47        290.67        51.73 o                         
  -2  34   4       1151.18       1215.13       101.68 o                         
  -1  34   4       1715.78       1803.49        84.04 o                         
   0  34   4       1035.78        895.15        58.77 o                         
   1  34   4        103.15         64.34        20.12 o                         
  -4  35   4       3133.66       2836.97       109.95 o                         
  -3  35   4       6915.76       6100.92       138.41 o                         
  -2  35   4        129.64        115.83        25.11 o                         
  -1  35   4       1837.21       1844.35        85.40 o                         
   0  35   4        267.70        314.14        34.62 o                         
   2  35   4       1748.96       1821.91       119.04 o                         
   3  35   4        350.91        293.05        46.10 o                         
  -2  36   4          7.74         29.67        12.66 o                         
  -1  36   4        896.84        974.15        68.61 o                         
   0  36   4         47.27         44.58        28.35 o                         
   1  36   4       1664.89       1789.66       111.25 o                         
 -11   1   5       2591.05       2404.36       828.50 o                         
 -10   1   5       2722.32       3776.93       286.34 o                         
  -9   1   5       1055.25       1152.87       100.13 o                         
  -8   1   5      15542.40      15846.61       261.94 o                         
  -7   1   5       1170.11       1190.05        63.15 o                         
  -6   1   5      11800.85      11450.40       249.06 o                         
  -5   1   5       9266.27       8838.96       150.69 o                         
  -4   1   5         77.87        168.74        33.31 o                         
  -3   1   5         28.14         77.83        21.98 o                         
  -2   1   5       6370.71       6508.51       174.24 o                         
  -1   1   5       8217.56       9280.49       411.96 o                         
   0   1   5      11810.90      13048.21       593.91 o                         
   1   1   5       6040.95       7541.36       331.13 o                         
   2   1   5      24886.94      25532.83       454.76 o                         
   3   1   5      12592.94      12379.22       350.28 o                         
   4   1   5       8862.94       9204.12       260.32 o                         
   5   1   5      24817.83      25546.39       288.62 o                         
   6   1   5       1631.05       1805.56        82.52 o                         
   7   1   5      16176.29      17691.89       307.38 o                         
   8   1   5        225.43        289.92        40.96 o                         
   9   1   5       4218.97       4405.80       105.52 o                         
  10   1   5         40.61         64.70        18.53 o                         
  11   1   5       1520.15       1579.80        67.04 o                         
 -11   2   5        838.82        849.83       232.77 o                         
 -10   2   5       4321.72       5129.93       225.19 o                         
  -9   2   5       1319.97       1281.84        88.31 o                         
  -8   2   5        259.43        237.08        37.41 o                         
  -7   2   5       1336.87       1288.78        67.07 o                         
  -6   2   5       6079.15       5811.66       137.36 o                         
  -5   2   5       1659.46       1582.08        62.74 o                         
  -4   2   5        843.43        755.63        50.38 o                         
  -3   2   5       5694.55       4919.70       162.69 o                         
  -2   2   5        905.66       1361.78        94.33 o                         
  -1   2   5      11015.30      11627.92       408.49 o                         
   0   2   5      39907.30      43256.19       655.45 o                         
   1   2   5       8858.68       9267.23       572.73 o                         
   2   2   5       2625.28       2945.96       222.80 o                         
   3   2   5       3571.56       2945.30       207.49 o                         
   4   2   5      11862.47      12690.43       262.55 o                         
   5   2   5        174.84        237.52        29.53 o                         
   6   2   5       5077.01       5383.41       188.32 o                         
   7   2   5      32539.82      34383.71       360.89 o                         
   8   2   5       5840.57       6029.24       155.36 o                         
   9   2   5       1678.66       1792.13        72.88 o                         
  10   2   5        829.81        900.75        51.07 o                         
  11   2   5        307.94        323.08        38.03 o                         
 -11   3   5         43.69        109.72        26.22 o                         
 -10   3   5       1553.74       1785.31        94.99 o                         
  -9   3   5       1592.99       1706.46       100.35 o                         
  -8   3   5        112.81        125.02        36.79 o                         
  -7   3   5       4014.14       3805.90       121.40 o                         
  -6   3   5        358.15        430.08        40.84 o                         
  -5   3   5       1493.52       1203.45        59.00 o                         
  -4   3   5      22320.92      21198.29       237.16 o                         
  -3   3   5        630.30        787.22        75.53 o                         
  -2   3   5      48585.23      48342.84      1330.51 o                         
  -1   3   5      31400.25      31555.47       479.58 o                         
   0   3   5      12878.99      13389.54       266.89 o                         
   1   3   5      39493.91      36710.85      1541.49 o                         
   2   3   5       2537.91       2492.94       112.86 o                         
   3   3   5       2990.69       3249.16       190.77 o                         
   4   3   5        241.35        308.49        37.24 o                         
   5   3   5       1964.85       1921.70        73.78 o                         
   6   3   5      12905.54      12888.64       202.91 o                         
   7   3   5      13650.23      14747.10       256.06 o                         
   8   3   5       7951.87       8037.85       169.82 o                         
   9   3   5      27366.90      28700.05       438.94 o                         
  10   3   5         46.25         59.26        20.80 o                         
  11   3   5       4808.34       5250.92       113.43 o                         
 -11   4   5        210.42        252.45        35.40 o                         
 -10   4   5       1887.30       2230.58       121.25 o                         
  -9   4   5        883.11        961.07        69.72 o                         
  -8   4   5         38.80         38.04        28.97 o                         
  -7   4   5       3962.87       3937.58       123.66 o                         
  -6   4   5       1650.70       1694.48        71.44 o                         
  -5   4   5        172.60        195.82        24.80 o                         
  -4   4   5       4274.70       4323.43       125.27 o                         
  -3   4   5       1028.71        863.75        74.41 o                         
  -2   4   5       6493.06       7545.69       380.12 o                         
  -1   4   5       3652.50       5080.68       367.24 o                         
   0   4   5        498.77        414.72        82.51 o                         
   1   4   5       1576.55       1584.38       150.93 o                         
   2   4   5         20.45         49.83        23.18 o                         
   3   4   5       3571.66       3688.97       144.32 o                         
   4   4   5       5349.33       5168.91       147.44 o                         
   5   4   5        333.59        367.98        35.32 o                         
   6   4   5        263.83        396.36        43.80 o                         
   7   4   5        906.43       1123.19        67.51 o                         
   8   4   5        190.93        226.83        41.38 o                         
   9   4   5       4521.42       4636.12       106.39 o                         
  10   4   5       1723.57       1888.31        66.00 o                         
  11   4   5       1095.89       1053.62        64.81 o                         
 -11   5   5         35.60         80.53        28.06 o                         
 -10   5   5        714.36        909.77        96.49 o                         
  -9   5   5        340.85        392.21        43.50 o                         
  -8   5   5       3709.54       3995.54       160.96 o                         
  -7   5   5       1669.49       1786.49        84.55 o                         
  -6   5   5      11445.75      10547.89       183.36 o                         
  -5   5   5          9.78         37.34        16.80 o                         
  -4   5   5      11750.93      11429.56       171.73 o                         
  -3   5   5       3857.86       3557.59       314.60 o                         
  -2   5   5       1642.77       1462.14        69.82 o                         
  -1   5   5       1084.00        996.71        77.67 o                         
   0   5   5      22216.81      23878.64      1201.61 o                         
   1   5   5      20869.13      25353.36       486.20 o                         
   2   5   5       1721.05       1756.66        93.89 o                         
   3   5   5       9056.87      10120.18       410.26 o                         
   4   5   5       3328.48       3256.35       171.91 o                         
   5   5   5       9041.73       9731.65       147.45 o                         
   6   5   5      16489.92      17517.20       303.21 o                         
   7   5   5      12799.64      13849.75       244.82 o                         
   8   5   5        571.49        633.56        51.53 o                         
   9   5   5       5317.30       5572.74       120.48 o                         
  10   5   5        360.23        384.48        34.98 o                         
  11   5   5       2180.22       2126.19        85.76 o                         
 -11   6   5          6.58         -7.83        18.90 o                         
 -10   6   5       4196.66       4772.42       168.60 o                         
  -9   6   5       5065.75       5777.51       148.24 o                         
  -8   6   5        285.14        309.96        44.41 o                         
  -7   6   5       5137.20       5335.07       141.81 o                         
  -6   6   5       7678.36       7489.56       152.97 o                         
  -5   6   5        379.81        538.78        41.30 o                         
  -4   6   5        853.35        773.64        41.69 o                         
  -3   6   5        135.91        288.99        34.08 o                         
  -2   6   5       2033.28       2000.81       101.29 o                         
  -1   6   5       2912.50       3632.20       232.02 o                         
   0   6   5       1938.53       1927.20       181.03 o                         
   1   6   5       1136.14        901.04        63.01 o                         
   2   6   5         50.30        253.99        41.18 o                         
   3   6   5       9013.90      10149.81       268.76 o                         
   4   6   5       1836.74       1913.98       118.51 o                         
   5   6   5        656.16        888.38        54.75 o                         
   6   6   5       2235.22       2238.24        83.65 o                         
   7   6   5        886.80        851.67        55.47 o                         
   8   6   5        697.47        786.76        55.49 o                         
   9   6   5         28.17         43.27        21.74 o                         
  10   6   5        231.05        207.09        30.46 o                         
  11   6   5         92.69         90.82        17.87 o                         
 -11   7   5        995.33       1059.14        56.39 o                         
 -10   7   5       1287.03       1480.28        90.53 o                         
  -9   7   5       3034.89       3227.10       120.26 o                         
  -8   7   5      15970.11      16454.16       288.98 o                         
  -7   7   5       2066.50       2112.32        88.41 o                         
  -6   7   5       6877.92       6546.23       152.30 o                         
  -5   7   5       7848.49       7293.22       126.36 o                         
  -4   7   5       2458.70       2699.27        80.70 o                         
  -3   7   5      11548.68      11004.06       233.75 o                         
  -2   7   5        207.62        284.37        46.11 o                         
  -1   7   5         85.00        148.78        33.84 o                         
   0   7   5      15020.17      16711.65       570.83 o                         
   1   7   5        518.03        781.98        63.67 o                         
   2   7   5      51411.04      57415.64      1324.66 o                         
   3   7   5      30929.62      34335.40       918.30 o                         
   4   7   5      28529.73      30387.10       499.95 o                         
   5   7   5      34964.39      35703.06       367.11 o                         
   6   7   5       2691.81       2799.56        88.11 o                         
   7   7   5       5259.52       5376.20       181.58 o                         
   8   7   5        258.50        291.57        39.63 o                         
   9   7   5         16.23         37.84        19.76 o                         
  10   7   5       2251.57       2410.11        77.32 o                         
  11   7   5       1492.43       1176.73        94.00 o                         
 -11   8   5        998.69       1074.33        69.83 o                         
 -10   8   5        187.74        279.25        38.58 o                         
  -9   8   5         28.25         50.47        28.61 o                         
  -8   8   5         68.96        151.03        34.37 o                         
  -7   8   5        582.03        616.32        47.42 o                         
  -6   8   5        186.91        225.57        35.54 o                         
  -5   8   5       3641.69       3476.64        92.14 o                         
  -4   8   5      17359.04      16185.15       246.52 o                         
  -3   8   5      24985.41      23817.50       315.83 o                         
  -2   8   5       8215.85       8219.92       363.56 o                         
  -1   8   5      20654.67      22845.00       485.81 o                         
   0   8   5      12440.55      12815.59       268.42 o                         
   1   8   5        821.13        787.17        58.15 o                         
   2   8   5       8182.81       9295.82       193.65 o                         
   3   8   5      13298.34      13665.19       228.12 o                         
   4   8   5      11869.98      12263.00       276.71 o                         
   5   8   5      14304.23      14560.36       213.60 o                         
   6   8   5         15.05         45.05        19.45 o                         
   7   8   5       6159.38       5870.48       196.86 o                         
   8   8   5       1376.47       1586.60        90.80 o                         
   9   8   5       1369.25       1416.31        63.15 o                         
  10   8   5       6888.96       7389.05       147.74 o                         
  11   8   5       3014.38       2668.18       101.73 o                         
 -11   9   5          7.80         40.73        20.12 o                         
 -10   9   5       1738.73       1803.59       108.84 o                         
  -9   9   5        136.21        213.58        36.83 o                         
  -8   9   5         71.91        140.52        30.18 o                         
  -7   9   5        366.74        407.74        39.69 o                         
  -6   9   5        842.97        846.21        57.61 o                         
  -5   9   5       2287.12       1991.38        81.86 o                         
  -4   9   5      18405.75      17467.07       236.79 o                         
  -3   9   5       3821.17       4240.30       100.48 o                         
  -2   9   5      21297.07      20175.43       674.06 o                         
  -1   9   5      20057.36      21849.29       476.27 o                         
   0   9   5       1759.11       1895.07       110.09 o                         
   1   9   5       5990.51       6053.44       145.10 o                         
   2   9   5       1308.94       1502.14       112.89 o                         
   3   9   5       1820.93       1888.07        93.23 o                         
   4   9   5       3441.97       3658.60       132.02 o                         
   5   9   5      12471.28      13145.77       199.18 o                         
   6   9   5       3490.95       3523.97       103.00 o                         
   7   9   5       1613.39       1728.20        77.16 o                         
   8   9   5       3632.07       3768.25       135.89 o                         
   9   9   5       7907.79       7955.89       250.83 o                         
  10   9   5       1049.06        972.89        54.59 o                         
  11   9   5       6481.67       5692.00       138.83 o                         
 -11  10   5       1167.90        960.08       196.74 o                         
 -10  10   5          9.46         26.26        19.70 o                         
  -9  10   5       1583.18       1613.06        82.34 o                         
  -8  10   5        636.14        695.03        51.47 o                         
  -7  10   5       1066.56       1104.02        68.12 o                         
  -6  10   5        531.61        474.02        42.91 o                         
  -5  10   5       2391.58       2291.61        89.42 o                         
  -4  10   5         20.31        103.01        20.30 o                         
  -3  10   5       5057.47       4829.89        90.55 o                         
  -2  10   5       1806.07       1805.06        97.88 o                         
  -1  10   5       1873.31       2048.51       112.16 o                         
   0  10   5        432.91        635.01        57.82 o                         
   1  10   5       7230.81       8252.80       366.67 o                         
   2  10   5       6066.64       6921.52       176.69 o                         
   3  10   5        109.64        107.70        23.18 o                         
   4  10   5       2036.08       2533.40        79.55 o                         
   5  10   5       5075.75       5412.19       131.33 o                         
   6  10   5       1213.74       1277.79        68.59 o                         
   7  10   5         57.87         86.93        23.18 o                         
   8  10   5       1122.19       1290.03        71.17 o                         
   9  10   5        149.18        173.89        24.58 o                         
  10  10   5       2884.80       2994.15       113.66 o                         
 -11  11   5         14.27         12.04        12.46 o                         
 -10  11   5       2108.10       2199.84        84.68 o                         
  -9  11   5        993.06       1132.56        68.75 o                         
  -8  11   5        404.40        465.81        42.19 o                         
  -7  11   5       2911.98       3090.21       122.38 o                         
  -6  11   5       1858.82       1948.88        83.74 o                         
  -5  11   5         69.93         97.38        25.92 o                         
  -4  11   5      16801.18      15561.85       291.51 o                         
  -3  11   5       2184.01       2161.00        72.29 o                         
  -2  11   5      20508.50      20158.83       328.51 o                         
  -1  11   5      15253.04      15796.05       220.20 o                         
   0  11   5       1700.60       2194.04       127.47 o                         
   1  11   5       4891.23       5041.41       168.58 o                         
   2  11   5       3324.70       4013.62       120.66 o                         
   3  11   5       4100.74       4553.09       127.02 o                         
   4  11   5        253.61        322.85        36.99 o                         
   5  11   5       2834.61       3230.07        94.72 o                         
   6  11   5       2671.70       2807.93        97.34 o                         
   7  11   5       3345.91       3206.59       117.13 o                         
   8  11   5       4988.94       5139.47       168.01 o                         
   9  11   5       5649.61       5887.27       120.39 o                         
  10  11   5        382.64        487.36        41.35 o                         
 -10  12   5       2677.53       2725.67       150.09 o                         
  -9  12   5       4206.57       4679.62       144.86 o                         
  -8  12   5       1367.74       1342.20        79.06 o                         
  -7  12   5      18042.91      17247.90       386.08 o                         
  -6  12   5       2488.67       2600.09        90.13 o                         
  -5  12   5       5080.91       4813.80       108.82 o                         
  -4  12   5       6990.58       6443.27       133.24 o                         
  -3  12   5       1138.38        971.81        48.12 o                         
  -2  12   5      12246.74      12286.83       168.99 o                         
  -1  12   5         19.08         33.78        16.04 o                         
   0  12   5       6996.25       7440.57       151.40 o                         
   1  12   5      18617.44      20447.88       233.83 o                         
   2  12   5        169.86        279.96        32.68 o                         
   3  12   5       6699.77       5756.78       130.86 o                         
   4  12   5      17757.21      18043.58       217.22 o                         
   5  12   5        264.67        357.47        38.53 o                         
   6  12   5      10281.99      10225.12       181.06 o                         
   7  12   5        809.04        847.16        55.23 o                         
   8  12   5         22.07         40.19        18.73 o                         
   9  12   5        663.35        743.20        58.29 o                         
  10  12   5       1433.67       1589.16        82.07 o                         
 -10  13   5       1189.81       1275.99        83.73 o                         
  -9  13   5        477.68        450.85        38.07 o                         
  -8  13   5       1296.82       1467.02       100.40 o                         
  -7  13   5         66.08         92.15        30.64 o                         
  -6  13   5      18606.13      17240.79       309.08 o                         
  -5  13   5      14401.93      13136.42       168.21 o                         
  -4  13   5          9.98         62.53        16.95 o                         
  -3  13   5       7662.66       7634.14       133.97 o                         
  -2  13   5        322.34        493.18        37.59 o                         
  -1  13   5       5576.16       5674.08       119.39 o                         
   0  13   5       2259.28       2178.48        72.49 o                         
   1  13   5        142.67        216.84        26.54 o                         
   2  13   5      39762.70      39992.26       915.87 o                         
   3  13   5      22409.40      21943.55       504.96 o                         
   4  13   5       7433.53       7652.59       133.91 o                         
   5  13   5      22198.47      22781.62       351.52 o                         
   6  13   5        591.60        575.59        47.51 o                         
   7  13   5       3172.49       3388.23       106.60 o                         
   8  13   5        581.36        604.25        41.48 o                         
   9  13   5         42.98         54.83        19.31 o                         
  10  13   5       1224.81       1228.63        71.72 o                         
 -10  14   5         21.83         58.61        24.78 o                         
  -9  14   5       2037.77       2169.99        93.24 o                         
  -8  14   5        144.40        252.33        36.41 o                         
  -7  14   5        100.09        130.79        33.61 o                         
  -6  14   5       4862.04       4537.82       113.25 o                         
  -5  14   5       6340.13       6177.63       127.17 o                         
  -4  14   5       1281.20       1186.75        54.53 o                         
  -3  14   5      22858.31      22633.93       334.66 o                         
  -2  14   5       2570.92       2669.09        88.07 o                         
  -1  14   5       6971.36       6742.41       125.26 o                         
   0  14   5       9383.41       9751.63       187.07 o                         
   1  14   5         18.16         64.81        19.17 o                         
   2  14   5        426.07        717.27        61.81 o                         
   3  14   5       6860.38       7069.09       177.94 o                         
   4  14   5       1992.21       2430.08       131.73 o                         
   5  14   5         74.07        169.40        25.77 o                         
   6  14   5        182.21        253.76        26.76 o                         
   7  14   5       4922.71       4739.08       168.36 o                         
   8  14   5       1742.29       1721.47        75.99 o                         
   9  14   5        128.94        190.03        30.70 o                         
  10  14   5       2075.98       1917.73       141.00 o                         
 -10  15   5        538.82        607.71        82.68 o                         
  -9  15   5         40.09         49.69        19.02 o                         
  -8  15   5       1661.77       1762.54        82.80 o                         
  -7  15   5        222.32        253.27        33.81 o                         
  -6  15   5       4210.18       3652.86       100.87 o                         
  -5  15   5         16.06         34.75        17.23 o                         
  -4  15   5       1263.41       1190.06        50.08 o                         
  -3  15   5       1388.63       1382.37        64.11 o                         
  -2  15   5        655.12        667.27        42.25 o                         
  -1  15   5        304.63        388.13        34.05 o                         
   0  15   5        519.00        560.50        50.82 o                         
   1  15   5        762.30        939.87        66.00 o                         
   2  15   5       8619.92       9175.59       324.80 o                         
   3  15   5      13488.75      13433.63       304.23 o                         
   4  15   5       2366.23       2165.24       112.77 o                         
   5  15   5       6787.35       7024.95       152.15 o                         
   6  15   5       1086.54       1011.89        53.05 o                         
   7  15   5       1858.52       1608.24        80.06 o                         
   8  15   5        106.20        158.18        39.69 o                         
   9  15   5        695.37        626.59        59.30 o                         
  10  15   5        348.34        309.86        32.68 o                         
 -10  16   5        172.66        154.59        23.68 o                         
  -9  16   5        948.68        864.74        56.10 o                         
  -8  16   5          8.13         24.88        18.85 o                         
  -7  16   5        734.98        787.23        53.23 o                         
  -6  16   5       3591.36       3553.01       113.41 o                         
  -5  16   5       7291.64       6792.33       135.44 o                         
  -4  16   5        371.99        413.40        34.28 o                         
  -3  16   5      17881.43      17038.02       212.20 o                         
  -2  16   5       1664.09       1611.43        68.99 o                         
  -1  16   5       8304.07       9251.57       240.54 o                         
   0  16   5       7746.62       7222.45       177.09 o                         
   1  16   5       1041.98       1165.88        95.76 o                         
   2  16   5         77.83        194.42        39.55 o                         
   3  16   5      11998.08      13658.04       334.19 o                         
   4  16   5       2006.62       2207.57       131.15 o                         
   5  16   5        462.96        497.29        50.29 o                         
   6  16   5        493.68        509.54        44.31 o                         
   7  16   5       2390.98       2504.30        83.93 o                         
   8  16   5       3805.93       4253.36       162.26 o                         
   9  16   5       1752.97       1619.09       102.80 o                         
  10  16   5       2433.77       1964.01        83.45 o                         
 -10  17   5         22.99          8.44        13.52 o                         
  -9  17   5         34.73        105.72        27.76 o                         
  -8  17   5          4.36         28.61        20.42 o                         
  -7  17   5        112.67        144.98        27.08 o                         
  -6  17   5        628.17        669.09        47.11 o                         
  -5  17   5       5132.43       4883.02       132.57 o                         
  -4  17   5      15140.43      14007.44       206.08 o                         
  -3  17   5        246.22        306.63        32.13 o                         
  -2  17   5      17952.48      17971.10       198.01 o                         
  -1  17   5      13351.90      13299.93       251.83 o                         
   0  17   5       1223.89       1381.90        64.42 o                         
   1  17   5      11236.79      11917.95       409.94 o                         
   2  17   5       8410.09       8946.51       193.47 o                         
   3  17   5          3.58         69.83        30.47 o                         
   4  17   5         35.56         91.34        42.06 o                         
   5  17   5         65.81        122.90        29.07 o                         
   6  17   5       2911.17       3360.56       107.47 o                         
   7  17   5       1742.96       1819.31        77.06 o                         
   8  17   5       5105.96       5300.60       219.87 o                         
   9  17   5       5558.74       5710.27       234.61 o                         
  10  17   5        107.69         55.19        23.81 o                         
  -9  18   5       3104.95       3300.94        90.80 o                         
  -8  18   5        936.09        874.33        48.48 o                         
  -7  18   5      11253.75      10548.93       452.26 o                         
  -6  18   5        320.45        297.74        42.90 o                         
  -5  18   5      11561.12      11089.92       168.63 o                         
  -4  18   5       1648.54       1643.96        61.03 o                         
  -3  18   5        149.27        130.98        26.35 o                         
  -2  18   5        117.70        159.76        25.19 o                         
  -1  18   5        516.17        551.44        38.93 o                         
   0  18   5       7167.92       7441.89       162.68 o                         
   1  18   5      26954.74      27618.47       461.58 o                         
   2  18   5        210.88        174.25        39.41 o                         
   3  18   5      12306.64      13513.92       304.02 o                         
   4  18   5      13713.45      13943.40       341.99 o                         
   5  18   5        273.08        409.26        53.47 o                         
   6  18   5       7099.47       7832.30       170.99 o                         
   7  18   5       2376.75       2380.61        99.75 o                         
   8  18   5        243.30        241.55        51.81 o                         
   9  18   5         63.20         49.46        19.49 o                         
  -9  19   5       1066.01       1101.19        54.29 o                         
  -8  19   5       3571.02       3328.38       125.87 o                         
  -7  19   5        931.03        907.08        61.70 o                         
  -6  19   5        454.63        545.86        59.89 o                         
  -5  19   5       1164.05       1116.55        51.71 o                         
  -4  19   5        773.81        737.29        42.42 o                         
  -3  19   5       1596.17       1574.53        62.96 o                         
  -2  19   5        442.90        478.24        34.00 o                         
  -1  19   5         19.01         34.05        20.88 o                         
   0  19   5       7000.35       7498.25       177.91 o                         
   1  19   5          4.91         35.02        19.55 o                         
   2  19   5       4538.04       4943.56       173.57 o                         
   3  19   5       3323.19       4009.56       198.44 o                         
   4  19   5       2135.61       2177.35       157.13 o                         
   5  19   5       7390.71       7957.79       262.77 o                         
   6  19   5         28.49         75.19        37.09 o                         
   7  19   5        489.19        580.85        47.24 o                         
   8  19   5         44.19         53.67        27.02 o                         
   9  19   5        368.44        332.80        45.23 o                         
  -9  20   5       1453.59       1286.00        52.02 o                         
  -8  20   5       1284.46       1214.59        65.01 o                         
  -7  20   5       6168.64       5775.58       220.18 o                         
  -6  20   5         69.04         78.95        26.25 o                         
  -5  20   5       3629.62       3534.86        86.95 o                         
  -4  20   5       3192.19       2764.45        70.97 o                         
  -3  20   5       7021.39       7110.83       134.95 o                         
  -2  20   5        347.01        379.31        31.46 o                         
  -1  20   5       3786.36       3759.87       128.35 o                         
   0  20   5       1050.29       1230.70        72.64 o                         
   1  20   5      27345.93      29348.68       430.94 o                         
   2  20   5       1006.29       1110.85       113.67 o                         
   3  20   5       1676.64       1921.34       151.75 o                         
   4  20   5        405.49        411.62        72.92 o                         
   5  20   5       2445.20       2914.04       248.85 o                         
   6  20   5       3279.79       3364.52       142.69 o                         
   7  20   5       1046.20        967.10        56.09 o                         
   8  20   5        770.76        639.70        61.46 o                         
   9  20   5       1646.08       1348.73        62.53 o                         
  -9  21   5        238.40        176.17        41.55 o                         
  -8  21   5       1746.75       1822.62        65.59 o                         
  -7  21   5         83.15        120.53        30.56 o                         
  -6  21   5       1302.27       1309.62        75.22 o                         
  -5  21   5       4922.72       4583.59       135.96 o                         
  -4  21   5        189.12        252.74        26.72 o                         
  -3  21   5        152.33        212.74        27.94 o                         
  -2  21   5        796.10        824.37        45.53 o                         
  -1  21   5       2744.17       2792.53        96.99 o                         
   0  21   5       7588.61       7549.22       169.37 o                         
   1  21   5       3171.90       3244.29       112.00 o                         
   2  21   5       1841.74       1904.40        86.89 o                         
   3  21   5       2582.77       2261.82       119.30 o                         
   4  21   5       2021.39       2485.37       151.70 o                         
   5  21   5       1113.87       1343.05       106.90 o                         
   6  21   5          9.90          4.90        24.75 o                         
   7  21   5       4183.07       3732.59       115.30 o                         
   8  21   5        225.69        225.25        43.19 o                         
   9  21   5         12.54         27.49        25.54 o                         
  -9  22   5        522.29        240.89        43.07 o                         
  -8  22   5         26.84         21.43        13.30 o                         
  -7  22   5        777.16        781.17        56.77 o                         
  -6  22   5       2209.20       2186.30       101.98 o                         
  -5  22   5       7262.14       6232.79       235.27 o                         
  -4  22   5       5822.89       5756.38       145.55 o                         
  -3  22   5      22660.10      22369.54       296.15 o                         
  -2  22   5       4757.19       4527.48       116.25 o                         
  -1  22   5       8295.73       8320.11       227.47 o                         
   0  22   5       8716.99       8032.20       158.09 o                         
   1  22   5       1408.38       1770.79        83.39 o                         
   2  22   5       4147.24       4290.27       138.52 o                         
   3  22   5         17.82         35.76        23.56 o                         
   4  22   5       1200.85       1239.50        83.69 o                         
   5  22   5       5084.14       5751.01       261.38 o                         
   6  22   5        297.72        365.95        45.18 o                         
   7  22   5       6243.66       5946.47       354.25 o                         
   8  22   5        610.92        748.46        55.75 o                         
   9  22   5       1067.92        662.06        68.39 o                         
  -8  23   5       1181.72       1070.99        77.45 o                         
  -7  23   5        524.86        533.07        39.89 o                         
  -6  23   5        102.99         75.82        32.72 o                         
  -5  23   5        671.22        697.02        43.91 o                         
  -4  23   5        549.89        461.48        37.51 o                         
  -3  23   5       1764.41       1755.60        68.73 o                         
  -2  23   5       8858.44       9049.01       273.04 o                         
  -1  23   5       6324.34       6039.25       124.64 o                         
   0  23   5        250.22        326.51        36.16 o                         
   1  23   5       7721.87       8096.20       160.48 o                         
   2  23   5       2128.47       2244.45       101.92 o                         
   3  23   5         16.41         56.15        28.23 o                         
   4  23   5        969.16       1118.04       100.05 o                         
   5  23   5       3154.83       3174.23       151.00 o                         
   6  23   5       6181.29       6357.49       404.85 o                         
   7  23   5        266.58        279.65        35.88 o                         
   8  23   5       1503.36       1409.18        79.97 o                         
  -8  24   5        280.06        151.78        28.42 o                         
  -7  24   5       7785.29       7663.90       198.78 o                         
  -6  24   5        298.49        320.32        40.15 o                         
  -5  24   5       4089.73       4086.59       101.07 o                         
  -4  24   5         42.44         87.43        21.39 o                         
  -3  24   5       2358.25       2398.62        77.70 o                         
  -2  24   5        252.68        388.77        33.34 o                         
  -1  24   5       3773.23       3964.63       106.25 o                         
   0  24   5        118.92        128.05        26.79 o                         
   1  24   5       7605.09       8082.02       168.68 o                         
   2  24   5        547.70        511.52        50.95 o                         
   3  24   5       8087.67       8603.89       216.89 o                         
   4  24   5       4191.89       4276.52       169.85 o                         
   5  24   5        495.77        510.68        89.14 o                         
   6  24   5       2111.25       2197.39       138.82 o                         
   7  24   5         78.88         99.88        27.99 o                         
   8  24   5        333.55        324.40        41.07 o                         
  -8  25   5        415.86        361.87        41.55 o                         
  -7  25   5         19.72         82.63        17.51 o                         
  -6  25   5        208.12        210.41        31.55 o                         
  -5  25   5          2.40         11.98        14.86 o                         
  -4  25   5         10.34         57.67        20.02 o                         
  -3  25   5          5.36         54.20        16.96 o                         
  -2  25   5       4996.35       4944.87       109.48 o                         
  -1  25   5       2723.49       2770.38        83.30 o                         
   0  25   5         40.45        108.91        22.73 o                         
   1  25   5         12.85         44.25        22.12 o                         
   2  25   5          4.01          4.35        21.20 o                         
   3  25   5         73.68         86.08        36.15 o                         
   4  25   5         37.70         31.57        32.60 o                         
   5  25   5        250.83        262.77        46.53 o                         
   6  25   5        376.82        491.48        81.63 o                         
   7  25   5        795.44        895.16       114.06 o                         
   8  25   5        517.53        340.88        54.32 o                         
  -7  26   5       4878.68       3955.40       194.57 o                         
  -6  26   5        137.54        169.79        26.90 o                         
  -5  26   5       5140.32       4978.49       230.15 o                         
  -4  26   5        817.35        814.30        42.71 o                         
  -3  26   5        253.02        233.14        22.01 o                         
  -2  26   5       1140.96       1164.43        52.39 o                         
  -1  26   5       7938.37       8248.22       170.95 o                         
   0  26   5        441.34        517.03        38.38 o                         
   1  26   5       3784.89       3813.63       103.62 o                         
   2  26   5        267.26        209.47        56.09 o                         
   3  26   5      11122.79      12219.89       286.62 o                         
   4  26   5       5771.10       6292.99       819.62 o                         
   5  26   5        204.51        128.46        33.45 o                         
   6  26   5       1039.59       1074.77        89.22 o                         
   7  26   5        121.97         81.92        48.16 o                         
  -7  27   5        840.88        615.15       224.44 o                         
  -6  27   5        371.32        333.13        34.36 o                         
  -5  27   5       1441.91       1480.40        62.77 o                         
  -4  27   5       1828.38       1705.52        66.28 o                         
  -3  27   5        172.16        154.18        22.28 o                         
  -2  27   5       1046.20       1121.72        50.27 o                         
  -1  27   5        254.31        317.50        42.04 o                         
   0  27   5         13.06         51.23        21.73 o                         
   1  27   5        816.88        907.50        61.22 o                         
   2  27   5       5856.27       6154.08       219.39 o                         
   3  27   5       1905.16       2498.68       161.21 o                         
   4  27   5       1066.52       1132.28        87.91 o                         
   5  27   5       3049.40       3011.22        99.45 o                         
   6  27   5        676.91        558.82        56.93 o                         
   7  27   5         21.96         47.27        19.95 o                         
  -7  28   5        575.26        373.12        91.01 o                         
  -6  28   5       2032.03       2002.32        67.30 o                         
  -5  28   5       4920.60       4758.20       224.64 o                         
  -4  28   5        458.50        511.88        36.74 o                         
  -3  28   5       7365.11       7374.87       231.80 o                         
  -2  28   5         49.17         60.08        19.68 o                         
  -1  28   5      20690.91      20921.08       349.21 o                         
   0  28   5       6926.72       6800.93       134.93 o                         
   1  28   5       1013.84       1068.35        62.06 o                         
   2  28   5       1340.62       1378.83       125.89 o                         
   3  28   5        765.21        732.94       189.92 o                         
   4  28   5        437.83        472.90        82.03 o                         
   5  28   5        950.56        824.66        87.84 o                         
   6  28   5         11.69         -4.55        24.46 o                         
  -6  29   5        357.59        362.62        47.64 o                         
  -5  29   5       1556.50       1484.48        85.99 o                         
  -4  29   5        402.76        350.04        31.75 o                         
  -3  29   5        105.50        111.01        22.25 o                         
  -2  29   5        140.59        150.66        20.90 o                         
  -1  29   5        248.44        278.30        32.79 o                         
   0  29   5        192.63        135.22        23.24 o                         
   1  29   5        754.40        753.01        53.78 o                         
   2  29   5        941.92        986.72        67.68 o                         
   3  29   5       1257.38       1380.49        77.76 o                         
   4  29   5         34.79         60.07        23.45 o                         
   5  29   5        502.10        551.83        74.36 o                         
   6  29   5        341.97        294.13        58.00 o                         
  -6  30   5         59.28         63.35        24.78 o                         
  -5  30   5       1776.84       1684.96        70.01 o                         
  -4  30   5        488.63        551.49        47.35 o                         
  -3  30   5       5571.56       5209.50       184.79 o                         
  -2  30   5        147.27        126.15        19.49 o                         
  -1  30   5       4387.97       4608.77       119.09 o                         
   0  30   5       1258.03       1256.90        63.44 o                         
   1  30   5       1341.88       1617.06        82.69 o                         
   2  30   5       2416.44       2575.59       152.76 o                         
   3  30   5       1114.71       1173.33       114.71 o                         
   4  30   5        468.43        534.50        53.34 o                         
   5  30   5       1118.88       1378.45       124.66 o                         
  -5  31   5        936.06        657.65        40.77 o                         
  -4  31   5       1247.79       1152.21        64.14 o                         
  -3  31   5         42.74         61.34        16.67 o                         
  -2  31   5         45.43         67.61        16.75 o                         
  -1  31   5         38.85         63.13        16.52 o                         
   0  31   5        122.83        105.98        18.37 o                         
   1  31   5        541.23        645.27        57.66 o                         
   2  31   5       1921.78       2012.29       180.61 o                         
   3  31   5        386.59        386.67        70.62 o                         
   5  31   5       1686.76       1827.97       125.31 o                         
  -5  32   5        520.07        462.79       174.55 o                         
  -4  32   5         54.17         65.64        19.07 o                         
  -3  32   5       3134.87       3110.30       119.46 o                         
  -2  32   5        306.91        290.64        22.37 o                         
  -1  32   5        373.00        348.11        29.85 o                         
   0  32   5       1349.89       1575.43        72.51 o                         
   1  32   5       6432.23       6150.31       264.26 o                         
   2  32   5        160.14        153.23        25.92 o                         
   3  32   5       3912.26       4283.50       342.93 o                         
   4  32   5       4943.99       4148.54       190.46 o                         
  -4  33   5       1422.13        862.30        66.66 o                         
  -3  33   5        432.63        474.62       128.56 o                         
  -2  33   5       1579.54       1742.21        72.67 o                         
  -1  33   5       1416.79       1405.97        63.03 o                         
   0  33   5         43.50         75.54        23.23 o                         
   1  33   5       2334.74       2825.73       205.28 o                         
   2  33   5        946.51        923.84       236.88 o                         
   3  33   5        335.24        158.86        42.85 o                         
  -3  34   5       8305.28       5244.85       465.97 o                         
  -2  34   5        356.10        334.69        35.28 o                         
  -1  34   5       2883.41       2832.97        96.50 o                         
   0  34   5        652.82        547.93       123.91 o                         
   1  34   5        992.60        643.45        69.04 o                         
   2  34   5        974.22        562.50        63.85 o                         
  -2  35   5        689.03        468.57        53.46 o                         
  -1  35   5         12.73         36.58        24.67 o                         
   0  35   5       1316.98       1216.34        94.15 o                         
   1  35   5       1905.00       1807.68        61.43 o                         
   2  35   5        557.91        401.87        35.01 o                         
 -10   0   6         87.73         74.02        54.54 o                         
  -9   0   6       2015.50       2366.49       161.97 o                         
  -8   0   6        837.40       1010.19        91.86 o                         
  -7   0   6       6922.34       7554.98       215.70 o                         
  -6   0   6       7556.03       7429.56       204.50 o                         
  -5   0   6      47468.79      45625.44       738.23 o                         
  -4   0   6       4472.30       4477.89       156.43 o                         
  -3   0   6      49772.72      47062.07       461.70 o                         
  -2   0   6      16647.06      15327.84       373.42 o                         
  -1   0   6       1083.02       1195.97        93.12 o                         
   0   0   6       6415.86       7619.40       364.12 o                         
   1   0   6        333.52        367.97        68.59 o                         
   2   0   6      28171.59      31755.10       465.74 o                         
   3   0   6      56516.42      60618.06       872.65 o                         
   4   0   6          4.00         52.72        32.68 o                         
   5   0   6      29372.09      30053.19       532.13 o                         
   6   0   6       2603.06       2690.00       127.20 o                         
   7   0   6       2394.47       2487.77       112.17 o                         
   8   0   6       7659.11       8303.78       280.14 o                         
   9   0   6        379.21        393.82        52.67 o                         
  10   0   6       2282.11       2360.96       102.75 o                         
 -10   1   6       3753.86       4793.63       195.27 o                         
  -9   1   6       1003.56       1216.29        84.14 o                         
  -8   1   6         39.83         53.93        27.08 o                         
  -7   1   6       1946.75       2137.82        82.66 o                         
  -6   1   6         98.26        110.50        23.93 o                         
  -5   1   6        925.50       1056.45        74.71 o                         
  -4   1   6       4915.15       4768.91       115.36 o                         
  -3   1   6      13174.26      12948.37       296.71 o                         
  -2   1   6       2090.79       2250.80       114.17 o                         
  -1   1   6       5920.49       5924.37       173.82 o                         
   0   1   6       3521.75       3349.97       172.04 o                         
   1   1   6       2089.73       2259.67       109.75 o                         
   2   1   6       1238.44       1247.57        74.64 o                         
   3   1   6       8782.82       8659.96       208.16 o                         
   4   1   6       3012.25       3290.98       120.79 o                         
   5   1   6        239.52        346.48        36.74 o                         
   6   1   6        511.59        509.31        40.32 o                         
   7   1   6        777.54        768.68        49.07 o                         
   8   1   6         27.70         64.57        29.01 o                         
   9   1   6       1051.75       1136.23        58.22 o                         
  10   1   6       1393.57       1539.61        68.58 o                         
 -10   2   6        294.45        365.92        72.35 o                         
  -9   2   6       5722.96       6475.19       185.94 o                         
  -8   2   6         39.20         35.12        27.16 o                         
  -7   2   6       6165.00       6743.64       158.77 o                         
  -6   2   6        842.02        862.00        52.43 o                         
  -5   2   6       9242.58       9516.55       151.77 o                         
  -4   2   6        723.26        690.91        46.87 o                         
  -3   2   6      22592.15      23545.39       331.91 o                         
  -2   2   6        513.58        489.74        34.96 o                         
  -1   2   6      20207.09      20054.14       626.53 o                         
   0   2   6        744.24       1182.91       143.20 o                         
   1   2   6      21629.83      23219.63       392.26 o                         
   2   2   6       2083.83       2103.93       108.89 o                         
   3   2   6      13798.08      14350.92       284.48 o                         
   4   2   6       7414.72       7381.47       200.69 o                         
   5   2   6       3817.24       4030.46       107.03 o                         
   6   2   6         82.32        193.41        30.12 o                         
   7   2   6       1519.41       1582.09        84.06 o                         
   8   2   6        267.76        298.67        42.48 o                         
   9   2   6       3022.17       3237.59       108.06 o                         
  10   2   6        545.53        712.99        44.63 o                         
 -10   3   6       2480.57       2629.72       123.23 o                         
  -9   3   6        325.73        459.75        53.00 o                         
  -8   3   6       1791.29       1903.23       105.53 o                         
  -7   3   6         27.81         91.87        26.77 o                         
  -6   3   6        662.48        763.36        57.53 o                         
  -5   3   6        353.95        406.82        43.35 o                         
  -4   3   6        797.77        758.87        49.35 o                         
  -3   3   6       1130.73        938.34        46.81 o                         
  -2   3   6       1159.58        970.97        58.94 o                         
  -1   3   6        796.27        996.16        76.47 o                         
   0   3   6       3968.24       4070.55       213.29 o                         
   1   3   6        195.82        440.74       103.98 o                         
   2   3   6         57.20        137.42        33.48 o                         
   3   3   6       5016.35       5770.10       156.80 o                         
   4   3   6        216.08        287.72        43.65 o                         
   5   3   6          5.74         20.90        18.63 o                         
   6   3   6       2476.68       2593.18        97.99 o                         
   7   3   6        191.31        235.44        38.81 o                         
   8   3   6        336.52        397.01        49.18 o                         
   9   3   6          4.17         40.85        25.44 o                         
  10   3   6        317.63        319.13        32.54 o                         
 -10   4   6        763.27        849.86        79.54 o                         
  -9   4   6       5603.66       6647.57       180.84 o                         
  -8   4   6        816.88        876.60        70.01 o                         
  -7   4   6       4536.60       4895.48       140.63 o                         
  -6   4   6         42.66        116.37        30.02 o                         
  -5   4   6        707.92        811.98        56.32 o                         
  -4   4   6        238.62        292.12        30.62 o                         
  -3   4   6       9180.45       9125.25       203.13 o                         
  -2   4   6       4506.21       3913.37       125.67 o                         
  -1   4   6      43466.95      43163.53       976.32 o                         
   0   4   6        165.38        209.49        38.42 o                         
   1   4   6      46939.72      50129.03       975.76 o                         
   2   4   6      11434.10      11479.50       258.53 o                         
   3   4   6       4150.84       4413.92       135.09 o                         
   4   4   6       4013.03       3932.04       106.89 o                         
   5   4   6        103.58        150.07        26.42 o                         
   6   4   6       1326.65       1405.65        69.91 o                         
   7   4   6       1737.43       2065.98        89.49 o                         
   8   4   6          1.42         15.13        22.32 o                         
   9   4   6       6969.84       7131.14       170.85 o                         
  10   4   6       1133.77       1241.78        52.01 o                         
 -10   5   6        162.39        190.73        74.99 o                         
  -9   5   6         39.46         80.63        36.34 o                         
  -8   5   6       2967.85       3108.20       161.74 o                         
  -7   5   6       7822.00       8243.74       170.19 o                         
  -6   5   6       1617.87       1799.74        74.49 o                         
  -5   5   6        834.42        918.33        56.21 o                         
  -4   5   6       8450.34       8138.56       140.76 o                         
  -3   5   6      12339.87      12172.80       207.39 o                         
  -2   5   6       3365.29       3422.53       130.77 o                         
  -1   5   6      19632.54      18944.90       403.71 o                         
   0   5   6      20311.80      20702.46       475.29 o                         
   1   5   6       5768.08       6228.87       173.33 o                         
   2   5   6        584.69        600.32        47.97 o                         
   3   5   6       4456.10       4278.79       134.25 o                         
   4   5   6       6885.99       6756.03       146.64 o                         
   5   5   6       4522.19       4894.24       127.81 o                         
   6   5   6       8658.31       8841.23       196.71 o                         
   7   5   6       9069.43       9764.80       248.62 o                         
   8   5   6         45.11         59.45        25.53 o                         
   9   5   6       2195.94       2404.09        82.60 o                         
  10   5   6        569.03        612.14        38.49 o                         
 -10   6   6         40.50         58.35        25.65 o                         
  -9   6   6       1065.18       1072.76        83.17 o                         
  -8   6   6       4455.70       4679.85       187.77 o                         
  -7   6   6       9727.46      10544.99       265.10 o                         
  -6   6   6       2652.92       2638.77        95.22 o                         
  -5   6   6      35627.56      34157.02       516.29 o                         
  -4   6   6        213.90        281.39        31.23 o                         
  -3   6   6      20044.91      19001.99       344.45 o                         
  -2   6   6       2669.16       2291.76        83.60 o                         
  -1   6   6       4384.98       4546.61       128.72 o                         
   0   6   6         32.16         56.71        24.52 o                         
   1   6   6       4151.07       5013.70       155.91 o                         
   2   6   6         24.62         47.02        21.38 o                         
   3   6   6      10432.41      10908.98       237.06 o                         
   4   6   6       4346.95       4474.91       121.98 o                         
   5   6   6      25241.46      25363.21       337.04 o                         
   6   6   6      11416.32      11485.35       249.38 o                         
   7   6   6       4921.23       5065.77       137.35 o                         
   8   6   6       4247.48       4547.35       115.43 o                         
   9   6   6         59.27         56.11        19.34 o                         
  10   6   6        795.09        779.34        41.30 o                         
 -10   7   6        797.97       1013.54       121.85 o                         
  -9   7   6        115.29        138.61        35.99 o                         
  -8   7   6       4129.03       4352.27       151.47 o                         
  -7   7   6       1385.47       1462.13        75.60 o                         
  -6   7   6       5096.11       5021.06       137.35 o                         
  -5   7   6       2423.22       2452.06        85.10 o                         
  -4   7   6       3014.11       3039.28        85.54 o                         
  -3   7   6         32.58        125.53        23.40 o                         
  -2   7   6       3307.72       3287.03       270.98 o                         
  -1   7   6        424.45        544.27        44.22 o                         
   0   7   6        233.49        227.12        36.02 o                         
   1   7   6         30.92         62.44        19.79 o                         
   2   7   6       2687.47       2893.24       153.35 o                         
   3   7   6        367.00        344.98        46.51 o                         
   4   7   6        828.24        873.95        62.83 o                         
   5   7   6       5942.76       6446.20       159.70 o                         
   6   7   6       1755.08       1936.75        76.47 o                         
   7   7   6        107.55        163.72        30.61 o                         
   8   7   6       1433.94       1575.10        68.02 o                         
   9   7   6        196.02        205.09        25.09 o                         
  10   7   6       1118.88        945.78        43.51 o                         
 -10   8   6       1077.91        794.24        59.63 o                         
  -9   8   6       2259.74       2520.23       121.89 o                         
  -8   8   6       2110.98       2023.85       103.57 o                         
  -7   8   6       6840.41       7068.24       158.13 o                         
  -6   8   6        479.31        445.40        43.58 o                         
  -5   8   6      10709.62      10388.50       178.01 o                         
  -4   8   6        295.00        364.27        34.64 o                         
  -3   8   6      25316.95      23694.75       467.89 o                         
  -2   8   6       4511.07       4570.28       102.17 o                         
  -1   8   6       5000.04       5181.73       163.71 o                         
   0   8   6        207.43        305.94        38.63 o                         
   1   8   6       9006.60       9337.76       259.63 o                         
   2   8   6          7.64         85.71        28.84 o                         
   3   8   6      10731.35      10926.10       247.49 o                         
   4   8   6        130.73        207.36        34.55 o                         
   5   8   6      12452.19      12472.47       206.34 o                         
   6   8   6        538.31        620.09        42.88 o                         
   7   8   6       2748.93       2904.53        96.71 o                         
   8   8   6       2266.03       2518.94        88.74 o                         
   9   8   6        123.79        134.45        21.93 o                         
  10   8   6       3497.91       3146.37       182.03 o                         
 -10   9   6       2435.16       3084.14       190.24 o                         
  -9   9   6        346.61        523.58        73.62 o                         
  -8   9   6       2427.64       2504.64       111.26 o                         
  -7   9   6       1559.81       1640.10        83.95 o                         
  -6   9   6        330.55        360.63        38.95 o                         
  -5   9   6       2613.96       2475.02        91.98 o                         
  -4   9   6        237.86        362.11        38.15 o                         
  -3   9   6       1051.21        868.03        50.26 o                         
  -2   9   6       1165.01       1061.32        53.60 o                         
  -1   9   6       2349.04       2289.89       110.64 o                         
   0   9   6      19663.29      20104.22       597.61 o                         
   1   9   6      11245.84      11874.24       369.12 o                         
   2   9   6       3766.50       3698.38       144.67 o                         
   3   9   6       7607.59       7791.08       216.63 o                         
   4   9   6        160.83        174.58        33.80 o                         
   5   9   6        339.14        404.87        40.72 o                         
   6   9   6        543.88        592.28        45.78 o                         
   7   9   6       1648.18       1730.62        74.44 o                         
   8   9   6         84.12        124.44        26.69 o                         
   9   9   6        207.05        230.36        35.57 o                         
  10   9   6       1853.36       1722.39       110.38 o                         
 -10  10   6       1818.69       1641.14       450.28 o                         
  -9  10   6      11861.53      11931.15       952.84 o                         
  -8  10   6        124.99        224.42        34.75 o                         
  -7  10   6       3858.26       3974.87       123.22 o                         
  -6  10   6       4352.08       4053.58       120.45 o                         
  -5  10   6         75.56         98.39        24.85 o                         
  -4  10   6       2033.75       2026.98        81.52 o                         
  -3  10   6        105.11        148.27        25.59 o                         
  -2  10   6      12283.88      12074.76       227.37 o                         
  -1  10   6      33723.82      33265.68       512.26 o                         
   0  10   6         75.99        140.29        27.57 o                         
   1  10   6      35418.23      36618.55       771.21 o                         
   2  10   6      16818.87      16942.78       309.28 o                         
   3  10   6       2905.49       3146.84       132.94 o                         
   4  10   6      14251.91      14490.99       393.88 o                         
   5  10   6         43.23         52.52        20.49 o                         
   6  10   6         14.98         49.42        21.29 o                         
   7  10   6       2472.47       2687.00        86.61 o                         
   8  10   6        433.75        490.59        37.80 o                         
   9  10   6       5365.76       5335.39       271.23 o                         
  10  10   6        831.97        702.73        58.57 o                         
 -10  11   6        266.05        344.12        64.50 o                         
  -9  11   6       1277.92       1262.26        96.12 o                         
  -8  11   6         23.30         38.58        22.77 o                         
  -7  11   6       2265.27       2178.63        94.55 o                         
  -6  11   6       3092.57       3306.91       121.01 o                         
  -5  11   6         75.15        104.45        27.37 o                         
  -4  11   6      13083.59      11850.04       231.74 o                         
  -3  11   6       6411.65       5909.93       150.58 o                         
  -2  11   6        189.04        199.78        40.09 o                         
  -1  11   6        631.35        611.66        44.80 o                         
   0  11   6         59.09        166.94        25.67 o                         
   1  11   6         26.65         68.34        19.86 o                         
   2  11   6        457.84        531.54        47.33 o                         
   3  11   6        428.87        527.41        50.64 o                         
   4  11   6       6054.83       5933.35       193.14 o                         
   5  11   6       1372.96       1384.49        72.72 o                         
   6  11   6       8316.03       8143.81       166.44 o                         
   7  11   6      10856.22      11490.31       211.15 o                         
   8  11   6         17.40         41.23        17.64 o                         
   9  11   6       4146.47       4265.17       105.88 o                         
  10  11   6        411.55        353.54        77.05 o                         
 -10  12   6        197.04        197.60        48.91 o                         
  -9  12   6        495.91        538.07        52.86 o                         
  -8  12   6       4486.33       4545.92       242.60 o                         
  -7  12   6       6121.80       5918.00       262.16 o                         
  -6  12   6        424.47        468.94        47.84 o                         
  -5  12   6       8542.42       7758.08       198.82 o                         
  -4  12   6       1861.26       1847.23       110.43 o                         
  -3  12   6       7042.47       6950.17       146.58 o                         
  -2  12   6        146.58        247.74        36.82 o                         
  -1  12   6      17067.70      17199.25       379.23 o                         
   0  12   6        188.08        246.95        29.86 o                         
   1  12   6       6307.43       6666.61       181.19 o                         
   2  12   6         12.64         75.27        21.11 o                         
   3  12   6       2254.56       2287.59        96.42 o                         
   4  12   6        194.53        278.61        41.21 o                         
   5  12   6       3048.48       3183.48       113.99 o                         
   6  12   6        369.32        435.94        52.04 o                         
   7  12   6       7368.48       7209.29       259.85 o                         
   8  12   6       5556.49       5414.50       199.99 o                         
   9  12   6         15.61         37.43        19.45 o                         
  10  12   6        140.78         83.33        32.25 o                         
 -10  13   6        224.50        172.06        43.72 o                         
  -9  13   6        785.28        679.23        89.36 o                         
  -8  13   6         54.65         58.93        22.33 o                         
  -7  13   6       2582.79       2461.83       155.48 o                         
  -6  13   6       6676.39       6384.85       178.03 o                         
  -5  13   6        416.75        598.17        51.98 o                         
  -4  13   6       2632.83       2465.11        96.84 o                         
  -3  13   6         79.88        199.56        32.80 o                         
  -2  13   6       5327.43       5345.86       234.93 o                         
  -1  13   6       4053.15       4088.98       110.00 o                         
   0  13   6        621.66        666.69        43.63 o                         
   1  13   6         72.21        109.07        22.89 o                         
   2  13   6        217.22        256.54        37.18 o                         
   3  13   6         41.04         78.65        22.06 o                         
   4  13   6       1155.02       1218.69        80.38 o                         
   5  13   6       1765.03       2166.30       142.53 o                         
   6  13   6       4324.77       4300.54       151.79 o                         
   7  13   6       5586.20       5655.90       253.21 o                         
   8  13   6        302.58        358.25        45.91 o                         
   9  13   6       3113.32       3169.62       105.40 o                         
  10  13   6          2.56         17.10        19.05 o                         
 -10  14   6         30.53          7.36        20.99 o                         
  -9  14   6         67.43         59.06        30.16 o                         
  -8  14   6       4711.09       5319.80       209.72 o                         
  -7  14   6       8730.93       7478.39       242.52 o                         
  -6  14   6       1937.90       1750.70       111.20 o                         
  -5  14   6      25284.93      24059.03       569.23 o                         
  -4  14   6       1697.98       1420.96        71.95 o                         
  -3  14   6        760.22        795.19        53.13 o                         
  -2  14   6       3754.94       3540.09       116.23 o                         
  -1  14   6       8574.66       8967.31       186.15 o                         
   0  14   6        558.50        716.18        50.27 o                         
   1  14   6        167.85        240.08        28.92 o                         
   2  14   6        402.13        382.97        44.64 o                         
   3  14   6      13740.69      13999.76       281.96 o                         
   4  14   6       3434.15       3470.33       107.74 o                         
   5  14   6       8336.40       8534.57       216.21 o                         
   6  14   6       1465.18       1370.33        75.65 o                         
   7  14   6       5827.67       5285.79       335.22 o                         
   8  14   6       5447.65       5849.05       169.50 o                         
   9  14   6       1540.91       1610.90        79.49 o                         
  -9  15   6         11.65         19.67        39.17 o                         
  -8  15   6       4232.03       4219.42       157.35 o                         
  -7  15   6       1713.25       1895.99       128.74 o                         
  -6  15   6        275.42        234.66        39.21 o                         
  -5  15   6        753.42        735.40        57.69 o                         
  -4  15   6       2067.95       1769.57        92.24 o                         
  -3  15   6       5796.05       5594.51       137.84 o                         
  -2  15   6      11104.37      11064.71       209.06 o                         
  -1  15   6       1096.51       1174.39        72.65 o                         
   0  15   6      20494.36      19669.60       485.80 o                         
   1  15   6       1469.28       1579.62        84.03 o                         
   2  15   6      11474.55      10655.90       518.71 o                         
   3  15   6      15172.21      14826.68       321.96 o                         
   4  15   6       1233.46       1316.63        80.44 o                         
   5  15   6       1547.05       1487.63        89.61 o                         
   6  15   6       2098.24       1775.14       145.96 o                         
   7  15   6        639.41        663.79        60.41 o                         
   8  15   6       2510.91       2570.18       109.56 o                         
   9  15   6        740.19        717.93        51.40 o                         
  -9  16   6       3540.55       3084.27       815.73 o                         
  -8  16   6        711.26        793.47        66.22 o                         
  -7  16   6       2523.93       2879.73       123.07 o                         
  -6  16   6       1906.40       1931.91        92.68 o                         
  -5  16   6         17.39         56.44        24.01 o                         
  -4  16   6        405.18        492.94        46.12 o                         
  -3  16   6       6637.99       6404.25       139.08 o                         
  -2  16   6       6312.66       6347.30       134.85 o                         
  -1  16   6      11509.23      12061.06       257.05 o                         
   0  16   6         58.18         89.06        26.09 o                         
   1  16   6      10449.01      11019.19       403.58 o                         
   2  16   6       3315.53       3613.42       304.89 o                         
   3  16   6       1903.65       1771.83       137.56 o                         
   4  16   6       4595.10       4351.94       221.62 o                         
   5  16   6        196.17        280.64        60.43 o                         
   6  16   6        221.75        297.69        78.17 o                         
   7  16   6        161.54        150.21        37.12 o                         
   8  16   6        291.43        354.18        50.27 o                         
   9  16   6       4672.76       3975.18       728.61 o                         
  -9  17   6         71.53         79.91        16.03 o                         
  -8  17   6       1960.20       1972.55        82.36 o                         
  -7  17   6        740.82        782.19        62.67 o                         
  -6  17   6       5317.54       5155.91       144.57 o                         
  -5  17   6         33.58         67.90        31.55 o                         
  -4  17   6       1172.20       1106.61        67.32 o                         
  -3  17   6        100.11         95.86        23.20 o                         
  -2  17   6       2607.58       2655.06        92.64 o                         
  -1  17   6       1520.10       1689.61        69.66 o                         
   0  17   6        330.30        414.36        47.67 o                         
   1  17   6       4358.28       4555.29       215.50 o                         
   2  17   6       4938.15       5400.63       309.08 o                         
   3  17   6       2477.54       2493.82       161.21 o                         
   4  17   6       2738.53       3289.93       237.22 o                         
   5  17   6        560.52        421.82        99.99 o                         
   6  17   6       3150.15       2793.86       210.68 o                         
   7  17   6       3822.11       3589.64       267.38 o                         
   8  17   6        190.41        234.33        53.99 o                         
   9  17   6       3292.80       3281.43       153.12 o                         
  -9  18   6       3989.42       3497.92        97.02 o                         
  -8  18   6         24.79         34.36        23.15 o                         
  -7  18   6        336.61        349.88        50.39 o                         
  -6  18   6        163.02        206.00        33.67 o                         
  -5  18   6          6.12         36.56        25.61 o                         
  -4  18   6       1073.31       1232.42        66.45 o                         
  -3  18   6       7107.60       6621.43       149.04 o                         
  -2  18   6         17.19         72.13        20.97 o                         
  -1  18   6       2748.59       2713.97       113.28 o                         
   0  18   6        454.95        617.67        55.50 o                         
   1  18   6       9930.65       9917.39       248.28 o                         
   2  18   6        548.25        665.62       109.63 o                         
   3  18   6       1038.17       1264.67       123.71 o                         
   4  18   6       2497.43       3026.21       186.53 o                         
   6  18   6        136.48        202.35        74.05 o                         
   7  18   6         52.05         96.28        33.39 o                         
   8  18   6        917.86        886.77        63.58 o                         
   9  18   6       1849.95       1685.95        81.26 o                         
  -9  19   6       3254.80       1895.28       105.62 o                         
  -8  19   6        235.69        250.42        36.73 o                         
  -7  19   6       3669.40       3493.01       117.21 o                         
  -6  19   6       6812.29       6638.61       173.27 o                         
  -5  19   6        213.88        241.84        39.57 o                         
  -4  19   6       9247.33       9281.64       170.04 o                         
  -3  19   6       5666.83       5093.23       204.88 o                         
  -2  19   6         90.91        173.89        24.08 o                         
  -1  19   6        417.79        469.60        48.06 o                         
   0  19   6        610.03        799.21        60.90 o                         
   1  19   6       4090.04       4099.73       158.25 o                         
   2  19   6         71.74         66.27        36.40 o                         
   3  19   6         54.26        116.25        47.73 o                         
   4  19   6       6234.78       6565.47       294.23 o                         
   6  19   6       7656.51       7206.81       706.53 o                         
   7  19   6      10009.12      10801.35       245.00 o                         
   8  19   6        329.52        265.16        45.09 o                         
   9  19   6       5811.43       3853.11       151.50 o                         
  -8  20   6       1110.94       1149.94        53.73 o                         
  -7  20   6        962.78       1106.66        84.67 o                         
  -6  20   6       3609.75       3652.50       113.15 o                         
  -5  20   6      11019.55      10790.50       194.55 o                         
  -4  20   6        620.14        546.80        37.35 o                         
  -3  20   6       6933.33       6495.91       121.85 o                         
  -2  20   6       5413.07       5281.09       102.72 o                         
  -1  20   6        766.82        824.65        54.84 o                         
   0  20   6         24.11        114.46        25.62 o                         
   1  20   6        340.94        383.17        50.78 o                         
   2  20   6       7792.26       8329.49       383.47 o                         
   3  20   6        782.59        746.12        81.60 o                         
   4  20   6       1033.49       1038.17       119.40 o                         
   6  20   6       2553.88       1954.66       189.48 o                         
   7  20   6        423.76        536.86        48.00 o                         
   8  20   6       2343.54       2382.20       184.83 o                         
  -8  21   6       4095.92       3995.60       104.95 o                         
  -7  21   6        642.96        753.59        52.54 o                         
  -6  21   6        315.74        334.69        41.31 o                         
  -5  21   6          0.79         37.04        23.43 o                         
  -4  21   6         40.60         39.13        17.66 o                         
  -3  21   6        273.34        388.14        35.79 o                         
  -2  21   6       1216.12       1331.94        56.54 o                         
  -1  21   6       1204.15       1325.38        64.60 o                         
   0  21   6      17155.94      17346.18       379.19 o                         
   1  21   6       3556.11       3670.14       141.00 o                         
   2  21   6       4991.80       5366.36       215.55 o                         
   3  21   6      10435.29      10788.02       320.04 o                         
   4  21   6        105.31        155.19        49.01 o                         
   5  21   6       2126.37       2803.42       295.21 o                         
   6  21   6        178.78        184.52        41.52 o                         
   7  21   6        123.20        104.61        26.24 o                         
   8  21   6        653.74        524.65        85.92 o                         
  -8  22   6          2.72          4.40         9.46 o                         
  -7  22   6        671.70        740.83        66.53 o                         
  -6  22   6        133.27         95.56        32.79 o                         
  -5  22   6        870.04        796.89        56.74 o                         
  -4  22   6        120.55        124.21        26.03 o                         
  -3  22   6        355.26        319.82        28.14 o                         
  -2  22   6        124.43        184.42        26.87 o                         
  -1  22   6        402.42        408.00        33.04 o                         
   0  22   6        606.22        651.13        56.61 o                         
   1  22   6       1789.41       1743.63        85.45 o                         
   2  22   6        720.61        898.93       121.20 o                         
   3  22   6       1388.72       1049.36       106.52 o                         
   4  22   6         68.71         94.16        38.90 o                         
   5  22   6        384.58        478.67       100.42 o                         
   6  22   6          8.37         41.26        26.79 o                         
   7  22   6         41.32         14.93        42.85 o                         
   8  22   6         21.64         24.67        17.37 o                         
  -8  23   6       2603.96       1487.96        96.10 o                         
  -7  23   6        919.21        917.21        44.84 o                         
  -6  23   6        514.09        481.50        43.93 o                         
  -5  23   6        366.52        412.30        41.25 o                         
  -4  23   6       2166.36       2182.63        89.91 o                         
  -3  23   6        932.00        903.54        45.91 o                         
  -2  23   6       2369.20       2352.43        82.25 o                         
  -1  23   6        923.06        887.00        61.24 o                         
   0  23   6       7536.77       7532.78       224.08 o                         
   1  23   6       2166.36       1676.23       139.43 o                         
   2  23   6       3653.61       3012.19       700.48 o                         
   3  23   6       4115.53       4424.68       226.95 o                         
   4  23   6       1285.21       1494.28       124.12 o                         
   5  23   6       4506.93       4276.18       649.94 o                         
   6  23   6        161.34        168.18        45.28 o                         
   7  23   6        601.06        655.66       149.88 o                         
  -7  24   6          0.59         17.11        13.64 o                         
  -6  24   6         74.90         90.67        22.83 o                         
  -5  24   6       1218.52       1135.09        61.16 o                         
  -4  24   6        315.12        375.29        49.05 o                         
  -3  24   6         23.82         65.39        18.44 o                         
  -2  24   6       2410.21       2494.92        71.23 o                         
  -1  24   6       3617.51       3770.89       125.53 o                         
   0  24   6        211.55        202.42        29.40 o                         
   1  24   6       1594.58       1781.08       100.44 o                         
   2  24   6       1359.83       1557.22       208.42 o                         
   3  24   6       1429.57       1427.99       125.11 o                         
   4  24   6       2828.95       3248.25       172.11 o                         
   5  24   6       1604.26       1612.75       257.88 o                         
   6  24   6        398.62        365.55        81.38 o                         
   7  24   6          2.05         16.72        18.72 o                         
  -7  25   6       2844.84       2016.82       100.82 o                         
  -6  25   6       2976.13       3049.06       135.53 o                         
  -5  25   6         89.38        109.62        20.62 o                         
  -4  25   6       9108.02       9400.38       170.03 o                         
  -3  25   6       3039.58       2887.38        97.27 o                         
  -2  25   6       2391.28       2399.89        72.69 o                         
  -1  25   6       6994.69       7035.60       172.10 o                         
   0  25   6       2258.15       2077.61        83.59 o                         
   1  25   6        120.33        148.31        31.61 o                         
   2  25   6       3587.81       3653.02       391.09 o                         
   3  25   6         90.29        131.36        50.05 o                         
   4  25   6       7070.91       7418.04       821.25 o                         
   5  25   6       3852.95       3860.81       603.52 o                         
   6  25   6       4284.86       4264.76       214.48 o                         
   7  25   6       7164.56       5168.02      1032.81 o                         
  -7  26   6          0.52         -3.23         8.78 o                         
  -6  26   6       1080.45       1128.06        71.10 o                         
  -5  26   6       1151.04       1097.97        69.25 o                         
  -4  26   6          9.08         53.22        20.19 o                         
  -3  26   6       3813.45       3723.32       121.19 o                         
  -2  26   6       1427.70       1406.30        62.22 o                         
  -1  26   6        132.15        190.28        29.16 o                         
   0  26   6         59.37         56.09        21.93 o                         
   1  26   6       4182.66       3962.23       217.40 o                         
   2  26   6       3990.38       4273.50       202.46 o                         
   3  26   6       1435.69       1512.17       165.14 o                         
   4  26   6         17.86         24.85        27.90 o                         
   5  26   6        873.67        896.65        95.29 o                         
   6  26   6        400.18        253.87        54.32 o                         
  -6  27   6       2390.12       1926.93       194.72 o                         
  -5  27   6         20.41         53.16        21.50 o                         
  -4  27   6       1369.13       1148.32        55.13 o                         
  -3  27   6         26.26         41.55        18.10 o                         
  -2  27   6       2802.63       2958.85        83.03 o                         
  -1  27   6         24.75         33.96        20.03 o                         
   0  27   6       2334.93       2289.61       100.95 o                         
   1  27   6        348.08        325.09        49.82 o                         
   2  27   6       2421.85       2385.78       131.95 o                         
   3  27   6       3510.38       4178.75       178.04 o                         
   4  27   6       1007.49        953.05       159.73 o                         
   5  27   6       1460.38       1443.15       383.62 o                         
   6  27   6       1034.23        621.16        58.44 o                         
  -6  28   6         48.42         34.96        14.82 o                         
  -5  28   6        924.85        687.76        74.08 o                         
  -4  28   6         51.56         57.10        15.85 o                         
  -3  28   6         17.84         30.90        13.29 o                         
  -2  28   6       1240.61       1213.80        45.66 o                         
  -1  28   6        177.94        214.77        39.21 o                         
   0  28   6         47.22         76.98        32.01 o                         
   1  28   6        200.90        191.05        77.37 o                         
   2  28   6        312.06        315.03        46.29 o                         
   3  28   6        135.96        157.08       103.13 o                         
   4  28   6       1404.23       1358.68        93.70 o                         
   5  28   6        702.35        636.31        70.77 o                         
   6  28   6        124.66        102.37        32.25 o                         
  -5  29   6          0.09         17.60        18.27 o                         
  -4  29   6        124.96         94.21        24.90 o                         
  -3  29   6       1028.96       1032.28        56.13 o                         
  -2  29   6       4999.44       5055.23       128.28 o                         
  -1  29   6        206.51        263.64        35.30 o                         
   0  29   6       7158.96       7796.42       250.30 o                         
   1  29   6       2543.69       2038.99        98.57 o                         
   2  29   6       2944.07       3099.60       150.31 o                         
   3  29   6       4478.39       4863.47       196.08 o                         
   4  29   6        239.57        253.88        35.17 o                         
   5  29   6       1546.62       1488.83       116.66 o                         
  -5  30   6       1137.65        718.33        67.09 o                         
  -4  30   6        212.51        227.82        33.43 o                         
  -3  30   6       1690.35       1712.24        63.49 o                         
  -2  30   6       2711.42       2813.38       101.84 o                         
  -1  30   6        279.59        226.68        28.39 o                         
   0  30   6         13.85         21.04        23.39 o                         
   1  30   6       4334.28       4047.00       301.16 o                         
   2  30   6       3177.34       3104.58       239.82 o                         
   3  30   6       1927.11       1809.72       134.73 o                         
   4  30   6        113.11        139.32        24.17 o                         
  -4  31   6       3267.18       2947.52       159.94 o                         
  -3  31   6       1672.41       1330.64        73.14 o                         
  -2  31   6        927.15        992.48        72.40 o                         
  -1  31   6       3211.71       3080.77       139.19 o                         
   0  31   6        429.98        361.53        33.86 o                         
   1  31   6         13.94         26.72        17.60 o                         
   2  31   6        514.11        559.10        60.46 o                         
   3  31   6         76.40         67.55        23.29 o                         
   4  31   6       6486.05       5050.41       185.91 o                         
  -3  32   6         41.36         47.83        26.84 o                         
  -2  32   6         55.03         62.17        17.45 o                         
  -1  32   6        148.48        210.90        35.01 o                         
   0  32   6          3.86         26.84        17.80 o                         
   1  32   6        134.53        115.84        41.99 o                         
   2  32   6        223.93        195.54        47.83 o                         
  -2  33   6       1479.66        971.22        66.88 o                         
  -1  33   6       1109.61        985.17       119.47 o                         
   0  33   6         72.85         76.26        21.74 o                         
   1  33   6         24.03         29.11        17.57 o                         
   2  33   6        199.37        149.34        38.74 o                         
  -9   1   7        227.34        184.64        49.04 o                         
  -8   1   7         91.40        175.02        44.50 o                         
  -7   1   7       1136.27       1291.67        66.96 o                         
  -6   1   7       4168.89       4649.18       116.60 o                         
  -5   1   7       2443.77       2612.48        81.94 o                         
  -4   1   7        578.70        577.68        53.01 o                         
  -3   1   7       7673.00       7668.31       163.63 o                         
  -2   1   7      19067.61      18683.47       516.45 o                         
  -1   1   7        337.92        355.22        35.20 o                         
   0   1   7       5368.88       4989.73       147.16 o                         
   1   1   7       1584.17       1682.71        87.70 o                         
   2   1   7       6271.47       6549.82       175.88 o                         
   3   1   7       9790.97       9751.78       219.92 o                         
   4   1   7         52.66         50.19        23.61 o                         
   5   1   7        291.80        389.21        49.78 o                         
   6   1   7       1192.16       1259.61        92.73 o                         
   7   1   7        465.43        580.45        47.99 o                         
   8   1   7       6521.20       6875.55       163.91 o                         
   9   1   7       4603.49       4900.94       135.98 o                         
  10   1   7       1870.33       1304.94        70.93 o                         
 -10   2   7        378.61        406.24        68.18 o                         
  -9   2   7        534.57        584.09        73.45 o                         
  -8   2   7       3759.83       4181.50       169.48 o                         
  -7   2   7       5441.64       6494.21       156.00 o                         
  -6   2   7         53.25        139.74        28.84 o                         
  -5   2   7       4199.77       4364.43       119.34 o                         
  -4   2   7       6419.42       6259.87       196.18 o                         
  -3   2   7      25480.88      24696.42       290.24 o                         
  -2   2   7       1120.34       1261.18        68.03 o                         
  -1   2   7        568.39        486.28        39.28 o                         
   0   2   7       4492.21       4365.21       136.39 o                         
   1   2   7        959.35       1096.94        90.24 o                         
   2   2   7       1971.40       2011.01       108.72 o                         
   3   2   7       8530.08       8463.56       244.60 o                         
   4   2   7       2698.80       2567.39       137.94 o                         
   5   2   7        302.99        358.33        49.78 o                         
   6   2   7       2451.44       2559.80       109.12 o                         
   7   2   7       3449.76       3696.75       126.64 o                         
   8   2   7       1653.67       1618.16        77.17 o                         
   9   2   7       1370.04       1409.65        69.48 o                         
  10   2   7       1926.82       1414.36        73.04 o                         
 -10   3   7         31.37         91.33        37.88 o                         
  -9   3   7       9677.53      11875.27       768.44 o                         
  -8   3   7       4186.37       4761.95       178.70 o                         
  -7   3   7       2140.94       2444.45        97.29 o                         
  -6   3   7      20596.56      22505.46       288.42 o                         
  -5   3   7       5006.48       5276.61       132.50 o                         
  -4   3   7       1724.65       1724.76        95.26 o                         
  -3   3   7       2111.70       2256.07        89.62 o                         
  -2   3   7        622.56        633.84        40.22 o                         
  -1   3   7      10076.98       9925.51       157.90 o                         
   0   3   7       8645.53       9068.66       178.91 o                         
   1   3   7       1240.77       1064.67        80.24 o                         
   2   3   7      20936.86      21032.58       392.17 o                         
   3   3   7       1786.55       1857.96       108.96 o                         
   4   3   7      10295.19       9904.42       237.11 o                         
   5   3   7      13644.31      13863.98       337.70 o                         
   6   3   7       4379.70       4574.74       146.73 o                         
   7   3   7       1618.49       1763.08        88.41 o                         
   8   3   7       1035.79       1068.76        69.75 o                         
   9   3   7        197.71        161.40        23.44 o                         
  10   3   7        169.06        141.91        22.21 o                         
 -10   4   7         40.57        100.42        37.01 o                         
  -9   4   7          1.92         -6.28        46.10 o                         
  -8   4   7        306.20        348.22        45.85 o                         
  -7   4   7         19.67         30.49        20.75 o                         
  -6   4   7        188.95        288.16        45.48 o                         
  -5   4   7        417.93        503.51        46.47 o                         
  -4   4   7        121.32        149.52        28.04 o                         
  -3   4   7        243.94        255.69        32.36 o                         
  -2   4   7       1818.12       1711.84        58.74 o                         
  -1   4   7      15519.81      15108.14       215.27 o                         
   0   4   7       3724.62       3785.37       130.76 o                         
   1   4   7       2157.77       2334.32        95.68 o                         
   2   4   7       1038.74        952.81        66.27 o                         
   3   4   7        897.67        936.88        67.24 o                         
   4   4   7          5.19         84.16        28.35 o                         
   5   4   7       1318.85       1366.38        92.94 o                         
   6   4   7       5981.79       6236.23       150.83 o                         
   7   4   7       3548.61       3660.43       110.36 o                         
   8   4   7        935.47        971.06        55.04 o                         
   9   4   7       1566.31       1415.66        63.74 o                         
  10   4   7        394.32        278.75        46.10 o                         
 -10   5   7        122.93        112.95        74.88 o                         
  -9   5   7       2905.35       3822.38       245.65 o                         
  -8   5   7       3311.21       3743.99       131.83 o                         
  -7   5   7       1748.56       1879.16        84.27 o                         
  -6   5   7        447.12        505.19        61.08 o                         
  -5   5   7         33.35         83.73        26.69 o                         
  -4   5   7       8892.47       8889.32       190.81 o                         
  -3   5   7        443.75        510.87        46.46 o                         
  -2   5   7        836.15        795.72        45.80 o                         
  -1   5   7       5883.27       6326.60       200.70 o                         
   0   5   7      12291.88      12398.44       277.87 o                         
   1   5   7       2489.29       2491.10        98.59 o                         
   2   5   7       2571.90       2799.27       102.65 o                         
   3   5   7        245.11        265.91        36.45 o                         
   4   5   7       4469.82       4346.90       140.22 o                         
   5   5   7       3203.21       3169.04       110.91 o                         
   6   5   7        946.06       1022.36        89.38 o                         
   7   5   7       2618.85       2621.68        92.78 o                         
   8   5   7       1288.40       1217.42        59.86 o                         
   9   5   7       3018.91       2952.03        90.31 o                         
 -10   6   7          8.59        108.43        35.06 o                         
  -9   6   7        857.43       1084.97       135.49 o                         
  -8   6   7        295.42        314.51        50.11 o                         
  -7   6   7         10.08         54.52        20.53 o                         
  -6   6   7         41.01         29.32        24.30 o                         
  -5   6   7          8.93         64.60        27.54 o                         
  -4   6   7       2214.73       2324.66        95.49 o                         
  -3   6   7       5853.18       5641.10       169.10 o                         
  -2   6   7        606.76        593.89        52.42 o                         
  -1   6   7       6633.62       6416.76       189.07 o                         
   0   6   7        165.61        266.66        37.49 o                         
   1   6   7       2166.05       2153.87       139.87 o                         
   2   6   7       2307.81       2144.18        95.66 o                         
   3   6   7        210.51        259.06        42.08 o                         
   4   6   7       1013.91        925.68        67.88 o                         
   5   6   7          0.03         60.41        22.65 o                         
   6   6   7        953.42        924.60        66.91 o                         
   7   6   7       4120.55       4205.95       114.94 o                         
   8   6   7        526.98        537.26        63.68 o                         
   9   6   7       3385.87       3328.17       115.22 o                         
 -10   7   7       1337.98       1183.88        99.13 o                         
  -9   7   7        191.95        229.63        73.80 o                         
  -8   7   7       1580.75       1739.69       174.51 o                         
  -7   7   7        236.69        282.39        42.87 o                         
  -6   7   7       1011.06       1142.62        79.17 o                         
  -5   7   7      27431.96      28202.54       459.45 o                         
  -4   7   7       7432.77       7540.60       154.80 o                         
  -3   7   7       3161.20       2965.32        89.77 o                         
  -2   7   7      11372.10      10598.42       193.22 o                         
  -1   7   7       2308.48       2279.00        81.24 o                         
   0   7   7       8052.32       7970.63       202.83 o                         
   1   7   7      13559.26      13193.35       313.61 o                         
   2   7   7        310.19        369.21        44.93 o                         
   3   7   7        150.62        171.41        38.10 o                         
   4   7   7         10.22         26.63        21.32 o                         
   5   7   7        117.43        170.64        31.70 o                         
   6   7   7       1627.43       1627.30        85.94 o                         
   7   7   7         70.96         85.39        23.45 o                         
   8   7   7       5598.57       6189.76       145.47 o                         
   9   7   7       6493.09       6167.14       206.93 o                         
 -10   8   7       2026.56       1561.76       107.35 o                         
  -9   8   7        819.75        931.03       187.10 o                         
  -8   8   7       5685.74       6621.98       246.04 o                         
  -7   8   7       9891.41      10665.50       286.34 o                         
  -6   8   7       1294.28       1371.81        85.28 o                         
  -5   8   7       1688.55       1712.32        83.25 o                         
  -4   8   7       4324.91       4352.21       139.77 o                         
  -3   8   7         31.46         24.77        17.79 o                         
  -2   8   7         28.80         87.03        21.42 o                         
  -1   8   7       3491.42       3171.50       102.46 o                         
   0   8   7      14107.58      14510.58       405.93 o                         
   1   8   7      13692.65      13702.22       305.32 o                         
   2   8   7         42.55         72.51        26.47 o                         
   3   8   7      10767.79      10153.32       280.28 o                         
   4   8   7       2368.68       2572.21       113.13 o                         
   5   8   7        319.07        302.34        38.18 o                         
   6   8   7       7190.98       7217.74       191.41 o                         
   7   8   7        626.41        693.27        48.38 o                         
   8   8   7          9.38         74.86        27.50 o                         
   9   8   7        212.42        142.48        19.19 o                         
  -9   9   7       1408.54       1669.33       134.40 o                         
  -8   9   7       2626.67       3177.26       210.70 o                         
  -7   9   7        726.84        785.57        77.23 o                         
  -6   9   7       2122.66       2403.17       109.79 o                         
  -5   9   7       1406.65       1434.85        78.72 o                         
  -4   9   7       4643.85       4496.14       137.28 o                         
  -3   9   7        436.20        496.32        45.91 o                         
  -2   9   7       2398.43       2432.75        83.61 o                         
  -1   9   7        517.07        575.36        46.11 o                         
   0   9   7        243.69        288.56        33.93 o                         
   1   9   7       7402.20       7680.34       192.26 o                         
   2   9   7      10696.47      11202.61       339.22 o                         
   3   9   7        254.68        252.11        39.07 o                         
   4   9   7       9559.39       9758.74       242.90 o                         
   5   9   7       4236.90       4071.34       120.05 o                         
   6   9   7         66.34        114.95        29.26 o                         
   7   9   7       8964.68       9074.17       232.85 o                         
   8   9   7        224.50        217.78        31.06 o                         
   9   9   7        377.16        372.71        25.52 o                         
  -9  10   7        434.69        420.09        70.99 o                         
  -8  10   7        658.21        628.38       106.96 o                         
  -7  10   7       5379.06       5672.19       247.03 o                         
  -6  10   7          6.45        108.01        27.99 o                         
  -5  10   7       1658.32       1712.16        79.12 o                         
  -4  10   7         72.53        145.60        29.60 o                         
  -3  10   7         57.47        137.82        27.13 o                         
  -2  10   7         41.33         69.39        21.37 o                         
  -1  10   7       3051.13       3006.28       119.68 o                         
   0  10   7        234.63        289.32        31.20 o                         
   1  10   7      14908.93      15416.06       512.88 o                         
   2  10   7       2470.23       2700.79       185.18 o                         
   3  10   7       1201.86       1153.19        69.25 o                         
   4  10   7         82.46        175.42        30.43 o                         
   5  10   7       3324.74       3474.12       172.83 o                         
   6  10   7        921.05        815.83        77.78 o                         
   7  10   7        901.54        791.19        67.54 o                         
   8  10   7         20.32         56.42        15.39 o                         
   9  10   7        576.13        492.40        51.11 o                         
  -9  11   7        795.67        757.18        61.73 o                         
  -8  11   7        693.96        805.85        86.91 o                         
  -7  11   7       1174.43       1125.50        99.43 o                         
  -6  11   7       7226.30       7293.36       197.10 o                         
  -5  11   7         62.66         80.69        27.20 o                         
  -4  11   7       1356.63       1284.47        67.62 o                         
  -3  11   7        184.25        286.18        39.89 o                         
  -2  11   7       6268.65       6256.39       152.46 o                         
  -1  11   7        127.23        207.47        37.19 o                         
   0  11   7       1145.72       1262.64        56.81 o                         
   1  11   7       7441.44       7493.18       204.65 o                         
   2  11   7       7650.16       7687.84       178.53 o                         
   3  11   7        903.22       1032.32        63.97 o                         
   4  11   7       8653.82       8217.93       184.50 o                         
   5  11   7       7061.29       7387.64       186.30 o                         
   6  11   7       2432.24       2295.02       112.26 o                         
   7  11   7       7623.09       7680.67       335.32 o                         
   8  11   7        434.06        428.47        33.60 o                         
   9  11   7         13.10         41.59        26.47 o                         
  -9  12   7        276.18        302.94        47.29 o                         
  -8  12   7        947.25       1150.98       133.75 o                         
  -7  12   7        131.74        195.22        72.29 o                         
  -6  12   7       1292.10       1324.59        79.39 o                         
  -5  12   7        515.50        550.38        51.73 o                         
  -4  12   7       1215.16       1409.83        85.34 o                         
  -3  12   7      14426.12      13606.00       337.62 o                         
  -2  12   7        259.32        290.36        33.27 o                         
  -1  12   7      26316.92      25810.77       423.06 o                         
   0  12   7       4082.89       4114.85       122.86 o                         
   1  12   7       5019.36       5227.95       185.17 o                         
   2  12   7       4063.46       3997.38       175.92 o                         
   3  12   7        100.96        145.61        26.32 o                         
   4  12   7        694.23        763.24        61.80 o                         
   5  12   7       1090.96       1019.65        59.36 o                         
   6  12   7       1394.24       1339.81       102.77 o                         
   7  12   7       6778.80       6890.82       453.72 o                         
   8  12   7        804.08       1039.27       100.49 o                         
   9  12   7       5739.53       5290.14       450.72 o                         
  -9  13   7        789.20        758.32        62.71 o                         
  -8  13   7       1502.49       1680.26       111.43 o                         
  -7  13   7       5353.14       5463.79       314.04 o                         
  -6  13   7        107.88        151.23        37.45 o                         
  -5  13   7       3239.99       3062.44       124.88 o                         
  -4  13   7       2894.14       2824.33       120.09 o                         
  -3  13   7       6155.99       5756.02       163.74 o                         
  -2  13   7      13223.42      12941.65       292.71 o                         
  -1  13   7       6101.28       5885.69       126.65 o                         
   0  13   7       8591.91       8967.95       154.95 o                         
   1  13   7       5453.09       5103.72       172.50 o                         
   2  13   7       3645.32       3595.13       164.57 o                         
   3  13   7         64.83        101.18        23.55 o                         
   4  13   7        144.07        140.27        34.95 o                         
   5  13   7       2920.65       2873.29       101.22 o                         
   6  13   7       5571.75       5742.65       211.23 o                         
   7  13   7       1766.35       1833.59       125.88 o                         
   8  13   7       1620.69       1658.17       121.09 o                         
   9  13   7       3042.32       2471.66       245.32 o                         
  -9  14   7       1730.33       1486.61        77.54 o                         
  -8  14   7        480.73        529.39        50.85 o                         
  -7  14   7       1591.50       1819.10       182.23 o                         
  -6  14   7        150.65        114.93        36.51 o                         
  -5  14   7       4999.76       5030.37       174.79 o                         
  -4  14   7        134.74        164.04        37.65 o                         
  -3  14   7       3631.04       3628.54       126.79 o                         
  -2  14   7        443.03        597.16        52.45 o                         
  -1  14   7       2095.88       2047.99        77.18 o                         
   0  14   7        104.38        208.55        26.75 o                         
   1  14   7        884.80        812.18        60.20 o                         
   2  14   7       2697.95       2642.97       122.61 o                         
   3  14   7      22550.03      22146.94       582.80 o                         
   4  14   7       5207.80       5074.80       137.10 o                         
   5  14   7       3695.73       3687.39       109.11 o                         
   6  14   7        649.33        631.75        99.48 o                         
   7  14   7        667.36        774.17       132.89 o                         
   8  14   7        724.76        874.48        66.50 o                         
   9  14   7          7.41          5.41        20.34 o                         
  -9  15   7         83.23         60.82        30.30 o                         
  -8  15   7        740.90        787.75        72.74 o                         
  -7  15   7       1182.62       1459.73       121.49 o                         
  -6  15   7        150.43        236.48        44.63 o                         
  -5  15   7       1325.88       1379.11       103.55 o                         
  -4  15   7       2087.41       2212.86       109.86 o                         
  -3  15   7       1469.26       1520.42        68.21 o                         
  -2  15   7       1717.81       1757.72        71.80 o                         
  -1  15   7       2149.36       2189.25        90.03 o                         
   0  15   7       2291.20       2298.43       134.30 o                         
   1  15   7        594.57        573.24        59.10 o                         
   2  15   7        798.40        651.01        70.58 o                         
   3  15   7        557.08        741.19        63.51 o                         
   4  15   7       3216.78       3759.84       171.94 o                         
   5  15   7       1108.71       1041.12        84.26 o                         
   6  15   7        774.10       1041.72       190.89 o                         
   7  15   7       1177.69       1205.30       154.53 o                         
   8  15   7        221.46        294.02        52.05 o                         
  -9  16   7       2706.73       1555.27        94.58 o                         
  -8  16   7        128.00        200.69        38.33 o                         
  -7  16   7       2294.75       2529.33       142.21 o                         
  -6  16   7        154.85        187.57        40.01 o                         
  -5  16   7       6252.17       6400.46       182.98 o                         
  -4  16   7         26.12        116.14        37.51 o                         
  -3  16   7       1433.25       1339.76        67.14 o                         
  -2  16   7        453.90        463.24        37.63 o                         
  -1  16   7       1108.62       1210.51        77.39 o                         
   0  16   7        641.43        682.05        54.47 o                         
   1  16   7       4506.10       4463.19       183.62 o                         
   2  16   7       2638.33       3067.10       179.19 o                         
   3  16   7      20812.91      21457.89       625.53 o                         
   4  16   7       4319.62       5301.59       441.41 o                         
   5  16   7       5437.31       5901.69       226.79 o                         
   6  16   7       3626.61       3895.22       172.82 o                         
   7  16   7        379.82        431.56        95.66 o                         
   8  16   7        651.96        558.33        62.43 o                         
  -8  17   7       4505.45       5044.56       220.98 o                         
  -7  17   7         34.07         77.82        35.07 o                         
  -6  17   7       1010.19       1108.99        80.81 o                         
  -5  17   7        117.56        134.64        29.72 o                         
  -4  17   7       3439.11       3308.41       125.65 o                         
  -3  17   7       7430.15       7139.62       166.60 o                         
  -2  17   7        546.69        596.87        41.30 o                         
  -1  17   7        790.69        996.60        64.23 o                         
   0  17   7        664.74        695.57        59.67 o                         
   1  17   7       1833.22       1934.92       113.58 o                         
   2  17   7       5670.08       5612.42       203.98 o                         
   3  17   7       1353.36       1656.69       158.31 o                         
   4  17   7      10068.24      11130.81       393.75 o                         
   5  17   7       8906.63       9674.48       260.06 o                         
   6  17   7          2.03         74.67        59.73 o                         
   7  17   7       1154.31       1249.08       108.33 o                         
   8  17   7        220.65        193.36        33.80 o                         
  -8  18   7        527.72        528.13        84.41 o                         
  -7  18   7         13.86         23.22        23.50 o                         
  -6  18   7       1764.50       1734.36       103.03 o                         
  -5  18   7       1946.17       1864.84        97.37 o                         
  -4  18   7       4997.29       4868.02       136.06 o                         
  -3  18   7      28804.37      28568.37       348.63 o                         
  -2  18   7        183.31        286.76        33.23 o                         
  -1  18   7      14622.47      15290.69       337.28 o                         
   0  18   7       9805.01      10064.45       217.07 o                         
   1  18   7       1207.78       1219.21        83.15 o                         
   2  18   7       1119.91       1012.66       103.46 o                         
   3  18   7        221.15        223.15        59.74 o                         
   4  18   7       1292.43       1300.20       139.93 o                         
   5  18   7       4982.32       5285.09       187.10 o                         
   6  18   7         24.97         15.28        49.13 o                         
   7  18   7       6234.34       6909.94       239.85 o                         
   8  18   7        838.91        665.93        91.44 o                         
  -8  19   7         94.09         59.97        16.17 o                         
  -7  19   7        103.75        109.62        34.54 o                         
  -6  19   7         72.25         90.35        37.81 o                         
  -5  19   7       2229.35       2196.25        89.97 o                         
  -4  19   7        295.81        313.58        40.14 o                         
  -3  19   7         54.70         85.46        22.33 o                         
  -2  19   7       3783.80       3671.82       112.01 o                         
  -1  19   7        501.49        685.47        69.48 o                         
   0  19   7       1534.39       1535.97       104.30 o                         
   1  19   7       2375.04       2426.73       127.08 o                         
   2  19   7         73.98         56.41        32.97 o                         
   3  19   7        302.71        337.22        61.84 o                         
   4  19   7         37.94         66.38        40.35 o                         
   5  19   7         42.47         65.50        30.04 o                         
   6  19   7        296.71        346.02        48.70 o                         
   7  19   7        159.01        150.24        35.06 o                         
  -8  20   7        385.48        263.45        32.13 o                         
  -7  20   7       2000.12       1945.68       102.84 o                         
  -6  20   7        417.21        365.46        54.17 o                         
  -5  20   7       3720.12       3592.80       110.73 o                         
  -4  20   7        402.17        343.96        33.02 o                         
  -3  20   7       7133.36       7108.65       140.34 o                         
  -2  20   7          7.38         92.82        22.02 o                         
  -1  20   7       7371.79       7242.49       210.87 o                         
   0  20   7         56.38         85.70        27.77 o                         
   1  20   7       6984.18       7175.72       208.66 o                         
   2  20   7       1038.42       1153.30        95.22 o                         
   3  20   7        706.27        761.21        70.35 o                         
   4  20   7        374.03        362.62        63.27 o                         
   5  20   7      10783.39      11224.83       443.19 o                         
   6  20   7       2350.34       2562.08       145.12 o                         
   7  20   7       2203.79       2110.05       243.48 o                         
  -7  21   7        498.57        448.66        60.91 o
[truncated: 94,933 more chars]
